# Supplementary material for: Duplex DNA and BLM regulate gate opening by the human TopoIIIα-RMI1-RMI2 complex
Source: Nat Commun. 2022 Jan 31;13:584. doi: 10.1038/s41467-022-28082-5 (PMC8803869; doi:10.1038/s41467-022-28082-5)
Supplement: Supplementary file 4 — Supplementary Data 1 [file 41467_2022_28082_MOESM4_ESM.xlsx]

## Sheet: SI-Data Fig 2
		Data F2A: Effect of TRR-coating on ssDNA																									Data F2E: Effect of EDTA on TRR-ssDNA I
		3x fluorescence images of TRR-ssDNA (mCherry-fluorescence)																									3x fluorescence images of TRR-ssDNA generated in Mg-deficient buffer (mCherry-fluorescence)
		3x FD-curves of ssDNA												3x FD-curves of TRR-ssDNA													3x FD-curves of TRR-ssDNA generated in Mg-deficient buffer before and after incubation in Mg-containing buffer
		ssDNA I				ssDNA II				ssDNA III				TRR-ssDNA I				TRR-ssDNA II				TRR-ssDNA III					TRR-ssDNA I before				TRR-ssDNA I after				TRR-ssDNA II before				TRR-ssDNA II after			TRR-ssDNA III before				TRR-ssDNA III after
		Distance (um)		Force (pN)		Distance (um)		Force (pN)		Distance (um)		Force (pN)		Distance (um)		Force (pN)		Distance (um)		Force (pN)		Distance (um)		Force (pN)			Distance (um)		Force (pN)		Distance (um)		Force (pN)		Distance (um)		Force (pN)		Distance (um)		Force (pN)		Distance (um)		Force (pN)		Distance (um)		Force (pN)
		29.249		86.9006		28.7695		72.3265		29.4523		90.3682		19.9235		1.58922		20.6604		3.05611		22.2404		2.1394			7.45175		2.59233		11.4795		2.79175		11.2591		4.27157		17.4824		6.63275		15.4001		5.56097		13.7029		4.28554
		29.246		85.5961		28.7639		71.6404		29.4245		89.2742		19.9245		1.69963		20.6553		2.58135		22.0911		2.3751			7.40567		2.41633		11.5635		2.89563		11.2622		4.03102		17.4461		6.52976		15.4018		5.27307		13.6032		4.20599
		29.2477		86.151		28.7002		70.852		29.4012		88.6204		19.9284		1.93421		21.1964		2.74396		22.0244		2.08894			7.3224		2.52502		11.6383		2.81214		11.2618		4.18885		17.4463		6.68209		15.4017		5.49303		13.4984		4.13589
		29.2496		85.777		28.6257		68.9246		29.3969		88.7572		19.929		1.69511		20.6588		3.15461		21.9511		2.55889			7.16859		2.32589		11.8239		3.06772		11.2849		4.2283		17.478		6.8049		15.4004		5.70326		13.464		4.01008
		29.2476		85.7956		28.6092		68.4802		29.3716		87.8142		19.9737		1.96974		20.6573		2.38544		21.8017		2.47641			7.0809		2.50556		11.9339		2.94972		11.3738		4.28331		17.5877		7.13712		15.3993		5.63556		13.3686		4.11695
		29.2482		85.9568		28.5577		67.8696		29.3467		87.2654		20.098		1.92467		20.6526		3.12065		21.7127		2.11944			7.05627		2.22649		12.0694		3.38498		11.4123		4.38759		17.6669		6.65441		15.4008		5.68873		13.2659		4.07445
		29.2506		85.9833		28.4725		65.6398		29.3372		86.9636		20.1755		1.86511		21.2536		3.18462		21.6586		2.03916			6.90281		2.06844		12.2347		3.3357		11.5148		4.34665		17.7299		7.00267		15.4143		5.78247		13.218		4.2774
		29.2457		85.7374		28.447		64.9454		29.3193		86.1767		20.2807		2.25582		21.3211		2.72949		21.5081		2.44135			6.77911		2.15975		12.3183		3.27935		11.6114		4.54989		17.8468		6.59378		15.4794		5.47416		13.1504		4.22211
		29.2482		85.8684		28.4282		64.7127		29.296		85.455		20.4295		2.12832		21.3348		3.1633		21.3918		2.1056			6.75044		2.21625		12.3899		3.56237		11.6511		4.56906		17.9254		7.247		15.5139		5.71479		13.1228		4.30739
		29.2507		85.9106		28.3351		63.0461		29.2794		85.3036		20.5086		2.11102		20.9163		3.38873		21.3684		2.18251			6.621		2.33779		12.564		3.6363		11.759		4.67192		17.9879		6.83609		15.5704		5.68342		13.1215		4.23966
		29.2454		85.8013		28.2803		62.0355		29.2661		84.5347		20.5361		2.49535		21.4717		2.77676		21.2624		2.42974			6.47223		2.1708		12.6847		3.65339		11.8456		4.59398		18.1125		7.20587		15.6489		5.76544		13.1347		4.32832
		29.249		85.8762		28.2863		61.8445		29.2378		83.7856		20.701		2.36145		21.5334		3.05086		21.2485		2.39043			6.42475		2.43713		12.7341		3.71944		11.8657		4.70334		18.1912		7.04969		15.695		5.9782		13.2065		4.33133
		29.2478		85.6455		28.1973		60.4773		29.222		83.7534		20.8178		2.53154		21.0676		3.51448		21.2426		2.31505			6.33183		2.16809		12.9117		3.72127		11.9541		4.66153		18.2464		7.36768		15.7356		5.99497		13.2809		4.23749
		29.2458		85.678		28.1406		58.9282		29.2031		82.8575		20.847		2.85941		21.665		2.8179		21.2415		2.42358			6.18309		2.13434		13.0476		4.23834		12.047		4.84438		18.3651		7.17655		15.8282		5.8279		13.3039		4.58028
		29.2493		85.8135		28.132		58.6558		29.1748		82.055		20.957		2.52795		21.7333		3.01474		21.2489		2.23526			6.10458		2.14646		13.1689		4.1435		12.0899		4.64953		18.4453		7.82432		15.8768		5.93975		13.4149		4.53754
		29.2485		85.7186		28.0662		57.4977		29.1581		81.6691		21.0974		2.58087		21.2542		3.62127		21.2471		2.53972			6.06805		2.10229		13.3501		4.12639		12.1532		4.89622		18.4669		7.37523		15.9556		6.20905		13.5092		4.24166
		29.2471		85.7035		27.9873		56.1988		29.152		81.4284		21.1676		3.01022		21.3368		3.03378		21.2489		2.50739			5.90676		2.08827		13.4477		4.07945		12.2564		4.71159		18.5902		7.3183		16.0319		6.34221		13.5334		4.79759
		29.2478		85.8568		27.9667		55.8366		29.1287		80.8729		21.2692		2.78341		21.9295		2.79448		21.3411		2.46169			5.79493		2.29566		13.505		4.40932		12.3137		5.0805		18.6889		7.5736		16.07		6.29719		13.627		4.11422
		29.2474		85.9281		27.9032		54.9254		29.102		80.0615		21.4154		2.72273		21.4062		3.30833		21.4641		2.3876			5.77098		2.14478		13.6811		4.40388		12.413		5.09936		18.7176		7.66123		16.1561		6.30663		13.7281		4.37576
		29.2461		85.8178		27.8323		53.7408		29.0917		79.6516		21.4981		2.9827		22.0062		3.03048		21.5078		2.74802			5.61226		2.39763		13.8115		4.43186		12.5026		5.16385		18.8057		7.58979		16.2262		6.41359		13.7749		4.34863
		29.2486		85.872		27.7966		53.1236		29.0635		78.8245		21.5387		2.93494		22.1239		3.32708		21.6521		2.54523			5.48544		1.9727		13.8651		4.34146		12.5588		5.06623		18.9197		7.65343		16.2424		6.38092		13.8452		4.47213
		29.2464		85.6884		27.7163		51.7246		29.031		78.1472		21.6915		2.75233		21.5862		3.93487		21.7818		2.49854			5.39532		2.37441		14.0414		4.65847		12.6665		5.29282		18.9733		7.68789		16.3036		6.4647		13.9544		4.48319
		29.2464		85.9779		27.645		50.4758		29.0064		77.5873		21.8125		2.99281		21.6624		3.17896		21.8176		2.99393			5.32403		2.15527		14.1809		4.65844		12.7476		5.17287		19.0419		7.57532		16.3908		6.63293		14.0123		4.86859
		29.2491		85.7835		27.6315		50.5786		28.9789		76.8437		21.8483		3.54817		22.2684		3.30957		21.9348		2.7826			5.32406		2.22612		14.2138		4.84723		12.8228		5.21545		19.1554		7.90802		16.4244		6.68111		14.0532		4.61305
		29.2459		85.8125		27.5713		49.3637		28.9367		75.9486		21.9672		3.34158		21.7526		3.85934		22.0707		2.60684			5.35524		2.08503		14.372		4.78837		12.9273		5.52583		19.2279		7.91493		16.4545		6.56343		14.1681		4.60072
		29.2096		84.8496		27.4966		48.3569		28.9012		75.0366		22.1055		3.40567		21.8237		3.3101		22.1419		3.12697			5.46736		2.08915		14.5301		4.75872		12.9847		5.25959		19.2725		7.56694		16.5396		6.4734		14.2444		4.88886
		29.1537		83.2017		27.4668		48.1544		28.884		74.1176		22.1699		3.40772		21.9071		3.25275		22.2053		2.94002			5.55261		2.3702		14.5805		5.11714		13.0246		5.31811		19.3979		8.23888		16.6018		6.66759		14.2631		4.68278
		29.1314		82.1579		27.3996		46.8621		28.833		73.1059		22.2321		3.19948		21.9446		3.75355		22.3616		2.77765			5.62316		2.43451		14.6902		5.01089		13.1331		5.25816		19.4865		7.73006		16.6103		6.82583		14.378		4.74556
		29.0841		81.2295		27.3292		45.9008		28.7752		71.7776		22.3843		3.25378		22.0069		3.25386		22.4608		2.99883			5.78235		2.3301		14.8615		5.0058		13.2051		5.12698		19.5091		8.14399		16.6919		6.74677		14.4764		4.99998
		29.0198		79.1806		27.2924		45.4622		28.7249		70.4746		22.4887		3.72447		22.615		3.10257		22.5093		3.10994			5.8779		2.48987		14.9548		5.27406		13.2265		5.58097		19.625		8.30699		16.7674		6.79603		14.4991		5.23444
		28.9878		78.6542		27.2129		44.2704		28.6638		69.2929		22.5254		3.5168		22.1385		4.20271		22.6562		3.1172			5.99454		2.41583		15.0129		5.04501		13.3318		5.53084		19.7304		8.31116		16.7926		6.98816		14.5891		5.2079
		28.9518		77.4493		27.1471		43.151		28.5994		67.8194		22.6717		3.29974		22.1622		3.48257		22.7801		3.41584			6.14138		2.31376		15.1909		5.37524		13.4145		5.76174		19.7592		8.11196		16.8432		7.05977		14.6943		4.79322
		28.8875		75.8278		27.1223		43.3365		28.5775		67.047		22.8052		3.4907		22.8009		3.33699		22.8485		3.29515			6.20044		2.48251		15.319		5.50099		13.4364		5.66754		19.861		8.36522		16.8674		7.15479		14.7376		5.24016
		28.8424		74.71		27.0546		42.3451		28.4948		65.2451		22.8415		3.37215		22.3226		4.01459		23.0006		3.31362			6.28115		2.49464		15.3522		5.56228		13.5316		5.85381		19.985		8.07284		16.8982		6.93888		14.7936		5.0752
		28.827		74.2064		26.9804		41.3969		28.3963		63.1652		22.9791		3.44977		22.8675		3.497		23.1114		3.4494			6.43727		2.4174		15.5202		5.62651		13.6256		5.85348		20.0375		8.18972		16.9245		7.08324		14.9128		5.20016
		28.7629		72.914		26.9459		41.4284		28.3541		62.3886		23.1178		3.69324		22.937		3.29638		23.1497		3.41783			6.52459		2.40683		15.6724		5.65697		13.6588		5.8491		20.1674		8.35783		17.007		7.25144		14.9873		5.57297
		28.6996		71.321		26.8652		40.1285		28.2483		60.2899		23.1666		3.86976		22.477		3.94035		23.3063		3.46867			6.65029		2.19082		15.715		5.63936		13.7357		5.96071		20.2665		8.38076		17.061		7.06616		15.0179		5.33073
		28.686		70.8231		26.7948		39.2752		28.1383		58.2003		23.2937		3.77065		22.5366		3.32943		23.4291		3.47392			6.7892		2.07924		15.862		5.70662		13.836		5.82654		20.3318		8.43092		17.0841		7.21771		15.1309		5.19232
		28.6272		69.8211		26.7803		39.3492		28.0846		57.4011		23.4349		4.06717		23.0363		3.346		23.4811		3.7577			6.85789		2.43385		16.0247		5.86569		13.883		6.09062		20.4563		8.60093		17.1622		7.35318		15.2193		5.71526
		28.5592		67.9928		26.7153		38.4032		27.9669		55.1169		23.4971		4.17167		22.6492		3.70426		23.647		3.34167			6.94131		2.61948		16.0913		5.95405		13.9284		6.0691		20.5328		8.53552		17.2243		7.16695		15.2884		5.29377
		28.543		67.5127		26.6423		37.3844		27.8486		53.0629		23.6226		3.82873		23.2682		3.53074		23.7601		3.64708			7.09227		2.37061		16.2099		5.98676		14.0342		6.10534		20.5608		8.56599		17.238		7.50211		15.3919		5.17293
		28.5052		67.1354		26.6198		37.2945		27.7683		51.8031		23.7689		3.96329		23.2679		3.61548		23.8127		3.63299			7.17969		2.36567		16.3744		6.01287		14.0984		6.26108		20.6805		8.51593		17.3198		7.37127		15.4597		5.66398
		28.4308		65.0701		26.5345		36.4136		27.6315		49.9863		23.8286		4.11395		22.8083		4.11533		23.977		3.74797			7.21902		2.50724		16.4619		5.85198		14.1209		6.35391		20.7814		8.51965		17.3866		7.53783		15.4865		5.6366
		28.3957		64.6734		26.4638		35.4398		27.5031		48.122		23.8928		4.11391		22.8875		3.59291		24.0849		3.81039			7.37133		2.71994		16.5208		6.32997		14.2263		6.113		20.8037		8.7537		17.4018		7.64807		15.5973		5.56761
		28.3816		64.4742		26.446		35.5357		27.4224		47.0051		24.0476		4.24386		23.4612		3.53539		24.1166		3.7752			7.4927		2.82743		16.7053		6.23724		14.3135		6.22714		20.9073		8.55738		17.459		7.67351		15.6855		5.99415
		28.3027		62.4494		26.3744		34.8328		27.2742		45.0588		24.15		4.25922		23.5357		4.28227		24.2531		3.66273			7.57714		2.61574		16.8304		6.11187		14.3365		6.41825		21.0161		8.70419		17.5313		7.67454		15.708		5.68778
		28.2509		61.3186		26.2962		34.1636		27.1407		43.1363		24.2718		4.2931		23.0681		3.73292		24.3869		4.02222			7.7233		3.02596		16.9389		6.63032		14.4321		6.56012		21.0637		8.54887		17.5658		7.77654		15.8141		5.47134
		28.2402		61.5671		26.2719		34.0157		27.0471		41.971		24.4202		4.53791		23.6618		3.42475		24.4427		3.93161			7.82507		3.07821		17.1136		6.75031		14.5232		6.5349		21.1367		8.73455		17.5931		7.69772		15.914		5.56344
		28.1604		59.7351		26.2329		33.4743		26.807		39.5045		24.4881		4.44886		23.6673		4.20404		24.5128		4.12482			7.93474		2.99194		17.2171		6.48323		14.5699		6.34113		21.2598		8.78113		17.6686		7.92673		15.944		5.86814
		28.1003		58.7802		26.1499		32.6305		26.6454		37.7236		24.539		4.39506		23.2275		3.88346		24.6617		3.80759			8.0769		2.8993		17.3546		6.53799		14.6833		6.84055		21.3195		8.73759		17.7218		8.04987		16.0483		5.76811
		28.0896		58.6425		26.0982		32.4879		26.6084		37.1249		24.6963		4.36068		23.2799		3.48935		24.7488		3.75778			8.15366		2.82636		17.5233		6.69369		14.7691		6.65778		21.3479		8.80481		17.7432		7.86474		16.1478		5.97136
		28.019		57.0137		26.0828		32.1632		26.3845		35.2		24.8066		4.59641		23.3178		4.10776		24.7876		4.10155			8.2426		2.82668		17.5984		6.73413		14.7861		6.57053		21.4716		8.91027		17.822		8.25612		16.1827		5.90996
		27.9568		55.8606		26.0102		31.4717		26.2011		33.4495		24.8326		4.43082		23.9391		3.51269		24.9371		4.31337			8.38977		2.908		17.6766		6.50157		14.8818		6.76042		21.5696		9.04105		17.8823		8.18222		16.2481		6.0987
		27.9409		55.8727		25.9449		30.9416		26.1158		32.6001		24.9673		4.35724		24.014		3.58151		25.0626		4.35995			8.47508		3.12221		17.8522		6.97314		14.9843		6.77221		21.5896		8.8017		17.8998		8.18025		16.3621		5.86615
		27.8758		54.5041		25.9073		30.6834		25.8685		30.7146		25.1074		4.78706		23.4869		4.30663		25.0856		4.29572			8.5193		3.03361		17.9656		6.99661		15.0138		6.7176		21.7099		9.1356		17.9701		8.19026		16.4261		6.08799
		27.8083		53.4314		25.8604		30.248		25.7078		29.4519		25.1544		4.62264		23.5519		3.95867		25.2088		4.25769			8.68693		3.08051		18.0032		6.94387		15.0839		6.71426		21.8165		9.08261		18.0407		8.19352		16.5187		5.77451
		27.7828		53.4589		25.7879		29.9622		25.665		29.1996		25.2536		4.26257		24.1959		3.75411		25.3571		4.0211			8.79602		3.19691		18.182		7.12741		15.1854		6.80524		21.8484		8.99674		18.0689		8.29352		16.6279		5.96694
		27.7106		51.7803		25.7254		29.3531		25.4559		27.8419		25.4048		4.86864		23.6756		3.89214		25.4107		4.39004			8.8455		2.96273		18.3279		6.78884		15.2387		6.82203		21.9484		9.08915		18.1255		8.49405		16.6722		6.16846
		27.6481		50.5132		25.7054		28.9729		25.2571		26.5883		25.4865		4.86998		23.7339		3.58848		25.4865		4.44084			8.99836		3.19225		18.4215		6.83776		15.2631		7.08793		22.0623		9.08671		18.199		8.52156		16.7152		6.13746
		27.6299		50.5376		25.6324		28.6319		25.2027		26.1581		25.513		4.70279		24.3492		4.02187		25.6484		4.59571			9.1136		3.37836		18.5918		7.24551		15.3678		6.90449		22.1025		9.14296		18.2318		8.6637		16.8275		6.11157
		27.5576		49.5657		25.5678		28.1218		25.0155		25.1841		25.6628		5.16969		24.4083		4.09267		25.7355		4.66937			9.1564		3.45283		18.7179		7.21865		15.4452		7.28309		22.1614		8.83684		18.2609		8.56733		16.9045		6.64344
		27.4887		48.1657		25.535		27.8007		24.8075		23.8413		25.7948		5.16573		24.4655		3.95132		25.7812		4.59812			9.30757		3.60541		18.8354		7.46819		15.4647		7.05866		22.2813		9.20399		18.3374		8.46458		16.932		6.12898
		27.4718		48.2953		25.4869		27.3398		24.7225		23.56		25.8654		4.77171		24.537		3.55746		25.9408		4.31118			9.43204		3.70208		19.0026		7.34948		15.5578		7.24909		22.3575		9.15924		18.3899		8.63502		17.0487		6.02752
		27.4295		47.4741		25.3998		27.1203		24.6292		23.1151		26.0283		5.1777		24.6006		3.87904		26.0586		5.02649			9.46483		3.6577		19.1049		7.39959		15.646		7.21609		22.4159		9.45956		18.4058		8.70806		17.1354		6.35219
		27.3569		46.2197		25.3649		26.4166		24.3924		21.9824		26.1369		5.38625		24.0747		4.07384		26.1452		4.66125			9.61049		3.44796		19.2623		7.80062		15.6798		7.32349		22.5411		9.6096		18.4822		8.97121		17.158		6.46704
		27.3153		46.1731		25.3205		26.761		24.242		21.1927		26.2379		4.93803		24.6849		3.88446		26.3187		4.58067			9.74565		3.57975		19.4268		7.81556		15.7437		7.23024		22.6208		9.2582		18.5502		8.984		17.2407		6.42665
		27.2917		45.6316		25.2436		25.9276		24.2114		20.9584		26.3875		5.06362		24.8028		4.25361		26.396		4.92206			9.78841		3.59018		19.4879		7.60271		15.8428		7.37505		22.7122		9.38958		18.5686		8.8429		17.3505		6.4748
		27.2169		44.4878		25.1879		25.2492		23.9727		19.9379		26.479		5.39893		24.28		4.1762		26.5276		4.99491			9.92518		3.55559		19.5634		7.69269		15.8991		7.64058		22.8346		9.7415		18.6246		9.07116		17.3941		6.42494
		27.1636		44.0542		25.1722		25.3337		23.7717		19.1446		26.52		5.00969		24.3811		3.88069		26.6647		4.96335			10.0651		3.82729		19.7464		7.72851		15.9412		7.35105		22.8943		9.56323		18.7013		9.34248		17.475		6.34949
		27.1491		44.062		25.0768		24.8748		23.7328		19.0405		26.6743		5.65263		24.4252		4.29556		26.7228		5.02349			10.109		3.67103		19.8559		7.92939		16.0484		7.50466		23.006		9.54538		18.7353		9.0359		17.5817		6.25666
		27.0894		42.8911		25.0138		24.2353		23.5676		18.5101		26.7998		5.45443		24.5058		3.9177		26.8122		4.95807			10.207		4.18221		19.8853		7.90388		16.1183		7.32329		23.1132		9.72004		18.7605		9.26104		17.6357		6.42298
		27.025		42.3027		25.0099		24.5271		23.334		17.5259		26.8403		5.27615		25.1406		3.96156		26.9747		5.07269			10.3574		3.77405		20.0566		7.77652		16.1589		7.51162		23.1515		9.80939		18.8373		9.26175		17.6659		6.51932
		26.9905		41.7575		24.9258		23.8806		23.2437		17.0949		26.9957		5.58837		25.2011		4.31497		27.0498		5.26788			10.4308		3.95059		20.2101		8.06735		16.2679		7.86353		23.2544		9.75333		18.8924		9.37591		17.7834		6.32464
		26.9439		41.2688		24.8533		23.3423		23.1173		16.7317		27.1266		5.54791		25.1661		4.15877		27.1872		5.2197			10.4849		4.25356		20.2433		8.11416		16.3411		7.6964		23.3671		9.85954		18.8979		9.65526		17.8669		6.55926
		26.8758		40.443		24.8343		23.3718		22.8791		16.0707		27.1516		5.63698		24.7857		4.57799		27.3226		5.18163			10.6367		4.08127		20.3668		8.21323		16.3618		7.71846		23.4095		9.77275		18.9787		9.7711		17.8913		6.71117
		26.8321		40.1282		24.7601		22.9859		22.7442		15.6414		27.2793		5.48288		24.823		4.33284		27.3797		5.24063			10.7434		4.24494		20.5352		8.0531		16.4613		7.71712		23.4731		9.71118		19.0523		9.57893		18.0019		6.5317
		26.7663		38.9394		24.6748		22.5519		22.5821		15.1588		27.4288		5.92056		24.8542		4.48125		27.4649		5.35496			10.7755		4.24627		20.6185		8.00363		16.5514		8.09951		23.5974		9.80359		19.0907		9.76137		18.1025		6.83648
		26.7		38.4143		24.6401		22.2325		22.3379		14.4206		27.5184		5.65081		24.9443		4.10987		27.6189		5.64134			10.9284		4.23084		20.7		8.11312		16.5822		8.06954		23.6678		10.0593		19.1694		9.91652		18.1233		6.61449
		26.6669		38.2921		24.5598		21.9124		22.234		14.1391		27.6719		5.79668		25.5471		4.24639		27.6972		5.5871			11.0584		4.23679		20.879		8.08267		16.6766		7.94572		23.7282		9.74217		19.2268		10.0266		18.2032		6.59449
		26.6185		37.4793		24.4834		21.6337		22.0387		13.7486		27.7974		5.75588		25.5988		4.5591		27.8391		5.91267			11.1189		4.25553		20.9886		8.49526		16.7706		7.95096		23.8512		10.1842		19.2717		9.93414		18.3076		6.89861
		26.5488		36.5009		24.4739		21.5315		21.8116		13.3743		27.8852		5.84502		25.1198		4.55209		27.988		5.53087			11.273		4.46831		21.0291		8.28309		16.804		7.83086		23.9263		10.3165		19.3485		9.9453		18.3621		6.82417
		26.5088		36.2657		24.411		21.0637		21.7326		12.9771		28.0364		5.90928		25.7348		4.37357		28.0182		5.71736			11.3884		4.42646		21.2074		8.2472		16.867		8.19141		23.9573		10.0467		19.3962		10.0682		18.4063		6.81887
		26.4863		36.1448		24.325		20.696		21.5865		12.7079		28.1395		6.0816		25.2113		4.43809		28.1382		5.84731			11.4193		4.24157		21.3514		8.70555		16.9689		8.37599		24.0767		10.279		19.4141		10.1514		18.5217		7.03691
		26.4113		35.5678		24.2919		20.5883		21.3451		12.2343		28.2524		5.9939		25.2757		4.40766		28.2855		5.752			11.5695		4.62734		21.3849		8.46819		17.0206		8.50883		24.1757		10.4236		19.4953		10.4404		18.6013		6.84598
		26.3501		34.8984		24.2482		20.2742		21.2223		11.8821		28.3977		6.0177		25.3577		4.22111		28.3592		5.77758			11.7018		4.61195		21.5329		8.56618		17.0599		8.10796		24.2001		10.1853		19.5585		10.5985		18.6299		6.91616
		26.3342		34.6456		24.1561		19.9987		21.0207		11.629		28.4747		6.08069		25.4035		4.74468		28.5043		6.1139			11.7689		4.70176		21.6959		8.68985		17.16		8.65755		24.3001		10.6679		19.5694		10.564		18.7415		6.94807
		26.2679		34.1328		24.1068		19.784		20.8001		11.1035		28.5262		6.24481		25.9516		4.61673		28.6456		5.88989			11.9263		4.80046		21.7584		8.58384		17.2394		8.68		24.4115		10.6162		19.6441		10.6561		18.8299		6.99837
		26.1959		33.3248		24.0898		19.8895		20.7189		10.7987		28.677		6.315		26.076		4.3189		28.6792		6.11124			12.0404		4.75476		21.8923		8.86752		17.2542		8.85737		24.4553		10.8564		19.714		10.6353		18.8486		7.34906
		26.153		32.7972		23.9861		19.2181		20.5888		10.7456		28.7931		6.24123		26.145		4.60951		28.7947		6.29078			12.0698		4.85943		22.0579		9.04609		17.3581		8.79363		24.5371		10.3083		19.7336		11.0127		18.9539		7.15546
		26.0807		32.5138		23.9399		18.9657		20.3318		10.5055		28.8292		6.36523		25.613		4.66219		28.94		6.42466			12.2158		4.84902		22.1515		8.94355		17.4491		8.81965		24.6572		10.8742		19.7829		11.1347		19.0498		7.5086
		26.02		31.8475		23.9194		18.9284		20.2148		10.2505		28.9768		6.49263		25.7017		4.67514		29.009		6.48742			12.3472		4.87003		22.3248		9.49807		17.4752		8.70126		24.7166		10.7418		19.7897		11.0817		19.0864		6.93894
		26.0144		31.8497		23.8428		18.774		20.1754		10.0623		29.1112		6.64372		26.3372		4.51223		29.1354		6.67686			12.4092		5.0804		22.4767		9.14304		17.5736		8.96765		24.7653		10.5989		19.8238		11.167		19.1805		7.6981
		25.9624		31.6372		23.763		18.3787		19.9342		10.0213		29.146		6.55135		25.7969		4.5915		29.2766		6.27599			12.5732		5.36513		22.5566		9.47494		17.6691		9.10533		24.8942		10.7561		19.8462		11.3992		19.2803		7.63095
		25.9044		31.0378		23.7472		18.365		19.738		9.34136		29.2765		6.65729		26.4121		4.6194		29.3729		6.64121			12.6879		5.28911		22.7389		9.42139		17.7007		9.06367		24.9711		11.0522		19.9193		11.3642		19.3254		7.25692
		25.8665		30.5995		23.6804		17.9506		19.692		9.61269		29.4254		6.63972		26.4874		4.87189		29.5285		6.69774			12.7174		5.33758		22.8698		9.72237		17.7505		9.36684		25.0627		11.086		19.9714		11.3674		19.3802		7.48334
		25.8064		30.2945		23.6031		17.6636		19.4707		9.21952		29.4718		6.55381		26.544		4.95046		29.6466		6.65714			12.864		5.43006		22.9113		9.63772		17.8511		9.24507		25.1787		11.3818		19.9864		11.3603		19.4966		7.77488
		25.7348		29.6375		23.571		17.6607		19.2546		8.74118		29.5817		6.92932		26.5527		4.60153		29.6649		6.93811			13		5.42347		23.0821		10.0468		17.919		9.24895		25.2359		11.31		20.0518		11.7358		19.5612		7.20831
		25.6848		28.9392		23.5251		17.1071		19.1976		8.87757		29.7352		6.44685		26.6808		4.64462		29.7991		6.91483			13.0601		5.33237		23.2335		9.63508		17.9981		9.36436		25.3002		11.239		20.1116		12.0075		19.589		7.78226
		25.6172		28.6756		23.4407		17.1322		19.0634		8.90856		29.8002		6.88782		26.691		4.96602		29.9398		7.19166			13.2195		5.63104		23.2791		10.2847		18.101		9.31026		25.4187		11.2264		20.1272		11.6716		19.7022		7.7608
		25.5408		28.1147		23.3885		17.0011		18.8246		8.25294		29.8587		7.18196		26.8118		4.86315		29.9868		7.13802			13.3343		5.72157		23.4431		10.1221		18.1486		9.5444		25.4939		11.6187		20.1906		12.0888		19.7931		7.69837
		25.4663		27.1737		23.372		16.6919		18.6928		8.48074		30.01		6.97792		26.8801		4.64796		30.068		7.0074			13.3676		5.82425		23.6002		10.2359		18.1782		9.37911		25.5179		11.3633		20.2536		12.1278		19.8156		7.60381
		25.4024		27.1192		23.3028		16.5813		18.6292		8.25096		30.1181		7.45018		26.9341		5.14799		30.2159		7.15985			13.518		5.67524		23.6511		10.2787		18.2838		9.8083		25.6351		11.2813		20.2719		12.1172		19.9212		7.7609
		25.3263		26.6415		23.2301		16.4411		18.3788		7.78756		30.1557		7.32576		26.4125		4.92976		30.3113		7.29733			13.6462		6.07669		23.8023		10.7059		18.3607		9.82397		25.7359		11.8573		20.3304		12.3868		20.0248		7.44653
		25.2816		26.3469		23.188		16.1515		18.1985		7.88019		30.3135		7.24843		27.066		4.87212		30.3501		7.43468			13.6776		5.86988		23.9665		10.6473		18.3818		9.95379		25.7674		11.7199		20.3969		12.5249		20.0597		7.79783
		25.1491		25.6037		23.1582		15.8825		18.1477		7.92744		30.4402		7.42359		27.0809		4.97046		30.5199		7.52677			13.7923		5.74108		24.0303		10.3776		18.4801		9.98076		25.8712		11.6079		20.4215		12.4453		20.1394		7.6883
		25.0572		25.0091		23.0622		15.9302		17.9076		7.68873		30.5203		7.49888		27.1072		5.22066		30.6345		7.54322			13.9324		5.85142		24.1802		10.7629		18.5774		9.87684		25.9852		11.9348		20.4497		12.5684		20.2477		8.05265
		24.9539		24.5155		23.0051		15.3133		17.7062		7.43198		30.6775		7.3245		27.2174		4.70455		30.6537		7.66479			13.999		5.93688		24.3434		11.0823		18.5963		10.197		26.0248		11.9572		20.5203		12.7487		20.3042		7.7589
		24.8351		23.718		22.9951		15.6499		17.6623		7.67887		30.7831		7.4166		27.2761		5.25247		30.8039		7.69894			14.0992		6.03681		24.4034		10.9473		18.6714		10.1557		26.0963		11.8222		20.5689		12.9961		20.4154		8.13191
		24.7648		23.4878		22.9171		15.4517		17.4702		7.26438		30.8246		7.78723		26.7562		5.60353		30.9301		7.67858			14.2427		6.30241		24.5099		11.5037		18.7693		10.4857		26.2142		12.3367		20.573		12.8533		20.5193		8.06683
		24.7		22.704		22.8258		15.0758		17.2447		6.9115		30.9768		7.97487		27.312		5.19901		30.9704		7.80069			14.3222		6.25936		24.6925		11.5794		18.8173		10.6388		26.2805		12.1036		20.6429		13.0476		20.5419		7.98682
		24.5754		22.4562		22.8162		14.8883		17.1569		7.10864		31.1007		7.88047		26.9205		5.21883		31.0628		8.02442			14.4046		6.22472		24.7788		11.7139		18.8727		10.4427		26.3099		12.3183		20.7065		13.0684		20.6255		8.01634
		24.4908		22.0195		22.7618		15.0439		17.0123		6.81513		31.1929		7.89995		26.9465		5.36211		31.2089		8.38775			14.5533		6.41157		24.8281		11.4267		18.9749		10.4716		26.4315		12.2699		20.7221		13.2174		20.7342		8.18251
		24.4003		21.1103		22.6664		14.4733		16.7756		6.74045		31.3574		7.93822		27.0098		5.08636		31.2807		8.39709			14.6354		6.30968		25.0071		12.1365		19.0368		10.8725		26.5303		12.405		20.7793		13.5528		20.7853		7.83783
		24.328		21.2017		22.6377		14.5131		16.6464		6.77908		31.4542		7.98225		27.0863		5.10074		31.3519		8.53352			14.7769		6.50977		25.14		12.3407		19.0812		10.7746		26.5566		12.8837		20.8424		13.4786		20.8191		8.3549
		24.2738		20.9946		22.5789		14.5237		16.5591		6.74497		31.4926		8.27323		27.1449		5.34864		31.5104		8.56511			14.9152		6.52025		25.1698		12.4991		19.1859		11.2102		26.6685		12.8514		20.8719		13.6852		20.9362		8.06585
		24.1912		20.3153		22.4827		13.9811		16.3059		6.36377		31.6442		8.09		27.6937		5.20137		31.5995		8.43899			14.9826		6.52462		25.3462		12.5607		19.2584		11.2877		26.7744		12.9866		20.9108		13.8604		21.0163		8.35771
		24.0583		19.7331		22.4444		13.5414		16.145		6.38759		31.7659		7.97721		27.2576		5.28514		31.6534		8.9982			15.1413		6.98467		25.5021		12.8691		19.3323		11.2498		26.8309		12.9651		20.9807		13.9014		21.0342		8.29191
		23.9773		19.5182		22.3755		14.0722		16.109		6.32214		31.7971		8.28296		27.2985		5.64844		31.8062		8.71612			15.2693		6.98893		25.5454		12.8031		19.4345		11.2463		26.9548		13.0264		21.018		13.9742		21.1337		8.49644
		23.925		19.096		22.2802		13.3822		15.9494		5.956		31.9118		8.49293		27.3416		5.39447		31.9172		9.06655			15.2931		6.94211		25.6885		12.9065		19.4883		11.3286		27.0509		13.6106		21.0386		14.1683		21.2392		8.22821
		23.7885		18.6664		22.2643		13.3765		15.9288		6.07596		32.0578		8.36081		27.4093		5.4148		32.0089		9.12257			15.418		7.05763		25.8552		13.5493		19.5306		11.522		27.0773		13.5836		21.1102		14.2979		21.2724		8.76882
		23.6926		18.4464		22.2		13.2688		15.9247		6.32635		32.1209		8.80688		27.4615		5.72969		32.1673		9.0396			15.5695		7.03216		25.9261		13.5908		19.6337		11.5884		27.192		13.4807		21.1593		14.4289		21.3548		8.49128
		23.5937		17.7799		22.112		13.0841		15.9925		6.21114		32.1673		8.65871		27.5134		5.50619		32.2564		9.45163			15.625		7.16408		26.0907		13.8333		19.6965		11.8905		27.3001		13.6731		21.1661		14.7089		21.4634		8.55063
		23.4544		17.5485		22.0679		12.954		16.1877		6.3988		32.3195		8.57641		27.5563		5.2659		32.281		9.50557			15.6899		7.24716		26.2463		14.3974		19.7254		11.7384		27.3277		13.7591		21.2291		14.7044		21.5152		8.82929
		23.3835		17.2809		21.9933		12.8962		16.3193		6.47987		32.4388		8.66784		27.6629		6.1097		32.4342		9.80093			15.8353		7.28663		26.2923		14.3454		19.8276		12.0918		27.4113		14.0931		21.2945		14.9145		21.5584		8.92215
		23.2665		16.6324		21.9023		12.3659		16.4465		6.52244		32.4686		8.91174		27.7091		5.53783		32.5506		9.66587			15.9352		7.33846		26.4397		14.7462		19.9229		12.1612		27.5299		14.1193		21.3179		14.909		21.6717		9.00259
		23.1376		16.2298		21.8821		12.4942		16.6852		6.72268		32.6005		8.90101		27.7374		5.3138		32.5909		10.1013			16.0378		7.46941		26.6095		14.9338		19.9471		12.2361		27.5898		14.0537		21.3594		15.1718		21.7491		9.03012
		23.0858		16.0979		21.8419		12.5431		16.8266		6.997		32.7449		9.31572		27.8212		6.22697		32.7018		9.87768			16.1863		7.78582		26.6668		15.0249		20.0476		12.403		27.6252		14.4178		21.4303		15.4084		21.7818		8.64425
		22.9982		15.8989		21.7374		12.1886		17.0034		6.97372		32.7969		9.2042		27.8966		5.85923		32.8405		10.0217			16.2602		7.87139		26.7466		14.8446		20.1397		12.6934		27.7479		14.6016		21.4629		15.5763		21.895		9.09038
		22.8599		15.485		21.6972		12.0862		17.2378		7.04909		32.9077		8.97962		27.9065		5.39579		32.9132		10.3551			16.2959		7.47316		26.9261		15.6505		20.1646		12.648		27.8383		14.6779		21.4864		15.5307		21.987		8.63745
		22.7892		15.368		21.6705		11.9387		17.3493		7.17347		33.0509		9.40403		27.9994		5.86292		32.9871		10.5465			16.4485		7.90377		27.0364		15.6356		20.2405		12.9869		27.9268		14.6426		21.5623		15.8368		22.0024		9.31958
		22.7		15.1217		21.5843		11.9996		17.4261		7.1726		33.1252		9.59904		28.0823		5.38282		33.1327		10.8027			16.5699		8.04645		27.0731		16.1451		20.344		13.0013		28.0429		14.9212		21.6053		16.1268		22.0935		9.11951
		22.5606		14.4505		21.5191		11.6452		17.6685		7.4625		33.1735		9.31077		28.0949		5.64056		33.2226		10.5929			16.5913		8.12866		27.2555		16.2027		20.3874		13.038		28.1066		15.2838		21.6175		16.177		22.1977		8.88517
		22.4885		14.3539		21.5094		11.736		17.8417		7.41695		33.3253		9.58599		28.1621		6.15166		33.2567		11.0311			16.7389		8.27893		27.3985		16.4587		20.4385		13.2078		28.2097		15.3993		21.6938		16.3697		22.2484		9.26603
		22.446		14.5234		21.4081		11.4051		17.8747		7.37995		33.4423		9.73682		28.2435		6.08546		33.4008		11.024			16.8767		8.25221		27.4348		16.7842		20.5472		13.453		28.3244		15.4236		21.7498		16.3134		22.3033		9.11837
		22.3013		13.7509		21.3393		11.4526		18.0398		7.88946		33.4606		9.52545		28.2905		5.49308		33.5307		11.293			16.9099		8.37285		27.599		17.0129		20.6065		13.5043		28.3871		15.6884		21.7611		16.363		22.41		9.21039
		22.1995		13.4826		21.331		11.4673		18.2642		7.77483		33.5824		9.91278		28.3284		5.73811		33.5732		11.2204			17.0203		8.145		27.7519		17.4008		20.6393		13.8043		28.5062		16.0025		21.8236		16.5598		22.4858		9.16431
		22.1687		13.6004		21.2515		11.0121		18.3782		7.85529		33.7408		10.2018		28.4254		5.9654		33.7013		11.4716			17.1668		8.51729		27.7985		17.6184		20.7431		13.8961		28.6055		16.2598		21.8895		16.7188		22.5102		9.34704
		22.024		13.2091		21.1635		10.9833		18.5024		8.13178		33.7877		9.93335		28.4819		5.66384		33.8409		11.724			17.2318		8.49738		27.933		17.9847		20.8219		14.0277		28.6346		16.1739		21.9089		17.0375		22.625		9.43368
		21.9073		13.0079		21.142		11.2072		18.7312		8.62713		33.8519		10.5334		28.4713		6.13668		33.8818		11.7877			17.3043		8.75716		28.1028		18.4112		20.8462		14.0469		28.7397		16.4705		21.948		16.9473		22.7156		9.42032
		21.8786		13.1096		21.0909		10.9021		18.8818		8.28143		34.0127		10.776		28.5694		6.04325		33.9617		12.1226			17.4638		8.81419		28.1709		18.2487		20.9484		14.5859		28.8512		16.4167		22.0179		17.5618		22.7331		9.5787
		21.793		12.586		21.0023		10.6298		18.9479		8.56275		34.1098		10.472		28.6717		5.96171		34.1095		12.0158			17.5526		8.68218		28.2575		18.7669		21.036		14.7914		28.8977		16.9929		22.0544		17.403		22.8185		9.41856
		21.7081		12.5025		20.9602		10.7398		19.1785		8.82702		34.1486		10.9154		28.6789		6.09992		34.1994		12.1638			17.6552		8.77136		28.432		19.0322		21.0603		14.6477		29.0136		17.0269		22.0796		17.7132		22.9278		9.73199
		21.6531		12.4174		20.9254		10.5678		19.3692		8.92974		34.3141		10.682		28.7515		6.40135		34.2271		12.5128			17.7986		8.94868		28.5385		19.332		21.149		15.0478		29.1182		17.1718		22.1515		18.1426		22.9764		9.43765
		21.5892		12.1329		20.8346		10.2278		19.5285		9.5433		34.4319		10.5654		28.8422		5.97898		34.3593		12.3744			17.8788		9.00149		28.5994		19.3357		21.2458		15.1536		29.1753		17.3092		22.2001		18.0605		23.0377		9.88406
		21.5114		12.0678		20.7736		10.4971		19.7589		9.63751		34.4532		11.2385		28.863		6.08521		34.5017		12.6232			17.9417		9.4372		28.788		20.0787		21.3003		15.3587		29.2983		17.6603		22.2122		18.3849		23.1486		9.79088
		21.4266		12.1916		20.7317		10.2781		19.9013		9.64555		34.6011		11.3877		28.933		6.53328		34.5319		13.1272			18.0916		9.47904		28.9091		20.6904		21.406		15.539		29.3921		17.8971		22.2837		18.4509		23.2123		9.90174
		21.3774		11.7127		20.6379		10.0338		19.9684		9.82879		34.7308		11.3543		29.0245		6.23753		34.6386		13.1472			18.1956		9.49879		28.9385		20.4476		21.4853		16.0039		29.4195		18.1058		22.3402		18.7584		23.3205		10.219
		21.2723		11.6133		20.5905		10.1545		20.2175		10.1973		34.7793		11.6596		29.0599		6.04371		34.784		13.2698			18.3058		9.48577		29.0996		20.9492		21.5062		15.9652		29.5339		18.0144		22.3525		18.8568		23.4208		10.146
		21.1809		11.6759		20.5353		9.94406		20.3964		10.3409		34.9113		11.7599		29.0557		6.42373		34.8543		13.4388			18.4554		9.84761		29.2521		21.6154		21.6049		16.3632		29.6392		18.3775		22.4173		18.9364		23.4584		10.0118
		21.1359		11.2783		20.4394		9.56158		20.4355		10.616		35.0524		11.574		29.1512		6.16487		34.9108		13.9003			18.5232		10.1517		29.3032		21.4568		21.6992		16.6017		29.7013		18.6284		22.4827		19.3271		23.5391		10.3545
		20.9737		10.8392		20.4009		9.72259		20.6377		11.0102		35.1075		12.2951		29.8224		5.81692		35.0659		13.7478			18.5953		9.87179		29.4417		21.666		21.7222		16.6271		29.8263		18.9832		22.5006		19.3367		23.6475		10.1899
		20.8413		10.831		20.3393		9.44032		20.8548		11.2741		35.2258		12.1115		29.2651		6.45877		35.1744		14.0485			18.7513		10.0977		29.6073		21.9682		21.8046		17.0501		29.9158		19.2465		22.5478		19.365		23.6981		10.3335
		20.8033		10.5904		20.2383		9.32563		20.9361		11.5308		35.3698		12.1364		29.3512		6.45759		35.1973		14.6338			18.8477		10.2716		29.6962		22.5574		21.9034		17.2595		29.9398		19.3436		22.6145		19.8608		23.7334		10.6271
		20.6953		10.2765		20.2055		9.37495		21.1245		11.8473		35.4335		12.586		29.4126		6.1789		35.358		14.2413			18.9649		10.4424		29.8715		23.2069		21.9556		17.3696		30.0516		19.3742		22.6511		19.9232		23.8499		10.5963
		20.5453		10.1005		20.1641		9.50448		21.3467		11.9682		35.4787		12.4924		29.4353		6.68274		35.4832		14.7222			19.107		10.5148		30.018		23.3498		22.062		17.5177		30.1554		19.9872		22.7151		20.0236		23.9306		10.7848
		20.4631		10.0203		20.0774		9.22929		21.4376		12.3144		35.6299		12.2198		29.5009		6.61712		35.5078		15.1003			19.1757		10.4496		30.1211		23.8093		22.1491		17.7984		30.2135		20.1139		22.7802		20.3186		24.0114		10.821
		20.3892		9.92618		20.0212		9.25233		21.6063		12.8769		35.7495		12.7487		29.5951		6.62041		35.6287		15.116			19.2394		10.8964		30.2978		24.1554		22.1696		18.0908		30.3345		20.29		22.7988		20.4819		24.119		10.8066
		20.2344		9.79944		19.9494		9.20909		21.8318		13.1849		35.7824		12.6917		29.6013		6.72227		35.7691		15.1623			19.3921		11.0127		30.4135		24.4491		22.261		18.1972		30.4291		20.4077		22.8415		20.7744		24.1883		11.0294
		20.1229		9.59786		19.8684		8.94429		21.939		13.6871		35.9008		12.6639		29.6512		6.79858		35.8222		15.751			19.4904		11.2421		30.4787		24.8483		22.353		18.6941		30.4532		20.3468		22.9116		20.8667		24.2871		11.1372
		20.0953		9.49852		19.8207		8.97298		22.0907		14.1787		36.0459		13.1648		29.7618		6.35993		35.9094		15.4124			19.5136		11.2877		30.6546		25.0873		22.4028		18.7865		30.5574		20.8107		22.9458		21.2185		24.3873		11.3364
		19.9503		9.29309		19.7435		8.98961		22.318		14.3852		36.1047		13.6421		29.7971		7.13405		36.0598		15.5361			19.6472		11.4208		30.7831		25.8394		22.5094		19.436		30.6643		21.2447		23.0068		21.256		24.4277		11.2028
		19.8078		9.01886		19.663		8.47687		22.4412		14.4996		36.2192		13.1362		29.8341		6.89824		36.1336		15.7721			19.7934		11.64		30.8059		25.6673		22.5912		19.5988		30.7042		21.4345		23.0715		21.6418		24.498		11.5194
		19.763		8.84134		19.6279		8.64674		22.5175		15.2817		36.3608		13.6707		29.9459		6.45498		36.1764		16.0875			19.8241		11.8442		30.8144		25.5562		22.6094		19.7138		30.7842		21.6887		23.0912		21.8341		24.6129		11.8855
		19.6533		8.9494		19.5372		8.33862		22.7516		15.6733		36.4334		13.9864		29.9844		6.79034		36.3462		16.2369			19.9391		11.9488		30.9293		25.8686		22.7062		20.274		30.8978		21.8259		23.1337		21.7921		24.6685		11.5192
		19.4934		8.83894		19.465		8.15918		22.9255		16.2535		36.513		13.7878		30.0292		6.78728		36.4486		16.5192			20.0801		12.2106		30.9507		26.0115		22.7995		20.6431		30.9595		22.1327		23.1357		21.5137		24.6912		11.8411
		19.4211		8.38297		19.4391		8.48528		22.9548		16.4103		36.6648		13.8194		30.0862		6.76923		36.4846		16.6056			20.1466		12.2439						22.8277		20.4296		31.0139		22.2075		23.1627		21.8586		24.8161		12.1324
		19.3431		8.37433		19.3792		8.22994		23.1629		16.682		36.7603		14.3107		30.1655		6.88458		36.6262		16.6502			20.2074		12.3337						22.8876		20.9852		31.1357		22.5522		23.2267		22.085		24.9009		11.7699
		19.1754		8.30122		19.2836		8.0989		23.3771		17.836		36.7766		13.9503		30.2224		7.00226		36.7555		17.0791			20.3572		12.8478						22.9865		21.1423		31.214		22.8316		23.2826		22.3108		24.9176		12.2984
		19.0764		7.93604		19.263		8.11547		23.4516		18.0987		36.9197		14.3932		30.3224		7.00562		36.7883		17.1373			20.4645		12.7714						23.0441		21.25		31.2422		23.1714		23.2995		22.6015		25.0131		12.1548
		18.9745		8.088		19.2139		8.0384		23.63		18.6229		37.063		15.0186		30.3526		7.1623		36.8889		17.4196			20.4882		12.9462						23.0766		21.5544		31.3599		23.4313		23.3387		22.7518		25.1175		12.1525
		18.8745		7.83766		19.1268		8.00799		23.8562		19.493		37.137		14.7861		30.405		7.1349		37.0316		17.5884			20.6376		13.3314						23.179		22.1862		31.4573		23.7298		23.4005		22.9167		25.1573		12.5363
		18.8024		7.79668		19.0729		7.86141		23.9416		20.1649		37.2976		15.3778		30.5094		6.91133		37.1076		17.9135			20.7662		13.6475						23.2557		22.4443		31.4857		23.6109		23.4288		22.9267		25.2233		12.6191
		18.7351		7.62829		19.0031		7.81052		24.0278		20.3696		37.4133		15.6291		30.5715		7.014		37.1632		17.8923			20.8392		13.7014						23.272		22.4067		31.5723		23.8188		23.485		23.274		25.3342		12.6497
		18.5607		7.65157		18.9064		7.54237		24.2866		21.4171		37.4972		15.2945		30.5821		7.30381		37.3099		17.8195			20.9929		14.0136						23.3729		22.7267		31.6872		24.2695		23.539		23.5053		25.3934		12.8783
		18.4482		7.48883		18.8891		7.69036		24.4288		22.1639		37.6519		15.8301		30.6856		7.05905		37.4254		18.2211			21.101		14.4095						23.4648		23.1873		31.7403		24.4113		23.5611		23.6099		25.4276		12.9064
		18.4223		7.40003		18.845		7.69929		24.4748		22.3244		37.7491		15.8815		30.7325		7.21138		37.4692		18.5778			21.1325		14.2673						23.4881		23.1758		31.808		24.5442		23.6059		23.7613		25.541		13.0125
		18.2523		7.28164		18.7459		7.36291		24.7184		23.6619		37.7896		15.7793		30.768		7.41293		37.6152		18.5338			21.2783		14.8697						23.5592		23.7424		31.9262		24.5802		23.6663		23.8671		25.6244		13.3514
		18.1111		7.20662		18.7028		7.48384		24.8982		24.6599		37.9435		16.0956		30.824		7.06733		37.7392		18.7381			21.4082		15.416						23.6573		24.1264		31.9987		24.9519		23.6943		24.1894		25.6522		13.1876
		18.0842		6.97551		18.6644		7.63583		24.939		24.7565		38.0709		16.4777		30.8751		7.31423		37.7669		18.7193			21.4338		15.2211						23.7048		24.3233		32.1064		25.385		23.7186		24.3493		25.7701		13.6556
		17.9674		6.95457		18.5812		7.26468		25.1565		26.0521		38.0946		16.4952		30.9502		7.26044		37.8913		19.2227			21.56		15.5083						23.7512		24.7059		32.216		25.9014		23.7766		24.6634		25.8638		13.7388
		17.8128		6.85348		18.5067		7.46626		25.3597		27.3028		38.24		16.8178		30.9726		7.28856		38.03		19.199			21.6974		16.1068						23.8614		24.8849		32.2628		25.8145		23.8186		24.7123		25.9226		13.8291
		17.7308		6.90194		18.5124		7.30471		25.3981		27.2925		38.3832		17.0603		31.0553		7.67009		38.0843		19.1749			21.7525		16.2505						23.9228		25.4136		32.3405		25.9784		23.8422		24.801		26.0372		13.8967
		17.6893		6.63288		18.4239		7.35997		25.5459		28.5409		38.4103		16.9189		31.1324		7.54549		38.1766		19.2198			21.862		16.6291						23.9553		25.5126		32.4588		25.854		23.9018		25.0997		26.114		14.2897
		17.5017		6.28762		18.3423		7.17637		25.7718		30.3234		38.5293		16.8153		31.1476		7.38869		38.321		19.4429			22.0026		17.1466						24.0661		26.0479		32.5186		26.7576		23.9477		25.4538		26.1376		14.2514
		17.3841		6.68004		18.3122		7.19812		25.8767		30.7786		38.6834		17.4031		31.219		7.88667		38.4079		19.6558			22.0699		17.0699						24.1397		26.4583		32.5549		26.5661		23.9676		25.6409		26.2526		14.5057
		17.3509		6.50387		18.2415		7.08151		25.9515		31.6632		38.743		17.6917		31.304		7.93969		38.4675		19.6762			22.166		17.4898						24.209		26.808		32.6724		27.0177		24.0292		25.7503		26.3463		14.5889
		17.1802		6.17059		18.1784		6.99932		26.1856		33.507		38.7955		17.6934		31.3683		8.03854		38.6171		20.1079			22.3103		18.3135						24.3047		27.3358		32.7672		27.1869		24.0746		26.2839		26.3625		15.0566
		17.0373		6.22052		18.1411		7.18413		26.3358		34.6371		38.9564		17.7047		31.4481		8.02522		38.7356		20.1244			22.385		18.5069						24.3624		27.4568		32.7972		27.0915		24.0913		26.0471		26.4492		14.763
		17.0108		6.2559		18.08		7.04611		26.4819		36.2112		39.0611		17.8447		31.5284		8.2517		38.7882		20.5063			22.4359		18.5116						24.4013		27.9723		32.9117		27.4754		24.1502		26.3745		26.5594		14.8479
		16.8849		5.99156		17.9873		6.51455		26.6909		38.371		39.0976		17.938		31.5351		7.77836		38.9346		20.4889			22.5858		19.1635						24.5094		28.4453		33.0167		27.6276		24.2017		26.6886		26.602		15.4364
		16.724		6.23852		17.9541		6.81448		26.8071		39.5843		39.261		18.5325		31.6083		8.44727		39.0537		20.5798			22.6973		19.5624						24.5751		28.8369		33.0466		27.9361		24.215		26.7055		26.6589		15.6647
		16.6529		5.96223		17.9201		6.72336		26.8882		40.5285		39.3816		18.4965		31.6956		8.11569		39.0769		20.6072			22.7165		19.6328						24.658		29.264		33.0463		28.0897		24.2583		27.0092		26.7689		15.3213
		16.5606		5.82064		17.8361		6.58417		27.1076		42.9745		39.461		18.6942		31.7277		7.82304		39.2005		20.8755			22.8597		20.1897						24.7536		29.7347		33.0565		27.8588		24.3169		26.9955		26.8376		15.9346
		16.3996		5.75681		17.7696		6.88628		27.2584		44.6816		39.6234		19.1819		31.7842		8.48346		39.3377		20.8824			22.9909		20.9758						24.8027		29.7474		33.1419		28.1732		24.3451		27.2718		26.8772		15.822
		16.2986		5.88459		17.739		6.74214		27.2928		45.3822		39.723		19.114		31.8755		8.44369		39.4002		21.3351			23.0296		20.8402						24.8529		30.134		33.2662		28.5151		24.3704		27.3788		26.9882		16.2936
		16.2364		5.46138		17.6622		6.43675		27.4977		48.1137		39.7605		19.0826		31.9225		8.0367		39.4803		21.3905			23.1338		21.3229						24.9541		30.7211		33.3791		29.0726		24.4296		27.495		27.0711		16.1621
		16.0681		5.6249		17.5872		6.39208		27.6818		50.5593		39.9224		19.5993		31.9925		8.9327		39.6443		21.3103			23.2742		22.1277						25.0135		31.265		33.4379		29.165		24.4726		27.8478		27.0885		16.476
		15.951		5.39796		17.5656		6.42807		27.7349		51.3707		40.0476		19.5414		32.072		8.5222		39.7184		21.8325			23.3426		22.4835						25.0474		31.9658		33.5085		29.2956		24.4886		27.8994		27.1947		16.6734
		15.9186		5.2436		17.5085		6.21717		27.9236		54.5776		40.124		19.5836		32.1132		8.30039		39.7523		22.0219			23.4195		22.8483						25.1616		32.2471		33.5124		29.5961		24.5522		28.1572		27.2981		17.0191
		15.7555		5.60335		17.4293		6.4621		28.1042		57.8292		40.2837		20.134		32.1632		8.92266		39.8868		21.7332			23.5609		23.544						25.2298		32.724		--		--		24.5995		28.4121		27.3275		16.7305
		15.6135		5.46099		17.376		6.22286		28.1632		58.8964		40.3847		20.2137		32.2445		8.8551		40.0163		21.9734			23.651		23.6878						25.301		33.2259		17.086		6.53706		24.6351		28.6076		27.4035		17.395
		15.5744		5.34776		17.3581		6.21038		28.3342		61.9827		40.4158		20.0192		32.3037		8.50379		40.0532		21.9583			23.7895		24.4455						25.3952		33.8545		17.087		6.29181		24.6948		29.0427		27.5088		17.412
		15.4516		5.26353		17.2685		6.05613		28.517		66.1897		40.5635		20.4607		32.3202		9.45201		40.187		22.3122			23.921		24.8966						25.4526		33.9068		17.0895		6.39454		24.7324		29.141		27.5663		17.5558
		15.2882		5.11832		17.1915		6.42281		28.582		67.2967		40.6981		20.554		32.4015		9.20413		40.3289		22.5016			23.9765		25.4545						25.4941		34.2902		17.0891		6.35178		24.7532		29.3765		27.6581		18.1165
		15.2227		5.03917		17.1822		6.26495		28.6942		70.0431		40.7289		20.4856		32.9819		8.84505		40.404		22.7229			24.0493		25.6177						25.5917		35.4142		17.0905		6.69608		24.8149		29.3015		27.7601		17.9451
		15.1282		4.97622		17.1118		6.24527		28.8879		74.6748		40.8529		20.9633		32.5027		9.64257		40.5674		22.8239			24.2018		26.2557						25.6597		35.8731		17.1647		6.37395		24.8585		29.6833		27.8053		18.272
		14.9617		5.1088		17.036		6.27602		28.9967		77.3816		41.0002		21.0763		32.5543		9.06295		40.6809		22.9538			24.2846		26.9707						25.6828		35.8653		17.2678		6.74313		24.8938		29.9719		27.8847		18.6467
		14.8594		5.04966		16.9911		6.01317		29.0594		79.1187		41.0556		21.0484		32.6444		8.96072		40.7051		23.172			24.4125		27.3268						25.7773		36.5513		17.32		6.4806		24.9591		30.3425		27.9855		18.4783
		14.7349		4.73534		16.9504		6.173		29.2451		84.2609		41.1667		21.5545		32.682		9.54551		40.8453		23.2638			24.5478		28.2086						25.8697		36.974		17.3876		6.80791		24.9992		30.3574		28.0436		18.9552
		14.5714		4.84904		16.8552		6.0002		29.3879		88.3194		41.3183		21.3724		32.729		9.40434		40.9837		23.451			24.6045		28.6377						25.8875		37.1344		17.5026		6.95492		25.0027		30.4823		28.0892		19.106
		14.5007		4.84771		16.8144		5.94661		29.4171		89.5998		41.3828		21.5557		32.8164		9.28736		41.0137		23.7243			24.7008		29.1614						25.9694		37.5326		17.5772		6.50873		25.0673		30.564		28.1974		19.3846
		14.4139		4.69075		16.7798		6.08084		29.5396		93.0298		41.4269		21.8975		32.8698		9.52898		41.109		23.81			24.8437		29.9059						26.0604		38.4723		17.6191		6.84683		25.12		30.9964		28.2805		19.4873
		14.2445		4.77416		16.6917		6.14249		29.5609		94.0117		41.5756		21.8764		32.8811		9.84495		41.2638		23.7617			24.9165		30.2798						26.1041		38.5996		17.7387		7.09955		25.1336		31.1907		28.3643		19.8421
		14.1489		4.46077		16.6237		5.55246		29.5603		93.7091		41.6996		22.0493		32.9774		9.62066		41.3349		23.9932			24.9597		30.5862						26.1536		39.1881		17.8281		7.12091		25.1732		31.5855		28.4721		20.0142
		14.1206		4.54782		16.5781		5.73083		29.5564		93.4268		41.7249		22.3283		33.0473		9.84463		41.4242		24.5558			25.1176		31.3793						26.2597		40.0168		17.8449		7.05554		25.2319		31.7093		28.5251		20.1352
		13.9505		4.47042		16.4905		5.7296		29.5565		93.7333		41.8661		22.3058		33.0822		9.9487		41.5737		24.5282			25.2153		32.0408						26.3146		40.4777		17.9677		7.15911		25.2615		31.751		28.5695		20.4294
		13.8123		4.30557		16.4302		5.73859		29.5575		93.6685		42.0015		22.577		33.185		10.0367		41.6605		24.5533			25.2604		32.3063						26.3494		40.7574		18.0622		7.04115		25.277		31.998		28.6812		20.7609
		13.7865		4.19346		16.4156		5.57324		29.52		92.0927		42.0551		23.0781		33.2516		9.91736		41.6978		24.6321			25.4109		33.1303						26.4456		41.689		18.1031		7.01968		25.3382		32.5037		28.7609		21.3238
		13.6399		4.39566		16.302		5.59505		29.3868		88.1823		42.1579		22.8072		33.2867		10.4254		41.8498		24.8218			25.5264		33.7056						26.5187		42.5742		18.1849		7.10541		25.3818		32.6671		28.8455		21.2552
		13.4806		4.26915		16.2424		5.69382		29.2618		84.4745		42.3143		22.6716		33.3892		10.2102		41.976		25.0854			25.5587		34.0057						26.5357		42.7834		18.3045		7.04247		25.3924		32.4943		28.9523		21.9516
		13.4288		4.51463		16.2403		5.54847		29.1496		81.1975		42.3869		23.1787		33.45		10.038		41.9988		25.0642			25.6978		34.9353						26.6279		43.6834		18.3547		7.18807		25.4493		33.208		29.0043		21.4548
		13.355		4.29803		16.17		5.66261		28.9646		76.4249		42.4271		23.1486		33.467		10.1431		42.1153		25.1903			25.8266		35.5314						26.7158		44.5214		18.4022		7.40467		25.5045		33.3287		29.0391		22.3438
		13.1806		4.1504		16.0827		5.60897		28.8445		73.4287		42.5748		23.0074		33.5954		10.1795		42.2555		25.5638			25.8566		36.1595						26.7425		44.823		18.5299		7.5195		25.5222		33.2562		29.1514		22.0972
		13.0792		4.18121		16.0482		5.52451		28.8001		72.1875		42.7008		23.6577		33.6463		10.5378		42.3194		25.5595			25.9566		36.5579						26.8315		45.8654		18.6097		7.17616		25.5655		33.6443		29.2359		22.3185
		13.0414		4.17485		16.0115		5.51648		28.6147		68.1433		42.727		23.4534		33.6611		10.4919		42.4222		25.7158			26.1007		37.6103						26.9194		47.0113		18.6332		7.41906		25.6257		33.9257		29.251		22.7307
		12.9392		4.21214		15.9155		5.26947		28.4508		64.6633		42.8441		23.549		33.7338		10.6681		42.5627		25.8312			26.1672		38.2619						26.9706		47.8741		18.7473		7.53089		25.6501		34.5412		29.3514		23.2236
		12.9298		4.10378		15.8596		5.25268		28.4063		63.6548		42.9955		23.8604		33.8275		10.7884		42.646		26.1346			26.215		38.3673						27.0722		48.694		18.8522		7.41769		25.6731		34.5471		29.4561		22.7783
		12.9345		4.27248		15.8458		5.32181		28.2579		60.5433		43.0538		24.2113		33.8431		10.8661		42.7364		26.5062			26.3601		39.8425						27.147		49.8429		18.8821		7.54156		25.7369		34.7134		29.4886		23.7576
		12.9319		4.32325		15.7634		5.39534		28.0762		57.2425		43.1205		24.1303		33.9036		11.1061		42.8675		26.5602			26.471		40.3467						27.1639		50.5527		18.9849		7.89573		25.7761		35.1181		29.5641		23.6922
		12.9375		4.08146		15.6852		5.35862		27.9794		55.2641		43.2778		24.5036		33.9897		11.0617		42.9685		26.4688			26.4968		40.8669						27.2555		51.4		19.0921		7.62159		25.7811		35.2736		29.6662		24.0565
		12.9496		4.26921		15.67		5.43809		27.8753		53.5761		43.3788		24.406		34.0403		11.2064		42.9998		26.7066			26.642		41.912						27.3394		52.8832		19.1375		7.47562		25.84		35.7209		29.7262		24.2625
		13.0617		4.19063		15.5866		4.99143		27.669		50.4024		43.4225		24.638		34.0652		11.1277		43.1324		27.2305			26.763		42.9451						27.3615		53.3048		19.2046		7.68102		25.894		36.0616		29.7684		24.5341
		13.1892		4.19464		15.5073		5.1188		27.544		48.5912		43.5795		24.7968		34.1514		11.4656		43.2649		27.205			26.7872		43.0608						27.4321		54.262		19.3241		7.67628		25.9094		36.5556		29.8801		24.4403
		13.234		4.13797		15.481		5.13895		27.4682		47.5775		43.6977		25.1447		34.2141		11.2184		43.3138		27.6607			26.9036		44.3192						27.5202		55.9363		19.3965		7.77753		25.9565		36.5132		29.9567		25.0438
		13.3903		4.34453		15.4145		5.11119		27.2645		44.5535		43.7801		24.6273		34.2371		11.437		43.4376		27.8712			27.0329		45.8427						27.5619		56.4031		19.4706		7.68094		26.0093		36.7764		29.9855		24.7104
		13.5268		4.482		15.3213		4.95022		27.1021		42.8677		43.8517		24.8537		34.301		11.5008		43.5751		27.9747			27.0846		46.6707						27.6181		57.2288		19.5871		7.72743		26.036		37.2621		30.1008		25.6509
		13.6138		4.48508		15.29		5.18025		26.9721		41.174		43.8563		25.0388		34.3924		11.5739		43.6298		28.2			27.1782		47.4738						27.7105		59.1195		19.6543		7.93862		26.0639		37.4034		30.1938		25.8559
		13.7787		4.91281		15.2592		5.22268		26.7569		39.1135		43.8524		24.5762		34.4112		11.8648		43.6983		28.5925			27.3152		49.1641						27.7655		59.9459		19.7216		7.96014		26.1267		37.7499		30.2503		26.0603
		13.9082		4.56839		15.1694		5.07436		26.6262		37.3922		--				34.4663		11.7474		43.8514		28.294			27.3892		50.549						27.7845		60.4357		19.8497		7.95085		26.1636		38.2065		30.372		26.2335
		13.9445		4.39849		15.1086		5.01478		26.466		35.9856		--				34.5776		11.8862		43.9488		28.8603			27.4933		51.8346						27.8791		62.1439		19.9186		7.76221		26.185		38.2297		30.4437		26.6955
		14.0746		4.73367		15.0939		4.91708		26.2587		33.896		22.5693		2.65435		34.6072		12.0321		43.9788		29.4403			27.509		52.0321						27.9612		63.1942		19.9474		7.94545		26.2399		38.8788		30.4688		26.6599
		14.2257		4.50449		15.0069		5.07452		26.1572		33.3052		22.5746		2.82943		34.6825		12.1557		44.129		28.9356			27.5093		52.2057						27.9835		63.6516		20.0668		8.07351		26.2876		39.2154		30.5793		26.7176
		14.2949		4.6128		14.932		4.90969		26.0617		32.1224		22.5775		2.67528		34.7563		12.285		44.2537		29.4504			27.5099		52.0728						28.0711		65.7776		20.1655		8.08443		26.2987		39.4023		30.6715		27.3423
		14.3803		5.04859		14.9127		4.8434		25.84		30.5008		22.5728		2.50999		34.8069		12.1335		44.2844		29.8858			27.5054		51.9943						28.1518		67.0123		20.1898		8.52562		26.3598		39.7054		30.6922		27.348
		14.5458		4.56875		14.8413		4.89292		25.6905		29.6674		22.5782		3.159		34.8689		12.5294		44.3727		30.2356			27.5096		51.9427						28.1762		67.3716		20.303		8.24601		26.4099		40.4324		30.7749		27.7583
		14.6484		4.65671		14.7589		4.69646		25.6419		29.0555		22.6785		2.67704		34.985		12.5272		44.5171		30.479			27.5078		51.8017						28.2505		69.1793		20.4121		8.06867		26.422		40.5104		30.8802		27.7868
		14.6984		4.90717		14.7206		4.72849		25.4159		27.6439		22.7946		2.7985		34.994		12.5494		44.6056		30.6679			27.504		51.8122						28.3367		70.7548		20.4446		8.40364		26.4812		40.8489		30.9268		28.2344
		14.8729		4.91952		14.6775		4.69887		25.2352		26.5733		22.8454		3.17036		35.0663		12.6423		44.6855		31.2472			27.505		51.9141						28.3682		71.4634		20.5187		8.36186		26.5326		41.7002		30.9797		28.2185
		14.9971		4.90043		14.5853		4.55944		25.1963		26.3779		22.9931		3.03358		35.1483		12.8709		44.8291		31.3802			27.5053		51.9033						28.4194		72.6137		20.6416		8.53595		26.5529		41.8796		31.0957		28.672
		15.0254		5.08773		14.5422		4.83996		25.0272		25.2821		23.1215		2.94325		35.1948		12.7427		44.9119		31.8176			27.5047		51.917						28.5085		74.5925		20.7012		8.33323		26.6136		42.3567		31.1637		28.9067
		15.1686		4.98001		14.4585		4.78161		24.816		24.1774		23.1622		3.35982		35.2721		13.0783		44.953		32.2873			27.5082		51.8204						28.5589		75.7616		20.7475		8.62745		26.6636		42.9307		31.1999		29.1144
		15.3183		5.19747		14.3755		4.64342		24.704		23.3233		23.2627		3.2278		35.3488		12.9771		45.0969		32.1261			27.5032		52.0907										20.8696		8.42794		26.6741		43.0853		31.3117		29.1142
		15.3698		5.19471		14.349		4.76979		24.4899		22.2105		23.4021		3.17325		35.381		12.9789		45.2108		32.3555			27.5067		51.9335										20.9564		8.28989		26.7205		43.5044		31.395		29.1525
		15.4922		5.05837		14.2915		4.68092		24.2881		21.3415		23.4839		3.57008		35.4207		13.4074		45.2475		33.1866			27.5035		52.1997										20.9957		8.68983		26.7755		44.0179		31.4131		29.9456
		15.6516		5.46434		14.2089		4.38117		24.2234		21.1919		23.5453		3.5356		35.5057		13.013		45.354		33.107			27.5048		51.9433										21.1232		8.67368		26.8006		44.7802		31.5089		30.2951
		15.7239		5.40701		14.159		4.69158		24.0911		20.2605		23.6945		3.26092		35.5744		13.1968		45.5016		33.7144			27.5032		51.9895										21.211		8.52669		26.8423		44.9636		31.6119		30.0666
		15.7701		5.20303		14.1273		4.4706		23.849		19.4951		23.8048		3.67695		35.6005		13.602		45.5488		34.3659			27.5047		52.1245										21.2973		8.8037		26.8988		45.515		31.6499		30.5797
		15.9358		5.24836		14.0385		4.34441		23.7341		18.9786		23.8549		3.43913		35.6921		13.4527		45.6558		34.7738			27.5057		51.9607										21.4159		8.71931		26.9226		46.1094		31.7338		30.9425
		16.0664		5.66681		13.9771		4.57653		23.6677		18.7215		24.0023		3.23184		35.7445		13.9376		45.7921		35.0391			27.5057		52.0964										21.4827		8.75722		26.9579		46.4641		31.8433		31.1026
		16.094		5.59352		13.9488		4.35349		23.438		17.9106		24.1259		4.04869		35.8103		13.7548		45.8648		35.8756			27.5051		51.8265										21.5302		8.65609		27.0134		47.2023		31.8918		31.6011
		16.2441		5.70332		13.8546		4.19319		23.2568		17.6778		24.1679		4.13916		35.907		13.9023		45.92		36.2228			27.5063		51.9918										21.6533		8.83384		27.0488		47.6703		31.9561		32.1847
		16.3955		5.73761		13.788		4.46539		23.2081		17.0754		24.2868		3.71675		35.9481		14.1261		46.0596		36.4048			27.5067		51.8111										21.738		8.77744		27.0573		47.7925		32.0643		32.1896
		16.4688		5.75541		13.7646		4.3223		22.9829		16.4188		24.4237		4.47343		35.9758		14.2561		46.1701		36.3944			27.506		51.6912										21.8214		8.7696		27.1187		48.101		32.1298		32.6073
		16.6372		5.8556		13.6774		4.15888		22.7814		15.7675		24.4936		4.15581		36.0646		14.0922		46.1876		36.1831			27.5072		52.0375										21.9391		8.66985		27.1688		49.2362		32.2202		33.0541
		16.7746		6.06672		13.6133		4.29696		22.7252		15.6062		24.5831		4.09476		36.1055		14.4009		46.183		37.2709			27.5134		52.1617										22.005		9.34663		27.1735		49.2693		32.3247		33.4717
		16.8554		6.12314		13.5529		4.13709		22.5273		15.0873		24.7325		4.17432		36.1178		14.5993		46.2407		37.9762			27.5981		53.2135										22.0549		8.95717		27.2258		50.0709		32.3681		33.4775
		17.0285		6.22055		13.458		3.9799		22.317		14.3094		24.8247		4.42368		36.2357		14.5832		46.366		38.428			27.6995		54.7622										22.1762		9.21363		27.2799		50.6454		32.4291		34.186
		17.1509		6.29299		13.4073		4.31248		22.2295		14.357		24.9632		3.94551		36.3113		14.9002		46.513		38.1892			27.818		56.6437										22.259		9.14751		27.2975		51.1211		32.5418		34.6541
		17.2701		6.36949		13.3459		4.13452		22.1297		13.8771		25.0989		4.39284		36.3328		14.9052		46.6099		39.5823			27.9481		58.6289										22.2866		9.04181		27.3367		51.3349		32.6041		35.2519
		17.4299		6.49465		13.2496		3.7754		21.8873		13.5974		25.1798		4.54506		36.3941		14.7008		46.6355		40.4513			28.0086		60.092										22.4015		9.49143		27.3905		52.3407		32.707		35.1867
		17.5178		6.52482		13.2179		4.17039		21.7377		13.1274		25.3266		4.47377		36.4713		14.9568		46.7644		40.5889			28.0508		60.6307										22.5066		9.05235		27.419		53.0132		32.8071		35.8687
		17.5553		6.65071		13.1732		3.94952		21.5532		12.6513		25.4526		4.85151		36.5202		14.9648		46.893		41.137			28.1897		63.2025										22.5404		9.16529		27.4778		53.9162		32.8462		35.9489
		17.7307		6.70606		13.0901		3.98074		21.3198		12.4191		25.5521		4.59886		36.5727		15.2402		46.9628		41.3105			28.2869		65.1726										22.6524		9.49518		27.5322		54.4708		32.9251		36.8676
		17.8606		6.78601		13.0294		3.9084		21.2085		11.9367		25.701		4.39072		36.654		15.0517		47.0525		40.6172			28.3017		65.7628										22.7601		9.02814		27.545		54.9087		33.0254		37.0698
		17.8857		6.94777		13.0058		4.19876		20.9633		11.5566		25.8		5.18913		36.7126		15.3045		47.0551		39.6964			28.3932		67.0206										22.7911		9.62407		27.5815		55.3598		33.0799		37.8171
		18.042		7.00109		12.9156		3.61254		20.7593		11.0608		25.8586		4.85402		36.7334		15.7639							28.415		67.458										22.8655		9.55224		27.6355		56.0636		33.125		37.9596
		18.188		7.38471		12.8479		3.66676		20.7137		11.2115		26.0064		4.52088		36.8102		15.5757							28.4102		67.7837										22.9893		9.57125		--		1.77708		33.2291		38.5308
		18.2766		7.15277		12.8201		3.8983		20.568		10.6466		26.1252		4.79525		36.8768		15.5427							28.4153		67.6604										23.05		9.56259		7.17317		1.75503		33.3104		39.0607
		18.4448		7.4102		12.7465		3.55719		20.3227		10.6675		26.1524		4.9891		36.9143		15.9347							28.4117		67.4018										23.0987		9.54869		7.12707		1.80738		33.3479		39.7592
		18.5807		7.60681		12.6593		3.66504		20.2104		10.2911		26.2634		4.55025		36.9331		15.7017							28.4102		67.7496										23.2189		9.53784		7.11951		1.95574		33.4607		40.1585
		18.6674		7.54804		12.6241		3.69821		20.1239		9.91412		26.4076		4.88666		37.0543		16.2639							28.4124		67.567										23.3022		9.83969		7.04942		1.83807		33.5407		40.9947
		18.8374		7.72206		12.5219		3.53034		19.8823		9.59345		26.4826		5.29998		37.1084		16.4104							28.4109		67.5729										23.3609		9.58406		7.00045		1.91233		33.5742		41.3689
		18.9434		7.8982		12.4672		3.76649		19.7113		9.71297		26.5183		4.94655		37.1384		16.2438							28.4137		67.6394										23.4827		9.885		6.96443		1.85844		33.6786		42.0562
		18.9816		7.85396		12.4072		3.67886		19.5331		9.36169		26.6723		5.07073		37.2433		16.4952							28.4115		67.6485										23.5655		9.86071		6.89856		1.81917		--		--
		19.1479		8.07339		12.3108		3.53683		19.3026		8.78689		26.7948		5.46716		37.3071		16.7937							28.4121		67.5135										23.5907		9.87076		6.85997		1.48447		--		--
		19.2877		8.33576		12.2659		3.53768		19.1874		8.92314		26.814		4.80298		37.3164		16.6395							28.4123		67.6201										23.7092		10.0168		6.84897		1.80366		--		--
		19.3099		8.21922		12.2012		3.62444		18.9693		8.93562		26.9377		4.98553		37.3963		16.9928							28.4111		67.6154										23.8109		10.1284		6.80931		1.53545		--		--
		19.453		8.4368		12.0954		3.53815		18.7528		8.53351		27.0939		5.52446		37.4405		16.9849							28.4123		67.6813										23.8415		9.94743		6.80858		1.65041		--
		19.6135		8.60453		12.0719		3.65135		18.6803		8.31242		27.1432		5.18998		37.4523		16.7321							28.4115		67.4337										23.9476		10.3012		6.80644		1.75887		--
		19.6656		8.6947		12.0275		3.71966		18.4897		8.14893		27.2589		5.08571		37.5685		17.4843		--					28.4087		67.2961										24.058		9.97849		6.81439		2.13219		--
		19.7391		8.66376		11.9387		3.54981		18.2656		7.77872		27.4105		5.60149		37.642		17.1386		--					28.3033		65.3265										24.095		10.2684		6.86386		1.87568		--
		19.9101		9.19543		11.8867		3.3914		18.1618		7.68492		27.4705		5.1065		37.6718		17.5222		--					28.1988		63.1911										24.1706		10.258		6.88526		1.87541		--
		20.0099		9.26104		11.8113		3.7827		17.9358		7.72323		27.5389		5.15595		37.7334		17.601		--					28.1676		62.3526										24.29		10.1933		6.94012		2.02441		--
		20.0616		9.17052		11.7197		3.27661		17.7135		7.27986		27.7085		6.04646		37.8136		17.6608		--					28.0573		60.8643										24.354		10.0834		6.99607		2.19215		--
		20.2321		9.8207		11.6883		3.63452		17.6532		7.42807		27.7983		5.30912		37.8662		17.4486		--					27.9357		58.5438										24.4236		10.1083		7.01857		1.81966		--
		20.358		9.74556		11.6359		3.51339		17.5154		7.23799		27.8546		5.54384		37.9828		17.8829		--					27.8796		57.6428										24.5494		10.4627		7.06636		1.85421		--
		20.3921		9.58395		11.5491		3.31012		17.2778		7.0509		28.0234		6.33327		38.0246		17.7225		--					27.7946		56.1397										24.6168		10.6134		7.12449		1.83392		--
		20.5627		9.71339		11.4981		3.2983		17.1532		6.95383		28.1257		5.7878		38.0339		17.9757		--					27.6628		54.0436										24.6556		10.2539		7.15425		2.06475		--
		20.6971		10.3962		11.4289		3.72682		17.1028		7.11688		28.2342		5.52228		38.1201		18.147		--					27.5875		52.8513										24.778		10.6403		7.19607		2.06319		--
		20.7304		10.1287		11.347		3.16779		16.8563		6.70518		28.3962		6.28715		38.203		18.3531		--					27.4606		50.9186										24.8676		10.7114		7.2522		1.92402		--
		20.8436		10.609		11.3102		3.22933		16.6616		6.76251		28.4672		5.78691		38.24		18.4761		--					27.3314		49.2656										24.8873		10.6593		7.28706		1.80642		--
		21.0045		10.9944		11.2598		3.30733		16.6288		6.76807		28.4997		5.72873		38.3299		18.5974		--					27.262		48.3266										25.0018		10.802		7.32165		2.10133		--
		21.0771		10.8757		11.1681		3.38318		16.4275		6.44542		28.6584		6.07575		38.4014		18.8819		--					27.1204		46.6064										25.1121		10.8093		7.38101		1.9379		--
		21.1166		10.9934		11.1139		3.15871		16.1958		6.17562		28.7816		5.74305		38.4206		18.2611		--					27.0088		45.2838										25.142		10.9556		7.41644		2.02039		--
		21.2833		11.4562		11.0452		3.22059		16.1198		6.44263		28.8066		6.0393		38.5007		18.7194		--					26.976		44.8055										25.2301		11.1133		7.44006		1.9778		--
		21.4127		11.608		10.9637		3.21521		15.9803		6.0078		28.9455		6.78221		38.5778		18.961		--					26.8388		43.6668										25.3451		11.0673		7.50475		2.04874		--
		21.4453		11.6954		10.9348		3.25661		15.7415		5.99372		29.0906		6.27851		38.6244		18.7905		--					26.7187		42.2561										25.4001		11.3207		7.55161		1.8856		--
		21.5892		12.0738		10.8771		3.37668		15.6162		6.04112		29.128		6.27002		38.6947		19.0201		--					26.6811		42.1525										25.4636		11.2223		7.55665		1.98725		--
		21.7351		12.2269		10.7841		3.27422		15.5203		5.99794		29.2097		6.54759		38.7695		19.1946		--					26.5799		41.1636										25.5754		11.2229		7.61447		2.09276		--
		21.7966		12.319		10.7429		3.24931		15.2751		5.57209		29.3679		6.53628		38.8035		19.1244		--					26.4422		39.9218										25.6583		11.6838		7.66893		1.95736		--
		21.906		12.8502		10.7012		3.18702		15.1128		5.68324		29.4562		6.36903		38.8552		19.2024		--					26.3765		39.3835										25.688		11.5859		7.68697		2.42894		--
		22.0638		13.2581		10.6192		3.40786		14.952		5.69652		29.5121		6.99837		38.9438		19.6026		--					26.3008		38.8055										25.8104		11.58		7.73194		2.01093		--
		22.1431		13.2398		10.556		3.1703		14.7152		5.60328		29.6626		6.7146		38.9832		19.3139		--					26.1589		37.5468										25.9081		11.9445		7.79587		1.97866		--
		22.1911		13.5844		10.5062		3.10952		14.5804		5.45504		29.7738		6.36792		39.0193		19.4739		--					26.0676		36.7359										25.9656		11.6227		7.81986		2.30776		--
		22.3561		13.7801		10.4793		3.28851		14.3857		5.53188		29.8024		7.10968		39.1073		19.6455		--					26.0031		36.3871										26.0862		11.8942		7.84743		2.32478		--
		22.4804		14.0061		10.4783		3.23802		14.1621		5.30901		29.9161		6.97919		39.1584		19.6196		--					25.8629		35.5418										26.1749		12.0695		7.91114		2.25901		--
		22.5122		14.1539		10.4902		3.07693		14.0728		5.30779		30.0571		6.88428		39.2028		19.8927		--					25.7662		34.5131										26.1981		12.0034		7.94851		2.124		--
		22.6562		14.8471		10.5559		3.10985		13.9517		5.16451		30.1475		7.4211		39.282		20.1528		--					25.7381		34.6547										26.3112		12.2829		7.96635		2.33789		--
		22.8058		15.2078		10.6149		3.13085		13.7142		4.84938		30.3005		7.19571		39.362		20.0596		--					25.6044		33.7035										26.4163		12.4487		8.03551		2.40937		--
		22.8465		15.3561		10.6318		3.31917		13.5654		5.12688		30.4259		6.93581		39.3724		20.026		--					25.4747		32.8556										26.4485		12.5864		8.08113		2.0813		--
		22.9375		15.4684		10.7061		3.16706		13.4632		4.99527		30.4977		7.49581		39.4408		20.281		--					25.439		32.8342										26.5383		12.5495		8.09429		2.27006		--
		23.1008		16.2311		10.7987		3.19623		13.221		4.79342		30.6629		7.48785		39.5185		20.1897		--					25.3404		31.8802										26.6508		12.5822		8.15516		2.29454		--
		23.189		16.4127		10.8182		3.33016		13.0605		4.80099		30.7778		7.17797		39.5676		20.6839		--					25.1947		30.902										26.7051		12.9316		8.21108		1.93681		--
		23.2455		16.4381		10.8814		3.21266		12.896		4.66932		30.8003		7.51302		39.615		20.4017		--					25.1286		30.4894										26.7723		13.0831		8.24013		2.04516		--
		23.411		17.1427		10.9576		3.25172		12.8427		4.91951		30.9281		7.67309		39.7032		20.3915		--					25.0513		30.0189										26.8939		13.1197		8.30478		2.41259		--
		23.5211		17.7725		11.0109		3.16705		12.8443		4.83775		31.0763		7.55258		39.758		20.6969		--					24.9099		29.1289										26.964		13.0802		8.34884		2.15642		--
		23.5598		17.7504		11.0384		3.33143		12.8897		4.99925		31.1275		7.67454		39.7925		20.829		--					24.815		28.8656										26.9887		12.9533		8.38714		2.32819		--
		23.7262		18.2381		11.1201		3.1244		13.0461		5.08511		31.1972		7.60439		39.8685		20.7329		--					24.6902		27.8016										27.1067		13.4744		8.44861		2.43421		--
		23.8571		19.1076		11.1876		3.29564		13.2272		4.93078		31.357		7.65679		39.9357		20.8953		--					24.5554		26.7949										27.2085		13.5644		8.48348		2.19745		--
		23.8901		18.7942		11.2143		3.40271		13.2713		4.97038		31.4532		7.97734		39.9601		20.7639		--					24.4982		26.8145										27.2368		13.7269		8.54228		2.56296		--
		24.0209		19.7028		11.3029		3.42083		13.5148		5.2628		31.4793		8.08263		40.0318		21.1566		--					24.4029		26.425										27.3441		13.8524		8.59569		2.51162		--
		24.1669		20.4342		11.3742		3.2233		13.7137		5.47237		31.6155		8.10187		40.1102		20.9927		--					24.2668		25.6221										27.4545		14.0391		8.622		2.29313		--
		24.2277		20.6038		11.3916		3.467		13.7662		5.07315		31.754		8.41786		40.1528		21.3987		--					24.181		25.2901										27.4906		14.1341		8.65018		2.47249		--
		24.3187		21.1625		11.4529		3.47813		13.9376		5.37762		31.7985		8.10352		40.2021		21.0745		--					24.058		24.5207										27.5786		14.2212		8.70759		2.44036		--
		24.4687		22.0798		11.5459		3.49808		14.1654		5.64534		31.9114		8.29666		40.2806		21.3095		--					23.9244		23.98										27.6954		14.4161		8.75306		2.456		--
		24.566		22.2228		11.5667		3.72028		14.2706		5.43769		32.0669		8.28103		40.3499		21.3778		--					23.8654		23.8143										27.7542		14.6231		8.77485		2.42352		--
		24.6012		22.5907		11.6085		3.39617		14.4021		5.68022		32.128		8.26574		40.4233		21.4099		--					23.7768		23.3152										27.8478		14.8069		8.83926		2.37146		--
		24.7539		23.3849		11.6958		3.62648		14.64		5.80197		32.191		8.59001		40.5067		21.4166		--					23.6308		22.5667										27.9435		15.1331		8.88211		2.30707		--
		24.883		23.8518		11.7577		3.6679		14.7783		5.63624		32.3435		8.47317		40.5277		21.6914		--					23.5465		22.3105										27.9827		15.3187		8.89148		2.54772		--
		24.92		24.4051		11.7693		3.52325		14.8455		5.58581		32.4527		8.55864		40.5757		21.8079		--					23.5013		21.8518										28.0805		15.2964		8.94568		2.27773		--
		25.0437		25.0223		11.8615		3.70054		15.0885		6.1533		32.4802		9.02087		40.6752		21.8991		--					23.3476		21.8238										28.2055		15.6708		9.00662		2.20705		--
		25.1906		25.5963		11.9328		3.6483		15.2692		5.85455		32.6365		8.91582		40.7273		21.9551		--					23.2432		21.0957										28.2649		15.7017		9.0241		2.6596		--
		25.2637		26.361		11.958		3.76269		15.3227		6.0242		32.7631		8.85777		40.7966		22.1742		--					23.1976		20.8912										28.3096		15.6012		9.0518		2.45347		--
		25.3989		27.1794		12.0261		3.7566		15.5459		6.15941		32.7969		9.19726		40.8927		22.1109		--					23.048		20.3586										28.4066		15.782		9.11553		2.74232		--
		25.5356		27.7686		12.0999		4.00616		15.7585		6.14344		32.9211		8.99873		40.9312		22.1557		--					22.9271		19.8203										28.4978		16.0846		9.15282		2.71001		--
		25.5944		28.7011		12.1438		3.60931		15.8175		6.08514		33.0626		8.97149		40.966		22.4949		--					22.8934		19.413										28.526		16.3485		9.17474		2.40818		--
		25.7101		29.5246		12.2035		3.78821		15.9612		6.34672		33.12		9.59743		41.0488		22.5396		--					22.7433		19.206										28.6694		16.6698		9.23827		2.63585		--
		25.8551		30.2188		12.2857		3.60923		16.1952		6.50798		33.1873		9.56343		41.1143		22.7324		--					22.618		18.7627										28.7891		16.4205		9.28342		3.00849		--
		25.9272		31.2782		12.3329		3.67636		16.3206		6.54469		33.3384		9.17128		41.1294		22.515		--					22.5864		18.6916										28.8119		16.9148		9.29057		2.77415		--
		25.9935		31.8782		12.3616		3.78576		16.4545		6.74159		33.4398		9.91583		41.2228		22.7508		--					22.4991		18.35										28.9167		17.0294		9.35539		2.7436		--
		26.1413		32.6651		12.4495		4.11876		16.6902		6.80841		33.4924		9.94754		41.2817		22.8645		--					22.354		17.7424										29.0492		17.3091		9.4119		2.54879		--
		26.2443		33.9105		12.5092		4.16837		16.8298		6.88635		33.6423		9.76059		41.3478		22.9455		--					22.2785		17.526										29.1123		17.376		9.45429		2.61432		--
		26.2638		34.4558		12.5425		4.01852		16.8823		6.96027		33.76		10.438		41.4309		22.8864		--					22.2108		17.4167										29.1726		17.8643		9.51674		3.00787		--
		26.4102		35.2666		12.6218		4.30689		17.1163		7.0323		33.7903		10.5635		41.5024		23.3186		--					22.0594		16.8577										29.2741		17.7853		9.55146		2.85162		--
		26.5554		37.1282		12.6943		4.08658		17.3129		7.25593		33.91		10.0544		41.4972		23.0652		--					21.9608		16.783										29.3692		18.1972		9.56652		2.82119		--
		26.5787		37.5978		12.7138		4.04546		17.3559		7.19749		34.0509		10.3877		41.6073		23.1638		--					21.9228		16.2565										29.4197		18.2802		9.63317		2.55776		--
		26.6965		38.344		12.7824		4.19548		17.5373		7.37921		34.1193		10.7124		41.6959		23.2781		--					21.7698		16.0193										29.5707		18.7347		9.68287		2.85719		--
		26.8607		40.0117		12.8491		3.91605		17.7627		7.39539		34.1773		10.4432		41.7516		23.526		--					21.6495		15.2392										29.681		19.2312		9.72749		2.81025		--
		26.9022		41.1055		12.9024		4.06698		17.8595		7.75358		34.3265		10.8511		41.8265		23.1459		--					21.6281		15.4532										29.779		19.1538		9.78878		2.90526		--
		26.9632		41.2782		12.941		4.34217		17.9957		7.66464		34.4411		11.1096		41.8948		23.7126		--					21.5095		15.1033										29.9296		19.6867		9.82122		2.96588		--
		27.1292		43.5802		13.0196		4.08188		18.2325		8.19904		34.4596		10.9098		41.8983		23.6484		--					21.3702		14.8788										30.012		20.0912		9.87449		2.82961		--
		27.2123		44.7725		13.0865		4.05891		18.3741		7.94628		34.6011		10.8937		42.005		23.8499		--					21.3165		14.8253										30.0684		19.9238		9.93385		3.1113		--
		27.2605		45.0625		13.1568		4.4567		18.4018		8.29163		34.7437		11.2974		42.0855		24.0468		--					21.2189		14.494										30.2183		20.5543		9.95205		2.7015		--
		27.4197		47.5176		13.2389		4.31653		18.6338		8.23062		34.7766		11.3477		42.0933		24.0767		--					21.077		13.7247										30.3266		20.6278		9.986		2.81933		--
		27.5239		49.0734		13.286		4.08184		18.8384		8.53135		34.9004		11.674		42.2119		24.0215		--					20.9844		13.4842										30.3455		20.8861		10.0413		2.89533		--
		27.6003		50.0673		13.3134		4.37691		18.9695		8.78237		35.0513		11.6326		42.261		24.439		--					20.847		13.3162										30.4758		21.1974		10.0862		2.93851		--
		27.6591		50.5632		13.4105		4.45338		19.2161		8.97785		35.1073		11.8574		42.3092		24.7258		--					20.7164		13.183										30.611		21.6481		10.1017		3.21343		--
		27.6624		51.176		13.4575		4.22467		19.3799		9.20059		35.2066		12.0854		42.3766		23.8018		--					20.6437		12.6636										30.6592		21.7436		10.1619		3.09234		--
		27.6434		50.6298		13.4884		4.75014		19.5385		9.27668		35.3571		12.2066		42.4514		24.7974		--					20.4873		12.4088										30.7836		22.0291		10.2153		3.1349		--
		27.6523		50.9141		13.568		4.62091		19.766		9.87125		35.439		12.0411		42.4768		24.5955		--					20.3698		12.3034										30.9171		22.5025		10.2544		3.34108		--
		27.6549		51.2034		13.6433		4.51083		19.8985		9.97396		35.581		12.6335		42.5467		24.4091		--					20.3331		12.2575										30.9704		22.6604		10.3151		3.25967		--
		27.642		50.666		13.6606		4.75837		19.943		9.86354		35.7283		12.7242		42.626		24.8838		--					20.196		11.8205										31.0533		22.786		10.3519		2.9751		--
		27.5691		49.4115		13.735		4.36745		20.1866		10.2788		35.7714		12.8846		42.6387		25.1148		--					20.063		11.593										31.1979		23.4454		10.4097		3.19123		--
		27.4534		48.0899		13.8177		4.68167		20.3779		10.8044		35.8816		12.8617		42.7501		24.5526		--					20.0255		11.6007										31.2822		23.6191		10.4685		3.23565		--
		27.3974		46.7735		13.8548		4.71678		20.4185		10.6423		36.0287		13.1896		42.827		25.2962		--					19.8955		11.381										31.3152		23.8096		10.4903		3.03929		--
		27.2937		45.5962		13.8779		4.63461		20.5899		11.1974		36.1127		13.2985		--		25.4811		--					19.7613		11.0492										31.4614		24.1397		10.5164		3.23978		--
		27.1559		44.0728		13.9668		4.76706		20.8166		11.2991		36.2562		13.3361		42.9079		24.9655		--					19.7151		11.1422										31.5839		24.6215		10.5746		3.20412		--
		27.0824		42.953		14.0347		5.03276		20.9468		11.5013		36.3873		13.5731		42.9951		25.4586		--					19.6482		10.6563										31.6168		24.643		10.6235		3.44274		--
		27.0324		42.0097		14.0561		4.85138		21.187		12.1303		36.4321		13.8191		43.39		25.6046		--					19.4949		10.8006										31.7402		25.2671		10.6336		2.83167		--
		26.8862		40.7179		14.1513		4.99217		21.3799		12.6349		36.5444		13.8738		43.0917		25.3534		--					19.3908		10.7388										31.8764		25.381		10.6998		3.20411		--
		26.775		39.4035		14.2281		4.82316		21.4918		12.6142		36.6942		14.0646		43.169		25.8575		--					19.3386		10.4326										31.925		25.5881		10.7494		3.41507		--
		26.7443		38.7114		14.2328		4.91297		21.7373		13.3556		36.7559		13.9792		43.581		25.9848		--					19.1821		10.2895										32.0125		25.4216		10.758		3.32697		--
		26.6038		37.6548		14.31		5.06		21.9098		13.5448		36.8074		14.5192		43.2552		25.5631		--					19.0674		10.0437										32.1567		26.2887		10.8113		3.11518		--
		26.4672		35.7362		14.3956		4.90164		21.9477		13.7204		36.9662		14.6693		43.3318		25.823		--					19.0461		10.0892										32.2396		26.3021		10.8724		3.15937		--
		26.4361		35.7166		14.4245		4.82935		22.1734		14.2301		37.0766		14.4322		43.7609		26.199		--					18.9034		9.95349										32.3122		26.8942		10.8917		3.35546		--
		26.3053		34.4888		14.4856		5.15207		22.3768		14.708		37.0977		15.142		43.4508		25.9269		--					18.7624		9.73139										32.4594		27.218		10.9422		3.44556		--
		26.1604		33.1584		14.5756		4.9783		22.4356		14.6489		37.2389		15.0754		43.5005		26.062		--					18.728		9.531										32.5542		27.55		10.9992		3.45341		--
		26.1157		32.5034		14.6117		5.05094		22.5997		15.5889		37.3737		14.981		43.9275		26.6113		--					18.6231		9.66759										32.6027		27.7421		11.0216		3.67915		--
		26.0602		32.432		14.6289		4.97337		22.8252		15.9345		37.4176		15.5835		43.5887		26.0887		--					18.4771		8.94502										32.7473		28.3768		11.0538		3.52545		--
		25.886		30.7512		14.7257		5.14532		22.9312		16.1847		37.5205		15.7925		43.6739		26.6974		--					18.4075		9.28495										32.8636		28.2018		11.1137		3.59138		--
		25.7899		29.9181		14.7865		5.12617		22.9981		16.4488		37.6676		15.5006		43.7133		26.8226		--					18.3381		9.31034										32.8897		28.7161		11.1554		3.58536		--
		25.7605		29.9189		14.8087		5.24565		23.238		17.349		37.7419		16.0544		43.8339		26.7812		--					18.1841		9.08705										32.9864		28.6458		11.1744		3.55839		--
		25.6034		28.5178		14.8875		5.13098		23.407		17.9806		37.8049		16.1012		43.8497		26.6501		--					18.0876		9.07937										33.0773		28.958		11.2372		3.46641		--
		25.4809		27.7839		14.9616		5.2171		23.4655		18.1075		37.9585		15.9543		43.9556		27.0792		--					17.9774		8.5784										33.1215		29.0891		11.2832		3.72302		--
		25.4438		27.6487		14.9873		4.99375		23.6916		19.0982		38.0636		16.5846		44.0429		26.8304		--					17.8294		8.74369										33.1982		29.3125		11.2906		3.7051		--
		25.3249		26.4617		15.0474		5.62254		23.888		19.5441		38.1699		16.6831		44.0442		26.9997		--					17.7613		8.40262										33.3231		30.0497		11.3471		3.50632		--
		25.1776		25.6339		15.124		5.20385		23.9925		20.392		38.3147		16.7355		44.1374		27.1212		--					17.6865		8.50163										33.3991		30.2384		11.4048		3.92816		--
		25.111		25.3676		15.1716		5.46352		24.233		21.2821		38.4021		16.8895		44.1823		27.0391		--					17.5347		8.23471										33.4544		30.2509		11.4241		3.62061		--
		25.03		24.6629		15.2117		5.5275		24.3965		21.8059		38.4593		17.1771		44.2084		27.2982		--					17.4455		8.17489										33.5845		31.0759		11.4706		3.51179		--
		24.8785		23.8113		15.3048		5.40195		24.4504		22.387		38.6176		17.0433		44.276		27.3825		--					17.3117		8.15256										33.6805		31.0332		11.5272		3.6576		--
		24.7841		23.5342		15.364		5.45275		24.6785		23.4696		38.728		17.5766		44.7295		27.6993		--					17.1686		8.06583										33.7005		31.5015		11.5585		3.57915		--
		24.7343		22.9404		15.386		5.44951		24.8697		24.3987		38.7504		17.8542		44.3909		27.8738		--					17.117		7.94609										33.8186		31.8299		11.582		3.64728		--
		24.568		22.3251		15.4788		5.32466		24.9175		24.5134		38.8815		17.5751		44.4079		28.0052		--					17.0225		7.88633										33.9386		32.5536		11.6415		3.60846		--
		24.4488		21.7429		15.549		5.32389		25.0954		25.7562		39.0198		17.9601		44.5164		27.8106		--					16.8768		7.59289										33.9754		32.4097		11.6829		3.46631		--
		24.4205		21.4127		15.5807		5.6309		25.3056		26.9289		39.0773		18.2405		44.5815		27.9014		--					16.7923		7.83154										34.0627		32.8205		11.6977		3.5546		--
		24.3218		20.8665		15.6833		5.36978		25.3921		27.5973		39.1426		18.324		44.6396		28.2963		--					16.7593		7.71546										34.1904		33.3013		11.7587		4.09507		--
		24.2912		21.2463		15.733		5.38637		25.476		28.2163		39.3068		18.3608		44.6751		28.5008		--					16.6079		7.6036										34.2552		33.7415		11.8131		3.85105		--
		24.2884		20.7646		15.7909		5.61141		25.7064		29.6897		39.3975		18.83		44.7617		28.1399		--					16.4822		7.24947										34.2942		33.8985		11.8246		4.17621		--
		24.2953		20.8019		15.879		5.54538		25.8517		30.7915		39.4228		18.7492		44.7813		28.9028		--					16.4566		7.10057										34.4236		34.7639		11.8671		3.70633		--
		24.2951		21.0619		15.9254		5.73745		25.9161		31.6339		39.5681		18.6502		45.2241		29.0821		--					16.3155		7.21042										34.5241		34.8488		11.9277		3.82183		--
		24.2901		20.9556		15.9863		5.84854		26.1432		33.0625		39.7097		19.3719		44.9335		28.6979		--					16.1761		7.02324										34.5526		35.0526		11.9561		3.91779		--
		24.2934		20.9908		16.0851		5.80338		26.3162		34.675		39.7347		19.3985		44.958		28.7964		--					16.1004		6.84301										34.6728		35.3584		11.9824		4.02354		--
		24.2918		20.9901		16.1204		5.75957		26.3448		35.0397		39.8636		19.619		44.9826		29.739		--					15.9497		6.67435										34.7875		36.1719		12.0457		4.19087		--
		24.291		20.9924		16.165		5.8917		26.5213		36.5704		40.0098		19.7668		45.0674		29.1501		--					15.8379		6.57347										34.8248		36.2732		12.0873		4.06462		--
		24.2946		20.9113		16.2451		6.03606		26.7215		38.7914		40.0585		19.8169		45.1428		29.7476		--					15.8207		6.66185										34.9379		36.7556		12.101		4.05868		--
		24.297		21.4142		16.3072		5.86014		26.8043		39.6141		40.1316		19.9853		45.2072		29.9912		--					15.6944		6.8335										34.9352		37.0467		12.1659		4.19257		--
		24.2915		21.1481		16.3218		5.88277		26.9395		41.1566		40.2923		20.0612		45.307		29.7064		--					15.5547		6.40352										34.8916		36.2227		12.2184		4.40268		--
		24.2912		21.0659		16.4039		6.16522		27.1473		43.759		40.3776		20.4086		45.3426		30.0414		--					15.5019		6.64309										34.7944		36.0687		12.2518		4.20777		--
		24.2951		21.2203		16.484		6.13897		27.2583		44.982		40.4217		20.1658		45.378		30.5219							15.3984		6.47763										34.7451		35.1014		12.3138		4.21351		--
		24.2892		21.0959		16.51		5.98978		27.3226		46.0855		40.5796		20.4222		45.4444		30.2013							15.2469		6.35449										34.6371		34.905		12.3564		4.36265		--
		24.2956		20.9413		16.5696		5.92251		27.5394		48.7636		40.7017		20.8989		45.5244		30.2656							15.1788		6.18314										34.5221		33.9364		12.3705		4.28086		--
		24.2942		21.1193		16.6485		6.01574		27.6953		51.0257		40.7336		20.875		45.5192		30.9282							15.1331		6.25311										34.4633		33.8044		12.4309		4.40043		--
		24.2927		21.0057		16.6992		6.31272		27.7483		51.8666		40.881		21.1122		45.6128		30.8236							14.9731		6.14929										34.3994		33.6535		12.4835		4.33319		--
		24.2896		20.9775		16.7191		6.26724		27.8754		53.5396		41.0147		21.3243		45.6663		30.759							14.8638		5.92214										34.2717		32.7893		12.4923		4.31872		--
		24.2964		21.0905		16.8082		6.36923		27.8844		53.9151		41.0555		21.2994		45.7279		31.5302							14.8325		5.84548										34.1901		32.5052		12.5511		4.41849
		24.2896		21.0693		16.8687		6.37056		27.8869		53.9738		41.1458		21.3286		45.774		31.2865							14.6829		5.57486										34.1389		32.2615		12.6097		4.40054
		24.2957		21.0131		16.8942		6.52818		27.8791		53.8099		41.2965		21.626		45.87		31.3601							14.5563		5.96053										34.0027		31.378		12.6258		4.44765
		24.2972		21.0595		16.9664		6.43841		27.8823		53.9443		41.3824		21.6711		45.9227		32.0536							14.4725		5.81887										33.9107		31.0925		12.6815		4.55736
		24.2915		21.1612		17.0509		6.40914		27.8816		54.0058		41.524		22.1127		45.9755		32.1091							14.3182		5.6845	--									33.8684		31.0147		12.7374		4.20175
		24.2937		20.8765		17.0809		6.42111		27.8457		53.3204		41.6697		22.4383		46.0695		31.8031							14.2148		5.4198	--									33.7406		30.3911		12.7574		4.36145
		24.2995		21.1273		17.1327		6.36091		27.6986		50.8926		41.7145		22.383		46.1157		32.3163							14.188		5.69085	--									33.6384		30.1558		12.8039		4.54942
		24.2893		21.0996		17.2263		6.44132		27.5523		49.0582		41.795		22.4511		46.1222		32.3986							14.024		5.21275	--									33.6035		30.18		12.8643		4.71461
		24.2937		21.0082		17.2596		6.68301		27.4769		47.5348		41.949		22.7289		46.239		32.6282							13.903		5.28402	--									33.4822		29.3989		12.8916		4.58738
		24.2959		21.0068		17.3131		6.65105		27.2711		45.0412		42.035		22.6812		46.3056		32.9452							13.8703		5.28744	--									33.3678		29.2218		12.9573		4.3758
		24.2948		21.0471		17.402		6.61813		27.1078		42.9412		42.0987		23.0839		46.3023		33.2663							13.7294		5.38961	--									33.3308		28.7296		13.0142		4.51902
		24.2937		20.8268		17.454		6.82693		27.0705		42.578		42.2651		23.0794		46.3916		33.1392							13.5916		5.11144	--									--		28.9152		13.0414		4.71779
		24.2971		21.0634		17.522		6.6024		26.9039		40.6403		42.3653		23.7015		46.4449		33.9241							13.5533		5.19373	--									--		27.6651		13.1091		4.42106
		24.2919		20.9849		17.6228		6.905		26.6984		38.0338		42.4764		23.4842		46.4894		34.2488							13.4523		4.92055	--													13.1511		4.56787
		24.2945		21.0145		17.6476		6.95579		26.6141		37.5444		42.6253		23.5878		46.5696		33.9711							13.3054		5.09026	--													13.1574		4.74662
		24.2969		20.9578		17.692		6.9114		26.5336		36.4227		42.7083		23.8249		46.6377		34.453							13.2366		4.82082	--													13.2197		4.61067
		24.2936		21.093		17.7748		7.03648		26.3121		34.4874		42.7764		23.929		46.6653		34.7194							13.1948		4.73552	--													13.2775		4.92763
		24.2912		21.2739		17.8363		7.28432		26.1593		33.2906		42.9298		24.0069		46.7253		34.8394							13.0352		4.60435	--													13.2909		4.98404
		24.2948		21.3007		17.9072		7.34194		26.11		32.6892		43.0344		24.6445		46.7962		35.0045							12.925		4.66549	--													13.346		4.63639
		24.2924		20.9942		17.9873		7.4475		25.8889		31.0766		43.1418		24.4035		47.2117		35.4362							12.9		4.66788	--													13.4076		4.91162
		24.2919		21.0497		18.0237		7.37214		25.7107		29.5775		43.2927		24.5404		46.8994		35.691							12.7568		4.60465	--													13.427		5.08517
		24.2959		20.9198		18.0826		7.57478		25.6621		29.2416		43.3896		24.9255		46.9796		36.2449							12.6189		4.64518	--													13.4736		4.84106
		24.2934		21.3763		18.1651		7.3984		25.4783		27.974		43.5232		24.8246		47.3951		36.6121							12.5858		4.32346	--													13.5338		4.80194
		24.295		21.1346		18.2171		7.73572		25.2677		26.779		43.6643		24.8883		47.0653		36.5379							12.4702		4.37355	--													13.5593		4.87167
		24.2961		21.1478		18.2841		7.37177		25.1918		26.2784		43.7183		25.6264		47.1321		37.1126							12.3211		4.15078	--													13.6023		4.88996
		24.292		21.1431		18.3614		7.67463		25.0422		25.1219		43.7905		25.381		47.1957		37.0118							12.2609		4.04924	--													13.6622		5.1316
		24.2912		21.0199		18.3943		7.68851		24.8202		23.9375		43.9397		25.4364		47.2187		37.3191							12.2027		4.27083	--													13.6907		4.9392
		24.2954		21.1689		18.4186		7.62332		24.7093		23.6754		44.0423		26.1456		47.3004		37.843							12.0374		4.22168	--													13.7522		5.21701
		24.2904		21.1489		18.5161		7.95686		24.6254		23.2208		44.0915		25.8473		47.7184		35.4922							11.9404		4.0298	--													13.8111		5.23643
		24.2939		21.0034		18.5824		7.93316		24.3888		21.865		44.2477		25.6827		--									11.8181		4.08303	--													13.8348		5.16416
		24.2938		21.1389		18.5914		7.7043		24.2348		21.1725		44.3653		26.7225		--									11.6687		3.93969	--													13.9069		5.5303
		24.2942		21.0812		18.6804		8.02134		24.1861		21.0992		44.4719		26.4437		--									11.606		3.88111	--													13.9502		5.30185
		24.2917		20.9859		18.7563		8.30569		23.9565		20.1149		44.6224		26.2856		--									11.4592		3.82614	--													13.9602		5.18879
		24.296		21.0908		18.7734		8.00427		23.7669		19.3569		44.7138		26.9953		--									11.3211		3.47651	--													14.0184		5.21003
		24.2921		21.1201		18.8355		8.00963		23.7161		19.1837		44.7751		26.9541		--									11.2836		3.79632	--													14.0774		5.21439
		24.2921		20.7153		18.9269		8.277		23.5685		18.3372		44.9268		26.7738		--									11.1902		3.40458	--													14.0924		5.38124
		24.297		20.8497		18.9519		8.19456		23.5227		18.0976		45.0385		27.2289		--									11.0366		3.48006	--													14.1481		5.25428
		24.293		21.2679		19.0123		8.16007		23.5213		18.4744		45.0597		27.4417		--									10.9652		3.39062	--													14.2046		5.27904
		24.2889		20.9408		19.0981		8.39062		23.5207		18.2491		45.1892		27.1632		--									10.9216		3.50564	--													14.2218		5.70832
		24.2982		20.9818		19.1379		8.59546		23.5191		18.1358		45.3292		27.709		--									10.7508		3.71146	--													14.2696		5.5291
		24.2932		21.1357		19.1649		8.49404		23.5245		18.5143		45.3848		27.7703		--									10.648		3.32157	--													14.3291		5.76649
		24.2912		20.8862		19.2756		8.46343		23.5168		18.0323		45.4748		27.5067		--									10.6073		3.19246	--													14.3564		5.60914
		24.2955		21.0889		19.3255		8.59466		23.522		18.15		45.6247		27.9966		--									10.4527		3.51683	--													14.4203		5.70932
		24.2948		21.1997		19.3851		8.75224		23.5241		18.5511		45.7124		28.4685		--									10.329		3.18715	--													14.4766		5.55057
		24.2893		20.8346		19.4765		8.9336		23.5208		18.2839		45.7574		28.1714		--									10.3031		3.16678	--													14.5074		5.55246
		24.2961		21.0856		19.5199		8.92105		23.5245		18.2797		45.9145		28.5822		--									10.1591		3.37827	--													14.569		5.62898
		24.2946		21.3716		19.5928		9.04243		23.527		18.3593		46.0347		28.3244		--									10.0218		3.14731	--													14.6173		5.59326
		24.2909		20.9482		19.6726		8.91471		23.5151		18.4367		46.0399		28.2974		--									9.9421		2.87362	--													14.6269		5.60768
		24.2939		20.921		19.7113		9.19571		23.5233		18.1736		46.0463		28.5975		--									9.78842		2.93355	--													14.6819		5.71725
		24.2951		21.4305		19.8059		9.13734		23.5273		18.4797		46.1313		28.9895		--									9.67324		2.7227	--													14.7404		5.99962
		24.29		20.9013		19.8801		9.32769		23.52		18.1094		46.1991		28.7275		--									9.58144		3.06078	--													14.7563		5.35131
		24.2934		21.004		19.8992		9.31663		23.5211		18.3922		46.368		28.9748		--									9.42293		2.80259	--													14.8074		5.59723
		24.2958		21.4642		19.9501		9.32954		23.5297		18.4548		46.496		29.2858		--									9.3386		2.84586	--													14.8642		5.59278
		24.2897		20.9453		20.0348		9.56652		23.5203		18.2633		46.5269		29.4522		--									9.31209		2.86966	--													14.8901		5.87378
		24.2952		21.1545		20.0798		9.67607		23.5221		18.0891		46.6755		29.5889		--									9.157		2.76944	--													14.9265		5.90259
		24.2985		21.3097		20.1284		9.76055		23.5263		18.5006		46.8113		30.2471		--									9.03133		2.74299	--													14.9867		5.9123
		24.2894		21.1536		20.2146		9.73946		23.5194		18.3298		46.8436		30.0895		--									9.00755		2.67116	--													15.0252		5.80658
		24.2942		20.8154		20.2678		9.9754		23.5214		18.2415		46.955		30.0984		--									8.89301		2.47665	--													15.0409		6.06967
		24.2969		21.3373		20.2797		10.0291		23.5281		18.4274		47.1128		30.606		--									8.751		2.53198	--													15.105		6.06146
		24.2891		20.9739		20.3562		10.1301		23.522		18.2248		47.1718		30.5958		--									8.69092		2.6435	--													15.1571		5.94267
		24.2895		21.0461		20.4323		10.1942		23.5219		18.2329		47.2933		30.6235		--									8.61862		2.32883	--													15.2088		6.03468
		24.2979		21.317		20.4757		10.3834		23.5265		18.4406		47.4412		31.0806		--									8.46271		2.30508	--													15.2722		6.18796
		24.2917		21.0086		20.561		10.4506		23.522		18.469		47.507		31.2485		--									8.36785		2.26338	--													15.2999		5.82854
		24.2938		20.7844		20.6311		10.4364		23.5237		18.2425		47.6104		31.319		--									8.26625		2.36792	--													15.3051		5.83488
		24.2962		21.3062		20.6459		10.7042		23.6288		18.7508		47.7634		31.7713		--									8.10855		2.15009	--													15.3746		6.04665
		24.2894		21.107		20.732		10.7961		23.8126		19.7284		47.8412		31.6141		--									8.03875		2.30439	--													15.4255		6.26623
		24.2905		20.8556		20.8049		10.8289		23.9092		19.8664		47.9127		31.9795		--									7.99713		2.03773	--													15.4788		6.12682
		24.3014		21.1552		20.8331		10.8961		24.0649		20.5089		48.0695		32.5296		--									7.83713		2.36746	--													15.5351		6.10835
		24.2904		21.0703		20.8897		11.0245		24.2907		21.5005		48.1625		32.6449		--									7.7219		2.30017	--													15.5621		6.20147
		24.2907		20.9652		20.9666		11.0766		24.4008		21.8032		48.2593		32.9662		--									7.69527		2.28247	--													15.5683		6.15607
		24.2977		21.0509		21.02		10.9926		24.4983		22.3929		48.4124		33.2757		--									7.54189		2.06488	--													15.6249		6.47925
		24.2934		20.9188		21.0631		11.1496		24.5961		23.0528		48.5001		33.2986		--									7.41726		2.16332	--													15.682		6.39255
		24.2925		21.0901		21.1434		11.4309		24.6106		23.0419		48.5929		33.5377		--									7.38528		1.90825	--													15.6959		6.19703
		24.2974		21.2498		21.2042		11.6644		24.6095		23.0712		48.7478		33.8282		--									7.25583		1.98499	--													15.756		6.51099
		24.2908		21.0506		21.2256		11.4857		24.6113		23.1468		48.8342		33.6492		--									7.11266		1.69109	--													15.8158		6.35862
		24.2917		20.9489		21.3019		11.678		24.6056		22.8688		48.9145		34.2275		--									7.06077		2.02762	--													15.8316		6.28351
				21.2019		21.3834		11.9928		24.6095		23.0655		49.0696		34.4252		--									6.94222		2.02443	--													15.8808		6.71547
				20.8579		21.4064		11.8107		24.6053		23.2994		49.1632		34.699		--									6.7933		1.86789	--													15.9369		6.5055
						21.4761		12.0897		24.605		22.994		49.2444		35.2839		--									6.74131		1.67322	--													15.9599		6.62418
						21.5514		12.2396		24.6102		22.8366						--									6.69782		1.74757	--													15.9908		6.47317
						21.5963		12.3576		24.6094		22.9424						--									6.54338		1.8413	--													16.0485		6.84528
						21.626		12.4806		24.6056		23.0129						--									6.42859		1.88331	--													16.0848		6.77581
						21.7209		12.5464		24.6045		22.9134						--									6.41093		1.69193	--													16.1077		6.82239
						21.766		12.7711		24.6094		23.269						--									6.25957		1.85526	--													16.1665		6.9099
						21.7917		12.9398		24.6066		23.0892						--									6.12454		1.96518	--													16.2161		6.76397
						21.8799		12.8683		24.6093		22.9152						--									6.08863		2.04825	--													16.2238		6.73315
						21.9525		13.2391		24.6128		23.1452						--									5.99237		1.91385	--													16.2845		7.05953
						21.9643		13.2974		24.6046		22.9985						--									5.96255		1.97493	--													16.3403		6.87662
						22.0334		13.4358		24.608		23.0127						--									5.96251		1.9475	--													16.3875		6.96675
						22.1255		13.6545		24.6119		23.0115						--									5.96454		1.86187	--													16.4455		7.1014
						22.1463		13.6002		24.6032		23.0336						--									5.96523		2.08606	--													16.4841		6.84783
						22.201		13.6844		24.6048		22.943						--									5.967		1.99705	--													16.4977		7.05621
						22.2814		14.1034		24.6114		23.3774						--									5.96438		1.83732	--													16.5618		7.06244
						22.3316		14.089		24.6043		22.8882						--									5.96571		2.15445	--													16.612		7.2694
						22.3577		14.3241		24.6075		22.9937						--									5.96599		1.78739	--													16.6199		7.10705
						22.4588		14.3925		24.6148		23.096						--									5.96458		2.26881	--													16.6803		7.29415
						22.519		14.6325		24.6071		23.1785						--									5.95971		2.13383	--													16.7359		7.19939
						22.5773		14.919		24.6062		22.8628						--									5.96352		2.28555	--													16.7534		7.17026
						22.6566		15.1283		24.6122		23.234						--									5.96341		2.35626	--													16.7863		7.20923
						22.7061		15.2586		24.6049		23.029						--									5.96238		2.10141	--													16.8522		7.51744
						22.7405		15.306		24.6058		23.1189						--									5.96331		1.99636	--													16.8809		7.37108
						22.8343		15.545		24.612		23.2704						--									5.9623		1.99132	--													16.9075		7.48159
						22.8799		15.6789		24.6053		23.071						--									5.96446		2.17073	--													16.9668		7.48887
						22.9064		15.7187		24.6072		23.1269						--									5.96243		2.27968	--													17.0139		7.45672
						22.9837		15.9111		24.6105		23.1595						--									5.96454		2.15618	--													17.0558		7.24152
						23.0537		16.0538		24.6039		23.3403						--									5.96596		2.4448	--													17.1203		7.66122
						23.0808		16.1749		24.6088		23.0167						--									5.96426		2.10211	--													17.1517		7.62489
						23.1295		16.5238		24.6117		23.1851						--									5.91486		1.83544	--													17.17		7.82992
						23.2073		16.566		24.6023		23.1059						--									5.78476		1.90125	--													17.2349		7.75522
						23.268		16.782		24.6074		23.0076						--									5.69047		1.95003	--													17.2811		7.41254
						23.2788		16.9552		24.6085		23.1998						--									5.62405		1.93723	--													17.2962		7.56232
						23.3555		17.1598		24.6049		23.0946						--									5.5516		1.94687	--													17.3569		7.59223
						23.4422		17.6285		24.6057		22.9874						--									5.54898		1.79287	--													17.4111		7.66959
						23.4588		17.734		24.6106		23.0794						--									5.54971		1.77122	--													17.4234		7.80799
						23.5183		17.7454		24.6071		23.0033						--									5.55238		1.93289	--													17.4665		7.85917
						23.6259		17.9745		24.6035		22.9818						--									5.55474		1.90075	--													17.5239		7.98466
						23.6261		18.5009		24.61		23.2159						--									5.54798		2.13873	--													17.554		8.05717
						23.6776		18.4774		24.608		22.9584						--									5.54937		2.08785	--													17.6155		7.88873
						23.7631		18.6464		24.6087		23.036						--									5.55253		1.84672	--													17.6728		8.3345
						23.8125		19.1883		24.6092		23.129						--									5.55873		1.95165	--													17.7034		8.15798
						23.8397		18.9829		24.6069		23.0154						--									5.65439		2.24046	--													17.7689		8.12061
						23.9262		19.6465		24.6084		22.966						--									5.76229		2.36473	--													17.8116		8.10221
						23.9933		19.9589		24.6096		23.1796						--									5.79109		2.20042	--													17.8226		8.32534
						24.0147		19.6602		24.6068		23.1581						--									5.93116		2.20831	--													17.8837		8.2726
						24.1062		20.0763		24.6056		22.8657						--									6.06337		2.16737	--													17.9423		8.2755
						24.175		20.7331		24.6127		23.1058						--									6.14922		2.15376	--													17.9558		8.35955
						24.1723		20.4459		24.6097		22.9996						--									6.2999		2.2337	--													18.0061		8.58391
						24.2452		20.8141		24.6089		23.1352						--									6.41483		2.06069	--													18.0599		8.63919
						24.3365		21.4654		24.6082		23.1131						--									6.45248		2.17725	--													18.0857		8.74292
						24.3495		21.4763		24.609		23.2666						--									6.60809		2.51728	--													18.1306		8.30931
						24.4159		21.4814		24.6063		23.039						--									6.73396		2.30413	--													18.1917		8.66052
						24.5025		22.4725		24.6081		23.2189						--									6.76005		2.24167	--													18.2216		8.66225
						24.5347		22.3968		24.6075		23.1922						--									6.88877		2.52278	--													18.2398		8.63329
						24.5715		22.6602		24.6055		23.166						--									7.02856		2.28274	--													18.3078		8.85206
						24.673		23.2587		24.6075		23.1655						--									7.08278		2.19689	--													18.347		8.69507
						24.7156		23.1804		24.6092		22.9875						--									7.15306		2.36647	--													18.353		9.09381
						24.7852		23.7084		24.6096		23.021						--									7.30446		2.50457	--													18.4159		8.8403
						24.8746		24.2681		24.6058		23.0919						--									7.40055		2.27849	--													18.4731		9.01981
						24.8967		24.3507		24.6118		23.0827						--									7.43779		2.58269	--													18.4864		8.82693
						24.9408		24.3588		24.6068		23.1702						--									7.60158		2.42358	--													18.5384		9.04649
						25.0343		25.2651		24.609		22.9675						--									7.71381		2.50139	--													18.596		9.01299
						25.0755		25.5608		24.6085		22.8968						--									7.80796		2.64618	--													18.6226		9.11637
						25.0966		25.233		24.6108		23.224						--									7.95934		2.4801	--													18.6473		9.3784
						25.1891		26.0157		24.6048		23.1025						--									8.05093		2.67758	--													18.71		9.40214
						25.2511		26.2469		24.6096		23.1835						--									8.08591		2.60796	--													18.7513		9.26169
						25.2688		26.4874		24.6092		23.1182						--									8.23967		2.65002	--													18.7706		9.50277
						25.3336		27.0243		24.6068		22.9948						--									8.36252		2.64279	--													18.8342		9.47356
						25.4078		27.2196		24.6094		23.1449						--									8.38164		2.7421	--													18.8824		9.47935
						25.4356		27.7041		24.6072		23.348						--									8.51443		3.09984	--													18.9185		9.87099
						25.4844		28.0943		24.6054		23.0262						--									8.65569		3.04935	--													18.9795		9.80383
						25.5706		28.3007		24.609		23.0172						--									8.71057		2.97338	--													19.0186		9.78926
						25.6035		29.0026		24.607		23.2863						--									8.81411		3.16753	--													19.0766		9.7966
						25.6357		29.3207		24.605		22.9834						--									8.96076		2.80008	--													19.1359		9.91822
						25.7101		29.6285		24.6072		23.2125						--									9.03036		3.17227	--													19.1511		9.98581
						25.7746		30.0211		24.6088		23.4813						--									9.10501		3.1528	--													19.1972		10.0875
						25.7987		30.4487		24.6093		22.9892						--									9.25547		3.24635	--													19.2514		10.0985
						25.8776		31.1241		24.6073		22.9729						--									9.35107		3.01435	--													19.282		10.0913
						25.9515		31.3459		24.61		23.3575						--									9.37875		3.46493	--													19.3471		10.075
						25.9769		31.7206		24.6073		23.0419						--									9.53557		3.41239	--													19.4006		10.1412
						26.0149		32.0227		24.6087		23.1359						--									9.66078		3.20077	--													19.4162		10.1202
						26.0986		32.8219		24.6115		23.1157				--		--									9.68322		2.90283	--													19.4565		10.4782
						26.1503		33.3448		24.6031		23.0898				--		--									9.8011		3.33731	--													19.5196		10.5856
						26.2195		33.6651		24.6072		23.0777				--		--									9.94314		3.55705	--													19.552		10.8213
						26.2915		34.5836		24.6092		23.2809				--		--									10.0046		3.48079	--													19.5652		10.7276
						26.3321		35.2039		24.6074		23.2767				--		--									10.1136		3.65879	--													19.631		10.8382
						26.3641		35.1818		24.6064		23.1994				--		--									10.2569		3.82948	--													19.6837		10.9143
						26.4524		36.2509		24.6117		23.1132				--		--									10.3282		3.7246	--													19.7222		11.0944
						26.4949		36.5637		24.6067		23.3065				--		--									10.3873		3.64085	--													19.7795		10.9923
						26.5362		37.0488		24.6088		23.1325				--		--									10.536		3.93784	--													19.8196		11.3399
						26.6169		37.9161		24.6117		23.1902				--		--									10.6503		3.75313	--													19.8763		11.4104
						26.6705		38.5984		24.6097		23.0554				--		--									10.6979		3.99917	--													19.9323		11.3684
						26.6969		38.7243		24.6074		23.0648				--		--									10.8499		3.97702	--													19.9509		11.5236
						26.7874		39.576		24.6084		23.2225				--		--									10.9672		4.07218	--													19.9973		11.5684
						26.8411		40.4211		24.6103		23.1716				--		--									11.0592		3.80882	--													20.0511		11.7
						26.8351		40.4406		24.607		23.1195				--		--									11.2027		4.04376	--													20.0855		12.0256
						26.916		41.1899		24.6121		23.022				--		--									11.2979		4.16717	--													20.1457		11.9301
						26.9906		42.1077		24.6104		23.0369				--		--									11.4251		4.0895	--													20.2036		11.7898
						27.0025		42.3541		24.6073		22.9401				--		--									11.5732		4.26141	--													20.2163		12.1658
						27.0719		43.0036		24.611		23.1553				--		--									11.629		4.31176	--													20.2596		12.1343
						27.1517		44.1119		24.6107		23.2255				--		--									11.7173		4.3862	--													20.3155		12.3905
						27.1806		44.4885		24.608		23.1062				--		--									11.8676		4.43157	--													20.3474		12.3844
						27.2502		45.3961		24.6093		23.1843				--		--									11.9514		4.4574	--													20.4062		12.7412
						27.3332		46.671		24.6121		22.9271				--		--									12.0094		4.65686	--													20.4651		12.5906
						27.3537		46.9288		24.6083		23.1551				--		--									12.166		4.76928	--													20.4838		12.6091
						27.402		47.292		24.6102		23.2075				--		--									12.2695		4.60402	--													20.526		12.8274
						27.4821		48.6426		24.6145		22.904				--		--									12.3727		4.71674	--													20.5865		13.0045
						27.5273		49.0131		24.6121		23.0953				--		--									12.5178		4.80183	--													20.6151		13.1999
						27.5849		50.2372		24.6103		23.2424				--		--									12.6006		4.96859	--													20.6761		12.9723
						27.6595		51.4554		24.6111		23.2521				--		--									12.6614		4.83699	--													20.7353		13.3562
						27.6747		51.8935		24.6076		23.1754				--		--									12.8123		5.2304	--													20.7492		13.483
						27.7263		52.357		24.6099		23.167				--		--									12.9204		5.29356	--													20.7945		13.4244
						27.8035		53.6472		24.6108		23.0181				--		--									13.0166		5.34036	--													20.8532		13.3413
						27.8472		54.6202		24.6075		23.3077				--		--									13.1679		5.42763	--													20.8773		13.7242
						27.9094		55.248		24.6073		23.0852				--		--									13.2533		5.53397	--													20.9109		13.6914
						27.9872		56.7743		24.6086		23.1429				--		--									13.375		5.68627	--													20.9708		14.1776
						28.0213		57.5535		24.613		23.0189				--		--									13.5161		5.67767	--													21.0094		14.1924
						28.0514		57.677		24.6043		23.1113				--		--									13.5773		5.72262	--													21.068		14.3079
						28.0841		58.3579		24.6077		23.2938				--		--									13.663		5.94668	--													21.1248		14.4235
						28.0856		58.8558		24.6087		23.0249				--		--									13.8138		5.84384	--													21.1463		14.4787
						28.0776		58.4091		24.6062		23.2488				--		--									13.8954		5.79971	--													21.1848		14.7513
						28.0836		58.4586		24.6068		23.2974				--		--									13.9341		6.00656	--													21.2453		14.9441
						28.0882		58.6697		24.6088		23.1734				--		--									14.094		6.03009	--													21.2726		15.0296
						28.0484		58.0222		24.6032		23.0972				--		--									14.2078		6.08707	--													21.3385		14.921
						28.0048		57.0637		24.6079		23.0063				--		--									14.248		6.12722	--													21.3955		15.1813
						27.9597		56.4044		24.6105		22.9073				--		--									14.4071		6.14363	--													21.409		15.3198
						27.9218		56.0135		24.609		23.0337				--		--									14.524		6.5399	--													21.4559		15.5006
						27.8565		54.5904		24.6062		23.2849				--		--									14.5558		6.63016	--													21.5136		15.6717
						27.7985		54.007		24.6081		23.2415				--		--									14.7097		6.46816	--													21.5421		15.3857
						27.7434		52.8179		24.6094		23.044				--		--									14.8436		6.6222	--													21.5685		15.6912
						27.6689		51.5393		24.6054		22.8091				--		--									14.8723		6.64372	--													21.6298		15.7583
						27.6324		50.9207		24.6092		23.1664				--		--									15.0205		6.60991	--													21.6699		16.054
						27.5965		50.6906		24.6037		23.0724				--		--									15.1599		6.54726	--													21.6824		16.1382
						27.5284		49.3705		24.6065		23.3619				--		--									15.1949		6.62311	--													21.7427		16.4554
						27.4753		48.7142		24.6101		23.2392				--		--									15.2915		6.82034	--													21.7951		16.7282
						27.4577		48.1689		24.6059		23.1394				--		--									15.4438		7.24078	--													21.7993		16.7627
						27.3991		47.5378		24.6077		23.1428				--		--									15.5205		6.971	--													21.8487		16.7043
						27.3206		46.6947		24.608		23.4098				--		--									15.5764		7.2288	--													21.9059		17.0166
						27.2826		45.9301		24.6083		22.955				--		--									15.7282		7.28139	--													21.9336		16.7893
						27.2494		45.3814		24.6072		23.0412				--		--									15.8335		7.39081	--													21.9624		17.2937
						27.1815		44.3149		24.6102		23.1545				--		--									15.8594		7.37005	--													22.0199		17.4189
						27.1135		43.6355		24.6056		23.1618				--		--									16.0164		7.27491	--													22.0631		17.5239
						27.1002		43.4375		24.6085		23.1368				--		--									16.1339		7.61773	--													22.0815		17.6852
						27.0265		42.6726		24.608		23.2481				--		--									16.2148		7.59765	--													22.1441		17.6954
						26.9599		41.503		24.6065		23.1683				--		--									16.3662		7.53886	--													22.1967		17.9067
						26.9125		41.213		24.6044		23.1548				--		--									16.4711		7.76667	--													22.1972		17.9056
						26.8394		40.432		24.6138		22.8955				--		--									16.5072		7.64373	--													22.2545		18.4544
						26.7757		39.6894		24.6057		23.1838				--		--									16.6621		8.12772	--													22.3115		18.2764
						26.7473		39.4952		24.606		22.9736				--		--									16.7869		7.97868	--													22.3311		18.5854
						26.6731		38.7404		24.6081		23.2029				--		--									16.8137		8.05951	--													22.3685		18.8974
						26.6037		38.069		24.6081		23.0499				--		--									16.9409		8.05375	--													22.4272		19.0611
						26.5707		37.5877		24.6068		23.0813				--		--									17.0826		8.23399	--													22.4591		18.9588
						26.4929		36.7347		24.6102		23.071				--		--									17.1344		8.09964	--													22.4897		19.0237
						26.429		36.1388		24.6078		23.2036				--		--									17.2447		8.47558	--													22.5495		19.383
						26.4128		35.9396		24.6071		23.0858				--		--									17.3943		8.53765	--													22.5869		19.2901
						26.3364		35.1531		24.6127		23.1668				--		--									17.4545		8.68867	--													22.5992		19.3315
						26.2684		34.5566		24.6091		23.1034				--		--									17.493		8.64934	--													22.6618		20.0095
						26.2477		34.4159		24.6045		23.1778				--		--									17.6594		8.73235	--													22.7126		19.7973
						26.2005		33.7705				23.1854				--		--									17.7644		8.91532	--													22.7268		19.8243
						26.1112		33.07				23.3081				--		--									17.7863		8.7496	--													22.7777		20.156
						26.0767		32.858								--		--									17.9267		9.08239	--													22.8299		20.3766
						25.9889		31.982								--		--									18.0617		9.15832	--													22.8606		20.7126
						25.9149		31.3076								--		--									18.1069		9.38049	--													22.9273		20.9735
						25.8982		31.3461								--		--									18.206		9.5756	--													22.9786		20.9682
						25.8498		31.0356								--		--									18.3607		9.46265	--													22.9858		21.1551
						25.7667		29.9256								--		--									18.4244		9.53158	--													23.0423		21.2074
						25.7211		30.092								--		--									18.493		9.74679	--													23.0939		21.3888
						25.7041		29.8441								--		--									18.6548		10.0804	--													23.1178		21.4973
						25.6226		28.9416								--		--									18.7421		10.0648	--													23.1474		21.6214
						25.5578		28.8625								--		--									18.7585		10.0569	--													23.2113		21.9044
						25.5365		28.6208								--		--									18.9123		10.4722	--													23.2458		22.1598
						25.4633		28.1074								--		--									19.0419		10.4817	--													23.2656		22.2952
						25.3973		27.6414								--		--									19.1234		10.7167	--													23.3309		22.6641
						25.35		27.222								--		--									19.281		11.0122	--													23.3733		22.6486
						25.2712		26.5021								--		--									19.3879		11.2228	--													23.3875		22.9438
						25.2077		26.3401								--		--									19.4827		11.2759	--													23.4538		22.8202
						25.193		26.4113								--		--									19.6241		11.6923	--													23.5055		23.2922
						25.1235		25.6772								--		--									19.717		11.8775	--													23.5383		23.4511
						25.0489		25.4514								--		--									19.7633		11.8816	--													23.5987		23.6263
						25.0127		25.0768								--		--									19.913		12.098	--													23.639		23.626
						24.9619		24.9339								--		--									20.0275		12.3122	--													23.6897		24.2253
						24.885		24.2083								--		--									20.067		12.2877	--													23.7451		24.4353
						24.8373		24.0108								--		--									20.2183		12.6428	--													23.7765		24.3389
						24.7985		23.8149								--		--									20.3418		13.1743	--													23.7926		24.4877
						24.7239		23.4156								--		--									20.3848		13.0339	--													23.8566		24.5565
						24.6657		23.3706								--		--									20.5292		13.0454	--													23.8997		24.8611
						24.6321		22.9664								--		--									20.66		13.634	--													23.9041		25.1091
						24.5536		22.6385								--		--									20.7389		13.6182	--													23.9592		25.0623
						24.4855		22.4817								--		--									20.8921		14.033	--													24.0131		25.5754
						24.4587		22.242								--		--									20.999		14.3753	--													24.0378		25.5188
						24.3937		21.979								--		--									21.0939		14.5028	--													24.0795		25.8799
						24.3124		21.6071								--		--									21.2413		14.7203	--													24.1426		26.0501
						24.2777		21.1724								--		--									21.3282		15.3412	--													24.1665		26.1864
						24.2307		21.0905								--		--									21.4607		15.7617	--													24.1868		26.5088
						24.1541		20.7594								--		--									21.6008		15.9842	--													24.2504		26.6744
						24.0944		20.5478								--		--									21.6498		16.1624	--													24.2916		26.6287
						24.0768		20.2717								--		--									21.741		16.3188	--													24.2997		26.9808
						23.9988		20.1329								--		--									21.8928		16.8966	--													24.3625		27.1562
						23.9165		19.5601								--		--									21.9696		16.9348	--													24.4154		27.3954
						23.9061		19.706								--		--									22.0005		17.3544	--													24.4311		27.3202
						23.8267		19.3231								--		--									22.1587		17.791	--													24.4837		27.6278
						23.7503		18.808								--		--									22.2727		18.0809	--													24.5408		27.7842
						23.7164		18.8672								--		--									22.3129		18.3305	--													24.5613		27.8557
						23.6608		18.8985								--		--									22.4706		18.7978	--													24.6093		28.4214
						23.6514		18.7629								--		--									22.5907		19.5382	--													24.6641		28.494
						23.6561		18.7434								--		--									22.6228		19.7193	--													24.6893		28.5631
						23.6557		18.8428								--		--									22.7788		19.8013	--													24.7242		28.7682
						23.6558		18.5758								--		--									22.9016		20.6868	--													24.7842		29.0893
						23.6554		18.7772								--		--									22.9393		20.5309	--													24.8166		29.0642
						23.6568		18.8204																			23.086		21.2759	--													24.8388		29.3776
						23.6522		18.6374																			23.2151		21.6891	--													24.8987		29.6696
						23.6716		18.9374																			23.2459		22.0389	--													24.9442		29.6888
						23.6571		18.8051																			23.3402		22.4889	--													24.9538		29.9922
						23.6635		18.5378																			23.4832		23.3274	--													25.0166		30.1926
						23.6614		18.5662																			23.5572		23.3396	--													25.0679		30.3102
						23.6549		18.4794																			23.6046		23.7757	--													25.0856		30.6559
						23.6496		18.4102																			23.7568		24.5808	--													25.1327		30.8298
						23.6583		18.6556																			23.8609		25.1806	--													25.1927		30.9493
						23.6589		18.8099																			23.8906		25.1435	--													25.2146		31.0694
						23.6502		18.3326																			24.0496		25.8414	--													25.2461		31.559
						23.6628		18.7208																			24.1708		26.0304	--													25.3059		31.6588
						23.6579		18.6837																			24.2379		26.5397	--													25.3451		31.6117
						23.6537		18.4789																			24.3903		27.64	--													25.3664		32.0016
						23.659		18.6758																			24.4945		27.8253	--													25.4231		32.5186
						23.659		18.4923																			24.531		28.3653	--													25.4689		32.612
						23.6539		18.3843																			24.6765		29.0494	--													25.514		32.9046
						23.6571		18.67																			24.8014		29.4087	--													25.5708		33.2569
						23.6587		18.8363																			24.8274		29.7159	--													25.6034		33.5639
						23.6502		18.281																			24.9474		30.4282	--													25.6599		33.836
						23.6578		18.6513																			25.0837		31.3101	--													25.7158		34.2713
						23.6642		18.7818																			25.1389		31.57	--													25.7324		34.1993
						23.6488		18.4652																			25.2436		32.1858	--													25.778		34.689
						23.6604		18.5675																			25.3822		33.1742	--													25.834		35.0364
						23.6723		18.6258																			25.4489		33.2405	--													25.8618		35.468
						23.6479		18.4912																			25.5431		34.045	--													25.9234		35.363
						23.6651		18.7672																			25.6902		34.7487	--													25.9777		35.9179
						23.6629		18.7206																			25.7665		35.4111	--													25.9929		36.3162
						23.6484		18.3419																			25.9058		36.1974	--													26.0387		36.5321
						23.6565		18.6317																			26.0374		37.2674	--													26.0966		36.7811
						23.6624		18.6678																			26.0957		37.7806	--													26.1254		37.428
						23.6496		18.2799																			26.2423		38.8437	--													26.1817		37.8118
						23.6565		18.5973																			26.3668		39.4896	--													26.2386		38.0577
						23.6593		18.826																			26.3887		39.8399	--													26.2529		37.9937
						23.6478		18.4776																			26.5095		40.5395	--													26.2959		38.6875
						23.657		18.6201																			26.6415		42.0187	--													26.3489		38.929
						23.6608		18.8331																			26.6967		42.088	--													26.3782		39.1314
						23.651		18.4708																			26.7828		43.0016	--													26.4114		39.7673
						23.6547		18.583																			26.9295		44.406	--													26.4671		40.1846
						23.6601		18.8665																			26.999		45.2148	--													26.5036		40.2774
						23.6499		18.4938																			27.0627		45.8355	--													26.5187		40.3927
						23.6556		18.4633																			27.2		47.4575	--													26.5719		41.2069
						23.6607		18.8101																			27.2931		48.7125	--													26.6213		41.2769
						23.6488		18.6399																			27.3459		49.4766	--													26.6344		42.1313
						23.6565		18.7497																			27.487		51.312	--													26.6867		42.3553
						23.6598		18.6775																			27.5906		52.8051	--													26.7442		42.7523
						23.6541		18.4414																			27.6143		53.3199	--													26.7564		43.1336
						23.6541		18.6406																			27.7381		55.0529	--													26.7885		43.7305
						23.6723		18.919																			27.8624		57.0219	--													26.8459		44.0219
						23.6526		18.5437																			27.9249		58.045	--													26.883		44.12
						23.6541		18.3317																			28.0668		60.4729	--													26.9049		45.0466
						23.6723		18.8241																			28.1644		62.4697	--													26.9605		45.5476
						23.6518		18.5473																			28.1883		62.908	--													27.0038		45.7827
						23.6553		18.4039																			28.2746		63.9592	--													27.0114		46.5414
						23.6595		18.8106																			28.2983		64.4651	--													27.0702		47.1116
						23.6548		18.384																			28.3019		64.1689	--													27.1181		47.6541
						23.6576		18.2809																			28.2988		63.9858	--													27.1335		47.8546
						23.6617		19.0488																			28.2987		64.2468	--													27.1852		48.681
						23.652		18.3552																			28.2946		64.1459	--													27.2377		49.0415
						23.6566		18.5172																			28.294		64.138	--													27.2574		49.6044
						23.6693		18.6794																			28.2963		64.0248	--													27.3141		50.4225
						23.6527		18.571																			28.2972		63.7984	--													27.3691		50.5284
						23.655		18.7394																			--			--													27.3832		50.9618
						23.6628		18.6635																			--			--													27.4182		51.9217
						23.6522		18.3549																																			27.4687		52.3644
						23.6509		18.4071																																			27.5047		52.6331
						23.6614		18.8757																																			27.532		53.7175
						23.6535		18.4467																																			27.5892		54.4271
						23.6555		18.4295																																			27.6279		54.6661
						23.6596		18.8107																																			27.6318		55.3952
						23.6575		18.6042																																			27.6863		56.0667
						23.6521		18.4296																																			27.7386		56.6309
						23.6612		18.9665																																			27.7503		57.2953
						23.6534		18.4924																																			27.803		58.014
						23.6516		18.6545																																			27.8495		58.3474
						23.6588		18.9471																																			27.8766		58.7763
						23.6535		18.5893																																			27.9011		59.8376
						23.6549		18.3434																																			27.9577		60.6798
						23.6603		18.8336																																			27.991		61.2053
						23.6521		18.2827																																			28.0038		61.6107
						23.6526		18.3289																																			28.0551		62.6808
						23.6725		18.7158																																			28.1034		62.9089
						23.6555		18.4163																																			28.1155		63.4879
						23.6555		18.3097																																			28.1636		64.4558
						23.6379		18.6262																																			28.218		65.072
						23.0521		16.5098																																			28.2345		65.3823
						22.328		14.1845																																			28.2614		66.7234
						21.3343		12.1656																																			28.3161		67.1961
						20.8345		10.9808																																			28.3537		67.7908
						20.716		10.5272																																			28.37		68.7194
						19.622		9.20172																																			28.4263		69.5569
						18.8849		8.47778																																			28.4702		69.6742
						18.1851		7.49658																																			28.4745		70.861
						17.2206		6.72554																																			28.525		71.8469
						16.7338		6.48859																																			28.5763		72.2951
						16.2894		5.82248																																			28.597		73.4366
						15.3085		5.35889																																			28.6551		74.3739
						14.9556		5.52297																																			28.7039		74.8967
						14.9474		5.37608																																			28.713		75.6397
						14.955		5.18827																																			28.7526		76.6434
						14.9607		5.4887																																			28.8025		77.6183
						14.9536		5.70934																																			28.8273		77.9753
						14.9647		5.25639																																			28.851		79.1677
						14.9666		5.43018																																			28.9029		80.2507
						14.9596		5.42975																																			28.9387		80.4657
						14.9605		5.38197																																			28.9501		--
						14.9633		5.36663
						14.9655		5.46403
						14.9615		5.46557
						14.9654		5.51089
						14.9675		5.49972
						14.961		5.36722
						14.9645		5.45574
						14.9655		5.44786
						14.9628		5.48383
						14.9589		5.30993
						14.9675		5.58895
						14.9576		5.43905
						14.9625		5.59634
						14.9696		5.33662
						14.9661		5.40693
						14.964		5.16116
						14.9691		5.56757
						14.9633		5.37672
						14.9609		5.48256
						14.9682		5.61695
						14.9662		5.55007
						14.9618		5.22121
						14.9672		5.65836
						14.969		5.44475
						14.9657		5.6315
						14.9634		5.54809
						14.9666		5.6387
						14.9657		5.20641
						14.9665		5.47747
						14.9656		5.43074
						14.9631		5.27786
						14.9694		5.39453
						14.9639		5.58382
						14.9655		5.34722
						14.9678		5.55128
						14.9658		5.43169
						14.9644		5.26535
						14.9654		5.51515
						14.9672		5.46305
						14.9656		5.35472
						15.0801		5.70498
						15.7846		5.93446
						16.4829		6.46814
						16.641		6.3498
						17.4781		7.12227
						18.4204		8.07215
						18.8288		8.62843
						19.8411		9.71428
						20.5927		10.6415
						20.7256		11.0487
						21.5526		12.3138
						22.3811		14.498
						22.7414		15.4841
						23.1133		16.9157
						24.1513		20.7104
						24.5159		22.6576
						24.5282		22.3679
						24.5136		22.5889
						24.5148		22.5189
						24.508		22.4491
						24.5124		22.5221
						24.5114		22.4878
						24.5064		22.3748
						24.5099		22.3694
						24.5163		22.414
						24.509		22.3192
						24.5094		22.4361
						24.5116		22.7864
