# Supplementary material for: Duplex DNA and BLM regulate gate opening by the human TopoIIIα-RMI1-RMI2 complex
Source: Nat Commun. 2022 Jan 31;13:584. doi: 10.1038/s41467-022-28082-5 (PMC8803869; doi:10.1038/s41467-022-28082-5)
Supplement: Supplementary file 5 — Supplementary Data 2 [file 41467_2022_28082_MOESM5_ESM.xlsx]

## Sheet: SI-Data Fig 3
		Data F3A: Effect of EDTA on TRR-ssDNA II								Data F3B: Effect of T-DNA on FD-curves of TRR-ssDNA
		3x fluorescence images of TRR-ssDNA (mCherry-fluorescence)								3x FD-curves of TRR-ssDNA before and after binding of dsT-DNA																									3x FD-curves of TRR-ssDNA before and after binding of ssT-DNA
										TRR-ssDNA I				dsT-TRR-ssDNA I				TRR-ssDNA II				dsT-TRR-ssDNA II				TRR-ssDNA III				dsT-TRR-ssDNA III					TRR-ssDNA I				ssT-TRR-ssDNA I				TRR-ssDNA II				ssT-TRR-ssDNA II
										Distance (um)		Force (pN)		Distance (um)		Force (pN)		Distance (um)		Force (pN)		Distance (um)		Force (pN)		Distance (um)		Force (pN)		Distance (um)		Force (pN)			Distance (um)		Force (pN)		Distance (um)		Force (pN)		Distance (um)		Force (pN)		Distance (um)		Force (pN)
										25.0502		2.88454		30.2868		4.33222		24.6855		3.5568		24.3937		2.19649		25.5205		4.48525		29.6878		4.60317			22.5416		2.32908		31.079		8.16381		22.8122		2.24293		23.4809		3.02776
										25.2398		3.19587		30.328		4.32453		24.6898		3.52347		24.3929		2.05281		25.4805		4.36734		29.8277		4.28611			22.4182		2.55016		31.0728		8.17301		22.7092		2.49232		23.5822		2.96248
										25.3151		3.26724		30.4989		4.77356		24.6878		3.26215		24.3935		2.03335		25.3282		4.35628		29.8627		4.39234			22.2887		2.39531		31.0748		8.2215		22.6051		2.21256		23.6854		3.09745
										25.4557		2.95591		30.7299		4.80634		24.689		3.3369		24.3945		2.11542		25.2054		4.40291		29.955		4.66131			22.2478		2.34101		31.077		8.0053		22.5097		2.33673		23.8019		3.07027
										25.5965		3.33379		30.8362		4.51835		24.6942		3.48991		24.3984		2.08922		25.1863		4.11512		30.1015		4.74981			22.248		2.1666		31.0764		8.12444		22.3971		1.98739		23.9069		3.29287
										25.6584		3.16992		30.9158		5.17617		24.6847		3.36846		24.399		2.19963		25.0836		4.23477		30.1856		4.70005			22.2686		2.52731		31.0751		8.25035		22.3041		2.06187		24.0232		2.97827
										25.808		3.01837		31.1679		4.93929		24.6924		3.31394		24.4437		2.43421		25.0572		4.57269		30.2431		5.06891			22.4132		2.68855		31.0723		8.35462		22.429		2.23873		24.1288		3.25952
		3x fluorescence images of dsT-TRR-ssDNA (intercalator fluorescence)								25.8544		3.17347		31.336		5.06509		24.6932		3.42848		24.568		2.19511		25.0528		4.50675		30.3988		4.82726			22.5356		2.62799		31.0748		7.91465		22.5398		2.33107		24.2411		3.14389
										25.8634		3.42971		31.3721		4.90205		24.6847		3.29749		24.6455		2.46974		25.0633		4.2605		30.5045		4.9002			22.6552		2.67237		31.0767		7.98545		22.6436		2.49071		24.3269		3.61681
										25.9022		3.41284		31.5929		4.95669		24.6884		3.48767		24.7507		2.42467		25.0604		4.58854		30.5214		4.98856			22.7873		2.76796		31.07		8.01353		22.7471		2.42476		24.4375		3.46285
										26.0909		3.17697		31.8112		5.06353		24.7095		3.41428		24.8995		2.36511		25.0573		4.43854		30.6548		5.25353			22.9066		3.01322		31.0764		8.1076		22.8651		2.27612		24.5492		3.20327
										26.2538		3.47012		31.8775		5.38378		24.8188		3.44486		24.9786		2.75582		25.0626		4.62601		30.7911		4.98227			23.0449		2.48817		31.0677		8.02527		22.9638		2.40516		24.6592		3.48942
										26.3222		3.58141		32.0534		5.49386		24.9396		3.61837		25.0061		2.62832		25.0663		4.33432		30.8457		5.24461			23.1592		2.88554		31.0765		8.0315		23.073		2.45715		24.7624		3.27193
										26.5577		3.64938		32.2924		5.44344		25.0802		3.53595		25.171		2.61102		25.0615		4.34159		30.957		5.23265			23.2773		3.02522		31.0717		8.1537		23.1775		2.35777		24.8714		3.37968
										26.7578		3.71311		32.3938		5.61385		25.2352		3.46811		25.2878		2.99535		25.0627		4.50553		31.0974		5.18378			23.4133		3.02454		31.0739		8.28476		23.2812		2.5902		24.9733		3.53261
										26.8114		3.71506		32.5142		5.92528		25.3271		3.58629		25.317		2.86145		25.133		4.56355		31.1695		5.3267			23.5331		2.97077		31.0716		8.00684		23.3944		2.4564		25.0916		3.69541
										27.0392		3.65259		32.7741		5.40024		25.3961		3.79232		25.427		3.03154		25.2567		4.53426		31.2455		5.44554			23.6618		2.85093		31.0726		8.01062		23.498		2.6937		25.2016		3.53304
										27.2485		4.06385		32.9079		5.77452		25.5586		3.81127		25.5675		3.35941		25.3184		4.55632		31.3939		5.18067			23.7849		3.32361		31.0733		8.07902		23.6019		2.84979		25.3043		3.6158
										27.3152		3.71022		32.9596		5.87661		25.6768		3.70866		25.6376		3.02795		25.452		4.76634		31.4894		5.51897			23.9073		3.31239		31.0743		8.08697		23.7092		2.7741		25.4132		3.77317
										27.4796		4.01885		33.2067		5.8443		25.79		3.82162		25.7392		3.08087		25.583		4.77962		31.5365		5.5597			24.0386		3.49217		31.0761		8.16469		23.8167		2.78482		25.5264		3.90874
		3x fluorescence images of ssT-TRR-ssDNA (intercalator fluorescence)								27.7113		4.24759		33.4005		6.23672		25.9515		4.02801		25.8854		3.51022		25.6444		4.8191		31.6664		5.43115			24.1597		3.74034		31.0754		8.16233		23.9254		3.01759		25.6444		3.99184
										27.829		4.32001		33.4463		6.20932		26.0491		3.87782		25.9681		3.28341		25.7099		4.91065		31.7915		5.50685			24.2902		3.14353		31.0769		8.33196		24.0291		2.89229		25.7524		4.03066
										27.8989		4.2462		33.6551		6.0605		26.1163		3.99708		26.0086		3.22273		25.8607		4.93542		31.8281		5.89487			24.4112		3.56561		31.0742		8.03349		24.1345		2.69292		25.8628		3.8879
										28.1473		4.46947		33.8789		6.31384		26.2866		3.90852		26.1615		3.4827		25.9664		4.91486		31.9657		5.56095			24.5311		3.54716		31.0715		8.01626		24.242		2.81416		25.9781		3.89948
										28.3273		4.92728		33.9515		6.63481		26.4061		3.88136		26.2825		3.43494		25.9945		4.82683		32.1004		5.84737			24.655		3.2856		31.0709		8.19504		24.3505		2.74102		26.0837		3.80152
										28.3858		4.31048		34.1039		6.5317		26.5138		3.99595		26.3183		3.25233		26.1314		4.94043		32.1541		5.70587			24.7753		3.2687		31.0781		7.98086		24.445		2.95616		26.1881		4.06391
										28.6229		4.68879		34.3503		6.52464		26.6836		3.97327		26.4372		3.49281		26.2633		4.98406		32.2289		5.91002			24.9004		3.87356		31.0752		7.85788		24.5549		2.97519		26.303		4.04513
										28.8277		4.71133		34.4731		6.88848		26.7797		3.92215		26.5755		4.04817		26.3076		4.96584		32.3742		6.08583			25.0249		3.65003		31.0754		8.14701		24.6577		3.08307		26.4035		4.02101
										28.8742		4.55568		34.5446		6.69341		26.8422		3.91694		26.6399		3.84158		26.4107		5.325		32.4727		6.55216			25.1622		3.57327		31.0787		8.06539		24.7594		2.99487		26.5197		4.24469
										29.0307		4.74206		34.7978		6.15861		27.0035		4.01925		26.7021		3.90567		26.5624		5.19739		32.5015		5.95294			25.2744		3.94183		31.0754		7.84669		24.8645		3.19177		26.6274		4.29442
										29.0798		4.5726		34.9705		7.0154		27.1301		4.09291		26.8543		3.90772		26.6189		5.2728		32.6485		6.3135			25.399		3.87116		31.0753		8.08451		24.9708		3.13645		26.7373		4.33799
										29.08		4.41064		35.1416		7.14365		27.1715		3.94253		26.9587		3.69948		26.7115		5.28265		32.7832		6.21925			25.5249		3.76081		31.0763		8.20444		25.0794		3.50086		26.8392		4.28414
										29.0776		4.84478		35.3845		7.15715		27.3302		4.40268		26.9954		3.75378		26.8579		5.34276		32.804		5.89897			25.6459		3.77593		31.0755		8.26752		25.1843		3.36479		26.9606		4.22456
										29.0785		4.62557		35.514		7.59648		27.4732		4.5776		27.1417		4.22447		26.9435		5.42853		32.9169		6.18951			25.7576		3.95762		31.0797		8.06446		25.2855		3.15791		27.063		4.49837
										29.0808		4.51167		35.5864		7.26582		27.5138		4.60589		27.2752		4.0168		26.9789		5.66307		33.0547		6.57872			25.8862		4.06226		31.076		8.09621		25.3899		3.3004		27.1737		4.47057
										29.0822		4.55672		35.8324		7.40035		27.6265		4.37542		27.3115		3.79974		27.1298		5.23652		33.1299		5.98633			26.0098		4.05535		31.0741		8.13816		25.4923		3.45667		27.2545		4.41133
										29.0795		4.60153		36.0112		7.86709		27.7882		4.41183		27.4491		3.9907		27.2588		5.52833		33.2072		6.24121			26.1383		4.11268		31.0754		8.0697		25.6095		3.4891		27.3655		4.62001
										29.0785		4.61067		36.0455		7.54749		27.871		4.62007		27.5877		3.87215		27.2806		5.46298		33.3602		6.65122			26.2636		4.14675		31.0775		8.09313		25.7085		3.43048		27.4818		4.44622
										29.0791		4.46104		36.2346		7.82306		27.9579		4.398		27.6366		3.94977		27.4094		5.20227		33.4518		6.45699			26.3874		4.29123		31.0757		7.96268		25.8134		3.31755		27.5914		4.77356
										29.0778		4.44933		36.46		7.97359		28.1212		4.69163		27.7637		4.19324		27.5507		5.47845		33.4758		6.47814			26.5173		4.35815		31.0714		8.23333		25.9159		3.35387		27.6959		4.65036
										29.0767		4.30373		36.5547		7.90564		28.2328		4.30107		27.9049		4.36976		27.599		5.55918		33.6303		6.82658			26.6332		4.43917		31.0775		7.93054		26.0197		3.44308		27.805		4.77201
										29.0801		4.26438		36.7015		8.15491		28.2732		4.58513		27.9671		4.27065		27.6732		5.48275		33.7606		6.80949			26.7601		4.49895		31.1172		8.07269		26.1262		3.57446		27.928		4.75053
										29.0768		4.40325		36.9394		8.85338		28.4448		4.46711		28.0926		4.56717		27.8349		5.53964		33.7869		6.51217			26.8853		4.50782		31.2319		8.25918		26.2207		3.66201		28.0327		5.00938
										29.0798		4.65244		37.0666		8.36288		28.5784		4.46664		28.2389		4.67167		27.9233		5.70295		33.91		6.7897			27.004		4.74505		31.3496		8.41103		26.3401		3.78831		28.1413		5.01577
										29.0771		4.69803		37.1448		8.85959		28.6158		4.74298		28.2986		4.32873		27.966		5.60074		34.0535		6.86273			27.1389		4.435		31.4735		8.70689		26.4504		3.72421		28.2473		5.17878
										29.0792		4.36583		37.3912		8.9763		28.7674		4.77125		28.3628		4.46329		28.1267		5.73368		34.1126		6.86395			27.2591		4.51005		31.591		9.05072		26.5565		3.9148		28.3677		5.13582
										29.0759		4.55665		37.5685		9.05468		28.9212		4.78365		28.5176		4.61395		28.2445		5.70604		34.1632		7.04118			27.3883		4.63844		31.7189		8.97012		26.6623		3.8475		28.4764		5.02957
										29.0816		4.45711		37.6073		9.11691		28.9754		5.09236		28.62		4.61391		28.261		5.73944		34.3269		6.71919			27.5145		4.64037		31.8345		9.28091		26.7793		3.91419		28.5881		5.18844
										29.0742		4.33448		37.814		9.30639		29.1057		4.79534		28.7418		4.74386		28.3926		5.8432		34.431		7.22159			27.6383		4.64332		31.9515		9.30403		26.8857		3.99668		28.6969		5.39019
										29.0786		4.37559		38.0333		9.42029		29.2606		4.9815		28.8902		4.75922		28.5293		6.0617		34.453		6.85428			27.7592		4.80828		32.0662		9.40438		26.9928		4.08045		28.8132		5.30413
										29.0797		4.25132		38.1165		9.56063		29.3358		4.59763		28.9581		4.7931		28.5819		5.94099		34.6077		6.98136			27.8826		4.92954		32.1981		9.89945		27.1012		3.84349		28.9233		5.35757
										29.0776		4.16652		38.2846		9.70929		29.3961		5.29506		29.009		5.03791		28.6987		6.04665		34.7367		7.23567			28.0127		4.97695		32.3176		10.1617		27.2096		4.1274		29.0309		5.90955
										29.0768		4.35879		38.5179		9.91441		29.5616		5.22082		29.1663		4.94886		28.8389		5.9992		34.7649		7.43554			28.13		5.16224		32.4437		10.4936		27.3184		4.1453		29.1425		5.86982
										29.0828		4.3512		38.628		10.3106		29.6898		5.06368		29.2766		4.89506		28.9064		6.058		34.8867		7.06808			28.2563		5.00362		32.5617		10.7625		27.4289		3.92516		29.2613		5.75993
										29.0818		4.05739		38.698		10.0716		29.729		5.03346		29.3026		4.86068		28.9833		5.99012		35.0273		7.55473			28.3877		5.07939		32.6786		11.1664		27.5292		4.08509		29.3704		6.08597
										29.0753		4.31585		38.9496		10.4572		29.8891		4.91785		29.4373		5.09641		29.1257		6.48594		35.0976		7.23725			28.5058		5.11728		32.8096		11.4659		27.6358		3.82616		29.4879		6.13682
										29.0835		4.49504		39.1285		10.7485		30.0352		5.11733		29.5774		4.93082		29.2355		6.05695		35.238		7.27266			28.6374		5.10999		32.927		11.5156		27.7512		3.99934		29.5869		6.41021
										29.0797		4.33363		39.1703		10.8213		30.068		5.5174		29.6244		4.85724		29.3275		6.16401		35.3783		7.49571			28.7568		5.45278		33.0587		11.9814		27.8529		4.39622		29.718		6.2854
										29.077		4.1295		39.3985		10.9153		30.1786		5.33164		29.7236		5.28706		29.4743		6.22447		35.4336		7.52324			28.8801		5.50144		33.1785		12.1585		27.9561		4.27129		29.8141		6.40628
										29.0862		4.531		39.6062		11.644		30.353		5.46137		29.8748		5.12264		29.5527		6.03684		35.5799		7.55143			29.0115		5.70452		33.2879		12.4979		28.0651		4.42789		29.9172		6.65167
										29.0801		4.2046		39.6664		11.2664		30.4279		5.63905		29.9565		4.76257		29.5949		6.35259		35.7137		8.04646			29.1321		5.64533		33.4163		12.7679		28.1665		4.70704		30.0285		6.49522
										29.0796		4.16507		39.8163		11.117		30.4269		5.25599		29.983		5.36864		29.7404		6.32644		35.7518		8.09237			29.2708		5.87281		33.5134		13.126		28.2846		4.47832		30.1446		6.87966
										29.0856		4.50967		40.0523		12.0112		30.4303		5.37033		30.1329		5.36998		29.8656		6.51476		35.8458		7.77423			29.3899		5.79128		33.6204		12.9801		28.3863		4.70385		30.2639		6.80637
										29.0829		4.23335		40.178		12.0988		30.5437		5.55867		30.2648		5.20279		29.8887		6.26618		35.9896		8.07864			29.5189		5.86155		33.7501		13.2286		28.4931		4.65362		30.3584		7.02723
										29.0805		3.76794		40.2612		12.2533		30.6744		5.7027		30.3354		5.66969		30.0239		6.47537		36.066		8.18925			29.6404		6.02091		33.8544		13.7423		28.5998		4.69208		30.4915		7.16799
										29.0872		4.06109		40.5023		12.7874		30.8479		5.88369		30.4983		5.66573		30.1558		6.5601		36.1383		7.91234			29.7578		5.90986		33.9691		13.9469		28.7177		4.50522		30.6008		7.01232
										29.0817		4.45947		40.6734		12.9913		30.9364		5.55497		30.6069		5.27171		30.2166		6.35934		36.2866		8.10794			29.8909		6.03322		34.1026		14.1738		28.8218		4.7887		30.7096		7.5371
										29.08		4.04609		40.739		13.1425		30.9958		5.58753		30.7079		5.6777		30.3238		6.46097		36.3861		8.40953			30.0041		6.26289		34.2203		14.6629		28.9093		4.94631		30.8219		7.62516
										29.0879		4.20051		40.9962		13.0925		31.1829		5.82334		30.8575		5.88625		30.4685		6.55276		36.5048		8.09005			30.1372		6.18539		34.3323		14.9357		29.011		5.32095		30.9248		7.89138
										29.1966		4.2873		41.1849		13.8981		31.2954		5.80156		30.949		5.43803		30.5425		6.6362		36.6504		8.61373			30.2573		6.56587		34.4651		15.0713		29.1164		5.13597		31.0435		7.82795
										29.3977		4.37616		41.2228		13.5427		31.318		5.86924		30.99		5.56362		30.6837		6.73651		36.7261		8.4941			30.3736		6.57566		34.5838		15.3633		29.2251		5.21298		31.1469		7.97509
										29.4953		4.44645		41.3897		13.6392		31.4821		5.81846		31.1443		5.89893		30.8166		7.0451		36.8595		8.58825			30.5098		6.68561		34.7152		15.7966		29.3278		5.45153		31.2559		8.06128
										29.6312		4.8009		41.6157		14.6285		31.6308		5.95215		31.2698		5.50969		30.8682		6.88953		37.0061		8.91137			30.634		6.72642		34.8373		16.1306		29.4381		5.3762		31.3585		8.16275
										29.8651		4.91915		41.7314		14.3211		31.6621		6.06888		31.3103		6.15263		30.9805		6.89505		37.0855		8.89895			30.7625		6.91408		34.9478		16.2663		29.5398		5.63061		31.4781		8.55175
										30.0102		4.71839		41.8828		14.4529		31.7749		6.17597		31.4657		5.95443		31.1239		7.1682		37.2368		8.9274			30.8865		7.14998		35.0824		16.8521		29.6485		5.5128		31.5792		8.55809
										30.0797		4.96774		42.1042		15.6832		31.9449		6.08371		31.5966		5.77615		31.1949		6.91287		37.3643		8.9981			31.0065		7.26786		35.1956		17.095		29.7498		5.4308		31.6886		8.79512
										30.324		5.10268		42.2407		15.6166		32.0201		6.05866		31.6216		6.08837		31.2376		6.85927		37.3865		8.83857			31.1327		7.83372		35.3317		17.6664		29.8516		5.65888		31.7978		9.03072
										30.5144		5.24879		42.2899		14.9816		32.0782		6.39212		31.7493		6.04791		31.385		6.84962		37.5245		9.09109			31.2547		7.48383		35.4485		17.9076		29.9552		5.55426		31.902		9.29818
										30.5711		5.432		42.5135		16.118		32.2543		6.39282		31.8988		6.13698		31.5035		7.21059		37.6755		9.11223			31.3775		7.65068		35.5614		18.0329		30.0676		5.77058		32.024		9.53652
										30.8017		5.50101		42.7248		16.2702		32.3792		6.24799		31.9884		5.98288		31.5313		7.0508		37.7081		9.36886			31.4968		7.87911		35.6992		18.1672		30.1687		6.07894		32.1357		9.29031
										31.0096		5.67778		42.7777		16.0084		32.4115		6.3081		32.1419		6.42056		31.6614		7.17944		37.8238		9.32675			31.6168		8.31169		35.8083		18.6685		30.2754		5.90021		32.2338		10.0798
										31.064		5.54085		42.9728		16.8388		32.5746		6.58778		32.2674		6.15081		31.7991		7.32366		37.9676		9.53506			31.7463		8.37077		35.9238		18.8184		30.3768		6.01828		32.3597		10.1049
										31.0597		5.46304		43.2082		16.9984		32.7156		6.73764		32.3552		6.29668		31.8505		7.37657		38.0439		9.57539			31.8635		8.35601		36.0562		19.4128		30.4911		6.27465		32.4674		10.5515
										31.1765		5.37743		43.285		17.023		32.7629		6.68484		32.5065		6.25588		31.939		7.3825		38.1829		9.98935			31.9961		8.58252		36.1668		19.7625		30.6018		6.20526		32.5778		10.5235
										31.3371		5.77656		43.4468		17.6042		32.9041		6.72318		32.6095		6.34502		32.0878		7.54431		38.3204		9.8381			32.116		8.84067		36.2817		19.8064		30.7027		6.39468		32.6847		10.9177
										31.6172		6.04472		43.6862		18.2927		33.0597		7.02944		32.7224		6.40928		32.1757		7.39836		38.3676		9.5069			32.2352		9.32512		36.4199		20.0608		30.8113		6.32048		32.8012		11.4231
										31.7689		5.92484		43.8139		17.8679		33.1173		7.01848		32.8677		6.5816		32.2196		7.53219		38.4657		9.66864			32.3674		9.35679		36.5258		20.6753		30.9124		6.71758		32.9122		11.606
										31.8261		5.95554		44.0245		18.5952		33.1175		6.97168		32.9447		6.4939		32.3773		7.73202		38.6206		9.83854			32.4858		9.58703		36.6587		20.9682		31.015		6.79678		33.0267		11.9428
										32.0747		6.14475		44.2383		18.7876		33.1066		6.81074		32.9962		6.5177		32.4817		7.69519		38.6889		10.4097			32.6155		9.95679		36.7759		21.327		31.1257		6.83629		33.1326		12.0289
										32.2732		6.30402		44.3185		18.7959		33.2013		7.10508		33.147		6.58069		32.524		7.63237		38.773		10.1917			32.7394		9.99425		36.9109		21.4878		31.235		7.18144		33.2541		12.4872
										32.3107		6.10486		44.4918		19.2479		33.3674		7.25945		33.2631		6.74481		32.6753		7.82387		38.9271		10.1638			32.861		10.454		37.0288		21.7998		31.3244		6.96315		33.3587		12.7627
										32.482		6.38617		44.7243		19.7697		33.5372		7.23856		33.2992		6.815		32.8045		7.65341		39.0121		10.6794			32.9989		10.8458		37.1425		22.0245		31.439		7.2001		33.4617		12.5783
										32.7249		6.50763		44.8421		19.8234		33.6267		7.5076		33.4468		6.74123		32.8633		7.82586		39.0315		10.8618			33.1217		11.1852		37.2801		22.5506		31.5286		7.56207		33.5603		13.0576
										32.8198		6.72245		45.0688		20.0789		33.7214		7.51191		33.5812		6.86523		33.0083		8.31565		39.1904		10.4686			33.249		11.2675		37.3951		22.7529		31.6337		7.45044		33.6777		13.3898
										32.8864		6.79732		45.281		20.545		33.886		7.48892		33.616		6.99263		33.1352		7.89554		39.3128		10.8554			33.3694		11.5571		37.5344		22.9492		31.76		7.50765		33.7798		13.3525
										33.1552		6.95487		45.3571		20.7206		33.9867		7.61694		33.7465		7.14372		33.1547		7.93052		39.3462		10.9655			33.4917		11.7276		37.6483		23.2979		31.8638		7.58383		33.8814		13.458
										33.3206		7.1011		45.5372		20.9321		34.0202		7.68773		33.8954		7.05135		33.267		8.32048		39.4442		10.6373			33.5961		11.9303		37.7632		23.6522		31.9673		7.74708		33.985		14.0052
										33.3461		7.45545		45.7595		21.3903		34.183		7.79182		33.9418		7.15729		33.4186		8.38299		39.5927		11.4148			33.7199		12.2365		37.9012		23.6939		32.0797		8.11244		34.0963		14.2464
										33.3363		7.0807		45.8683		21.299		34.3295		7.84025		34.0517		7.13972		33.4782		8.21648		39.6803		11.1408			33.8255		12.1367		38.0171		23.9314		32.1871		8.27629		34.2139		14.7034
										33.4121		7.37326		45.9367		21.8555		34.3624		7.73315		34.2052		7.05381		33.5575		8.31312		39.7499		11.1941			33.9535		12.4608		38.1518		24.2842		32.2944		8.62845		34.3242		14.9287
										33.5776		7.46091		46.1889		22.3387		34.5224		7.63231		34.2702		7.42932		33.6983		8.33982		39.8952		11.7287			34.0726		12.7555		38.2594		24.4731		32.4017		8.61639		34.4291		15.1667
										33.8591		8.00155		46.3692		22.0075		34.6806		8.44351		34.3287		6.94685		33.8035		8.40988		39.9852		11.652			34.2057		13.1335		38.3682		24.6545		32.5056		8.94321		34.551		15.5865
										34.0474		7.71434		46.4121		22.5071		34.7134		8.20451		34.48		7.38782		33.8293		8.7128		40.0315		11.3679			34.3307		13.4999		38.509		24.9995		32.6232		9.11839		34.6619		15.5372
										34.0785		7.99907		46.6412		22.6773		34.8222		8.23228		34.5881		7.68196		33.9862		8.40201		40.1743		11.9651			34.4688		13.9736		38.6129		25.1515		32.7283		9.28145		34.7734		15.9778
										34.2832		8.05114		46.858		22.8947		34.9897		8.44429		34.6257		7.47792		34.1147		8.65327		40.2979		11.9653			34.5855		13.91		38.7494		24.8952		32.8317		9.82513		34.8753		16.3286
										34.5044		8.32885		46.9118		23.0441		35.0711		8.63153		34.7835		7.95018		34.1334		8.70379		40.3264		11.8006			34.7189		14.6766		38.8682		25.231		32.9428		9.78535		34.9905		16.9321
										34.5901		8.34962		47.0859		23.5197		35.1473		8.64279		34.9102		7.82576		34.2662		8.76113		40.4805		11.9978			34.8378		14.804		38.9781		25.6237		33.0659		9.87331		35.1034		17.1228
										34.7514		8.40571		47.3214		23.7139		35.3212		8.85132		34.9903		7.74843		34.4039		9.01788		40.6123		12.0273			34.9747		15.1313		39.1186		25.651		33.1709		10.2154		35.2135		17.4795
										34.9853		8.67894		47.4255		23.795		35.4314		9.0029		35.1475		7.92359		34.4766		9.02529		40.653		11.9116			35.0879		15.6149		39.2331		26.0786		33.2781		10.0792		35.314		17.6496
										35.1031		8.89793		47.5093		24.0169		35.4533		8.82102		35.2531		7.99888		34.6253		8.98599		40.783		12.5383			35.2134		15.5786		39.3711		26.2123		33.3784		10.439		35.4425		17.9684
										35.1718		8.87072		47.7562		24.2896		35.6319		9.35185		35.2946		7.8245		34.7535		9.2651		40.9173		12.614			35.3468		16.06		39.4932		26.4785		33.4882		11.0203		35.548		18.2262
										35.4171		9.0038		47.9259		24.584		35.7735		9.73903		35.4468		7.9166		34.7896		9.2456		41.0077		12.688			35.4619		16.8112		39.629		26.734		33.585		10.9781		35.6522		18.5748
										35.6		9.38113		47.9941		24.4734		35.7886		9.32227		35.5707		8.28723		34.9233		9.26321		41.1548		12.8888			35.596		17.0386		39.7499		26.8999		33.6837		11.1119		35.775		18.9042
										35.6533		9.63952		48.2306		24.8732		35.7887		9.23243		35.6629		8.47487		35.0618		9.31086		41.2788		13.2108			35.7159		17.2742		39.7584		26.8943		33.7814		11.4009		35.8838		19.1693
										35.8866		9.91382		48.429		25.4245		35.7942		9.47001		35.8274		8.38047		35.113		9.61428		41.373		13.1693			35.8353		17.5054		39.7562		27.368		33.8842		11.5691		35.99		19.3247
										36.0968		10.0544		48.5341		25.2683		35.8174		9.21631		35.9242		8.39995		35.1551		9.60161		41.5183		13.4298			35.9692		17.7315		39.7597		26.9749		33.9892		11.631		36.0928		19.8313
										36.1407		9.97403		48.7873		25.6657		35.9433		9.33974		35.9626		8.43822		35.318		9.69324		41.6168		13.5465			36.0865		17.8649		--		--		34.0928		12.0886		36.2023		19.5851
										36.1346		9.82188		48.9612		26.3743		36.1317		9.92148		36.1142		8.48225		35.4197		9.63118		41.6506		13.3431			36.2155		18.2126		27.5229		4.25987		34.184		12.5937		36.3222		20.0706
										36.1547		9.83442		49.1289		26.5403		36.2664		9.67091		36.2359		8.77323		35.4545		9.64653		41.8079		13.9189			36.3359		18.5492		27.5178		4.44965		34.305		12.6241		36.4312		20.146
										36.3164		10.422		49.3703		26.6966		36.3123		10.0979		36.2671		8.59		35.5969		9.99047		41.9331		14.1094			36.4543		18.6768		27.5942		4.74493		34.4053		12.9656		36.5322		20.6301
										36.4061		10.1973		49.4984		27.0484		36.4916		10.372		36.3818		8.47721		35.7326		9.94086		41.966		13.7469			36.5849		19.0359		27.7247		4.58621		34.5166		13.0054		36.6375		20.8252
										36.6571		10.7445		49.5772		26.4085		36.6271		10.5288		36.5278		8.78296		35.7708		10.1745		42.1037		14.1431			36.7056		19.2672		27.841		4.65126		34.6227		13.4588		36.7576		21.1838
										36.8376		11.1895		49.7101		27.0905		36.6636		10.2463		36.5909		8.99293		35.8619		10.2706		42.2307		14.523			36.8417		19.4784		27.9511		4.94085		34.737		13.7563		36.8696		21.323
										36.8921		11.2139		49.7169		27.2643		36.8181		10.6294		36.6373		8.86081		36.0107		10.5796		42.2856		14.5741			36.961		19.6277		28.0684		5.09433		34.8405		14.1949		36.9773		21.474
										37.048		11.3729		49.719		26.728		36.9665		11.1562		36.7895		9.30688		36.0872		10.2839		42.4142		14.7956			37.096		19.881		28.1981		4.78684		34.9489		13.9836		37.1016		21.6812
										37.212		11.7317		49.7215		26.8069		37.0383		11.1098		36.9088		9.15871		36.1783		10.7404		42.5565		15.0157			37.2185		20.3936		28.317		5.09921		35.0522		14.779		37.214		21.9384
										37.2601		11.668		--		--		37.2109		11.4511		36.9386		9.07641		36.3268		10.6267		42.604		14.849			37.3578		20.5725		28.4334		5.19448		35.1512		15.0701		37.3218		22.6679
										37.4294		11.8424		28.868		3.55108		37.352		11.6494		37.0705		9.16784		36.4066		10.7505		42.6789		15.0216			37.474		21.004		28.5587		5.18011		35.2686		15.5256		37.4314		22.5372
										37.674		12.2857		28.8688		3.53069		37.3851		11.6672		37.2149		9.41174		36.4698		10.9157		42.8257		15.3701			37.593		21.1968		28.6824		5.31449		35.373		15.6044		37.5606		22.7361
										37.7815		12.81		28.8679		3.61375		37.5365		11.9371		37.2669		9.40101		36.6144		10.9952		42.9248		15.0524			37.7306		21.479		28.8046		5.40339		35.4871		15.8835		37.6666		23.1074
										37.8727		12.6596		28.8683		3.95774		37.6905		12.406		37.3777		9.81572		36.7278		11.1928		42.9571		15.5031			37.8518		21.7508		28.9229		5.46199		35.586		16.2408		37.7739		23.4494
										38.1177		13.2028		28.869		3.76011		37.7372		12.2681		37.5209		9.7042		36.7485		11.4962		43.1141		15.739			37.9937		21.9834		29.0428		5.726		35.7031		16.411		37.8965		23.8267
										38.2996		13.6059		28.8677		3.71944		37.8717		12.5997		37.5952		9.47962		36.9031		11.7255		43.2323		15.8945			38.1118		22.2528		29.1687		5.72186		35.8078		16.7006		38.0079		23.9058
										38.489		14.006		28.8702		3.76349		38.0412		12.7972		37.6435		9.90403		37.0219		11.7009		43.264		16.305			38.2437		22.7014		29.2908		6.06261		35.9136		16.7122		38.1182		24.2185
										38.7217		14.5318		28.8671		4.03581		38.0956		12.5779		37.7953		10.099		37.0615		12.051		43.3894		16.4408			38.3605		22.778		29.4082		5.81543		36.0168		17.1249		38.2193		24.1066
										38.8527		14.9492		28.9262		3.90716		38.186		12.9562		37.9123		9.81077		37.1458		12.0028		43.5357		16.1567			38.473		23.0233		29.5317		6.1878		36.1067		17.4226		38.3383		24.6635
										39.0786		15.1736		29.1214		4.03327		38.3572		13.5196		37.9306		10.086		37.3125		12.1995		43.5967		16.8519			38.604		22.9393		29.6549		6.20434		36.227		17.8025		38.4451		24.516
										39.3009		15.3567		29.2673		4.18626		38.4489		13.6125		38.0524		10.2368		37.3847		12.2486		43.7505		16.4155			38.717		23.5586		29.7793		6.2561		36.3302		17.9041		38.5393		25.1846
										39.4253		16.0439		29.4823		4.40199		38.5231		13.3585		38.2108		10.0254		37.4115		12.4215		43.877		16.8314			38.8457		23.6314		29.895		6.42467		36.4391		18.2982		38.6418		25.1938
										39.683		16.1864		29.7018		4.53009		38.6982		14.1794		38.2577		10.4128		37.5537		12.5182		43.9149		16.8432			38.9673		23.6553		30.0137		6.36527		36.5421		18.4985		38.7628		25.2702
										39.8723		16.6515		29.8334		4.39079		38.8066		14.0843		38.3219		10.7018		37.682		12.6396		44.0354		17.151			39.0916		23.743		30.1249		6.86707		36.6444		18.6622		38.8743		25.7189
										39.9164		16.9193		30.075		4.88869		38.8853		14.2092		38.4827		10.4334		37.7132		12.945		44.1838		17.4048			39.2241		24.401		30.2597		6.7359		36.7684		18.774		38.9791		26.0726
										40.1347		17.0656		30.2719		4.59891		39.0601		14.7267		38.5798		11.0334		37.8565		12.8752		44.2422		17.7482			39.3478		24.5373		30.3716		7.31996		36.8771		19.0137		39.0847		26.2442
										40.362		17.3464		30.3196		4.55898		39.1647		14.7665		38.6186		11.276		37.9955		13.2767		44.3845		17.6062			39.4854		25.1909		30.5008		7.12785		36.9832		19.3105		39.2149		26.4677
										40.4366		17.8036		30.4995		4.91975		39.1889		14.9112		38.7841		10.972		38.0378		13.2808		44.5166		18.1077			39.6103		25.2716		30.6223		7.57448		37.1046		19.4878		39.3212		27.1644
										40.6288		17.81		30.7268		5.19145		39.3529		14.9498		38.9019		11.4154		38.1097		13.3906		44.582		18.1102			39.7442		25.7647		30.7353		7.73854		37.2131		19.9519		39.4312		27.2882
										40.8755		18.2182		30.8298		4.81472		39.4973		15.5522		38.9232		11.182		38.2695		13.7018		44.7338		18.3894			39.8625		26.1533		30.8647		7.68787		37.3258		20.2312		39.5579		27.856
										40.9651		18.033		30.8959		5.13422		39.5269		15.4516		39.0711		11.0654		38.3468		13.8369		44.8583		18.767			40.0007		26.3999		30.9813		7.74523		37.4323		20.1557		39.6714		27.9255
										40.9631		18.6952		31.1418		5.23834		39.6626		15.8914		39.2008		11.7385		38.3918		13.9265		44.8784		18.6217			40.1204		26.993		31.1006		8.31723		37.5355		20.7665		39.7718		28.6593
										40.9605		18.4582		31.325		5.29109		39.8196		15.9832		39.2493		11.8877		38.5418		14.3215		45.0152		18.7582			40.2535		27.5818		31.2198		8.26109		37.662		20.775		39.8839		28.6612
										41.049		18.5494		31.4866		5.53899		39.8865		15.9248		39.3813		11.8543		38.6609		14.6726		45.163		19.4188			40.3717		28.0994		31.3341		8.5082		37.7674		21.3061		40.0127		29.2343
										41.1776		18.8372		31.7285		5.58674		39.9805		16.3159		39.5224		12.1596		38.6768		14.5323		45.2081		19.0292			40.4894		28.0554		31.4452		8.94565		37.8768		21.2846		40.1128		29.6354
										41.358		18.9901		31.865		5.5947		40.1531		16.6254		39.5774		12.2599		38.794		14.704		45.3365		19.6879			40.5582		28.7177		31.5771		8.87095		38.0019		21.4818		40.2189		30.2074
										41.3897		18.8066		32.0614		5.66002		40.2397		16.7795		39.6958		12.074		38.9377		14.9441		45.4783		19.8116			40.5658		28.7989		31.6903		9.20346		38.1058		21.9022		40.321		30.8195
										41.3916		19.2011		32.2908		5.98961		40.2865		16.9201		39.8398		12.7951		38.999		15.2499		45.5464		19.5737			--		2.57939		31.7967		9.60323		38.2143		22.0798		40.4491		31.1308
										41.3887		19.1082		32.3918		5.49069		40.4491		16.9945		39.9036		12.6115		39.0859		15.2823		45.7067		20.031			21.8453		2.51504		31.9236		9.33414		38.3126		22.4564		40.5447		31.9962
										41.3809		18.9185		32.4787		5.73037		40.5804		17.2353		39.9487		12.6364		39.2253		15.5146		45.8297		20.5566			21.9704		2.67076		32.0394		9.88805		38.4284		22.6732		40.6644		32.5762
										41.3806		19.0606		32.7242		6.13188		40.6193		17.1128		40.0999		13.086		39.3198		15.697		45.8609		19.9346			22.0879		2.60517		32.1489		10.1714		38.5343		22.5888		40.6945		32.6966
										41.3867		19.2217		32.8925		5.9241		40.6127		17.3354		40.2195		12.9924		39.4492		16.0917		45.9922		20.4342			22.2108		2.94604		32.2854		10.4194		38.6278		23.0831		--		--
										41.3789		18.8888		32.9457		6.04884		40.646		17.2622		40.2524		12.7198		39.5912		16.1659		46.1275		20.7833			22.3387		2.82549		32.4001		10.6753		38.7345		22.9784		22.6449		2.42266
										41.3836		18.8522		33.1767		6.48148		40.7482		17.3672		40.3708		13.2487		39.654		16.0562		46.1924		20.4468			22.4606		2.92343		32.5284		11.022		38.8543		23.2735		22.6843		2.7836
										41.3838		19.0716		33.3836		6.30243		40.7541		17.4948		40.5159		13.1917		39.7203		16.2176		46.3355		21.28			22.5901		2.90424		32.6474		10.8774		38.9609		23.47		22.7912		2.6966
										--		--		33.4321		6.60297		40.7504		17.1204		40.5747		13.1639		39.8699		16.2694		46.4634		21.3405			22.7098		2.66861		32.7764		11.5556		39.0662		23.8678		22.8997		2.88773
										27.7462		3.12112		33.6227		6.80902		40.7537		17.3778		40.6892		13.6648		39.9687		16.9015		46.5086		20.7877			22.8349		2.52879		32.8935		11.8413		39.1775		23.8885		23.01		3.07234
										27.7453		3.47538		33.8564		6.54071		--		--		40.8308		14.1421		39.9854		16.6926		46.6049		21.8477			22.9608		3.03537		33.0127		12.2513		39.2792		23.7864		23.1306		2.87898
										27.7503		3.30589		33.9496		6.65961		26.5802		3.88526		40.9034		13.6362		40.1311		17.1021		46.7577		21.8546			23.0825		2.72685		33.1401		12.3883		39.4072		24.377		23.2346		2.86802
										27.7475		3.01091		34.0695		6.96222		26.5747		3.99321		40.983		14.1707		40.2629		17.3581		46.8347		21.496			23.216		2.98489		33.2572		12.7873		39.5114		24.5521		23.3406		3.09134
										27.7492		3.32374		34.3162		6.53179		26.5828		4.03603		41.1348		14.4864		40.2969		17.417		46.8831		22.1396			23.3307		2.74294		33.3697		12.7669		39.6278		24.9137		23.4486		3.10136
										27.7539		3.62985		34.4613		6.96992		26.5882		3.95849		41.2303		14.2878		40.3929		17.5703		47.0328		22.1249			23.456		3.21594		33.4886		13.3186		39.7517		25.4963		23.5549		3.32132
										27.8518		3.51764		34.6388		7.34258		26.6861		3.92818		41.2466		14.3194		40.5506		17.9131		47.1417		22.183			23.5827		3.20752		33.5991		13.3395		39.8577		25.6755		23.6735		3.02702
										28.0459		3.74369		34.8764		7.35141		26.8213		4.27434		41.3897		14.8107		40.6219		18.037		47.1705		22.71			23.702		3.28186		33.7093		13.6657		39.9641		25.9459		23.7829		3.06744
										28.1722		3.74134		34.9915		7.2767		26.8704		4.22978		41.533		14.4503		40.6875		17.8084		47.3157		22.6335			23.8249		3.46254		33.8139		14.0933		40.0701		26.5916		23.8949		3.39576
										28.3951		3.77277		35.1074		7.50752		27.0216		4.22662		41.607		14.8932		40.8367		18.5469		47.4492		22.666			23.9504		3.18813		33.9445		14.4464		40.1877		26.8322		24.0025		3.14986
										28.5974		3.69676		35.357		7.52561		27.1713		4.45789		41.7676		15.5186		40.9379		18.6999		47.4884		22.8356			24.0785		3.10701		34.0618		14.5807		40.2997		27.2077		24.1145		3.488
										28.7111		4.01118		35.5018		7.66387		27.2453		4.53834		41.8833		15.2861		40.96		18.733		47.5908		23.2021			24.2065		3.39438		34.1947		14.843		40.4036		27.68		24.2238		3.36369
										28.9361		4.21349		35.5384		7.97626		27.4173		4.15121		41.9672		15.8778		41.1041		19.0087		47.7515		23.1344			24.3191		3.36857		34.308		15.1852		40.5043		28.4114		24.333		3.34351
										29.1319		4.21134		35.7913		7.68197		27.5564		4.65505		42.1219		16.1291		41.2406		19.145		47.8037		23.1814			24.4527		3.4284		34.42		15.2582		40.6245		28.5047		24.4426		3.48583
										29.2026		4.307		35.9911		7.78049		27.5863		4.44724		42.2191		15.7945		41.2695		19.2145		47.8839		23.5978			24.5736		3.48386		34.5588		15.7444		40.7311		29.3545		24.56		3.37854
										29.4094		4.47707		36.0326		7.99374		27.7048		4.481		42.2596		16.3301		41.4084		19.4457		48.0379		23.105			24.6968		3.59716		34.6715		16.2369		40.8391		29.475		24.6699		3.29529
										29.6265		4.1862		36.1943		7.89425		27.8732		4.42693		42.4135		16.3815		41.5449		19.6491		48.1256		23.501			24.822		3.7306		34.7825		16.5312		40.9565		30.3014		24.7751		3.58925
										29.7453		4.84658		36.4392		8.07955		27.9489		4.48127		42.5408		16.2793		41.5781		19.7502		48.2511		24.0009			24.9449		3.59987		34.9284		16.6676		41.062		31.0383		24.8856		3.56872
										29.981		4.74		36.5424		8.76856		28.0084		4.57551		42.5646		16.5956		41.6648		19.6697		48.4003		24.1825			25.0776		3.45102		35.0319		17.151		41.1639		31.5466		25.0043		3.59644
										30.1807		4.97619		36.6206		8.58079		28.1801		4.68304		42.7101		16.9777		41.8195		20.2151		48.4608		23.9672			25.2		3.70285		35.1717		17.1791		41.2684		32.2978		25.1107		3.42664
										30.2446		4.91584		36.8752		8.54629		28.2964		4.71142		42.8532		16.9952		41.8973		20.2339		48.5503		24.2395			25.3166		3.73917		35.2721		17.8092		41.3856		32.7343		25.2188		3.63283
										30.4063		4.8792		37.045		8.77069		28.3983		4.86178		42.8803		17.3178		41.9631		20.2961		48.7061		24.6468			25.4473		3.65136		35.3906		18.1739		41.4866		33.3969		25.3307		3.75923
										30.6277		5.1014		37.1955		9.00204		28.5735		4.93774		42.9993		17.5603		42.1283		20.8138		48.7909		24.729			25.5686		3.72693		35.5245		18.4111		41.5094		33.6138		25.445		3.93217
										30.7635		5.1012		37.4344		8.84405		28.6708		4.78722		43.1534		17.4189		42.2226		20.8456		48.8614		25.1003			25.7023		3.8193		35.6384		18.666		41.5035		33.7806		25.549		3.96463
										31.0002		4.90854		37.5783		9.2858		28.7013		5.0324		43.213		17.3153		42.2376		20.9104		49.0247		24.9788			25.8234		3.87009		35.747		18.8396		41.4391		33.3989		25.6616		3.75201
										31.2039		5.00406		37.6398		9.58865		28.8586		4.8342		43.2655		17.9031		42.3897		20.9802		49.1196		25.0476			25.9404		4.08969		35.8862		19.1797		41.3436		32.6607		25.7708		3.81582
										31.3188		5.49253		37.887		9.21751		28.9995		4.92257		43.4264		18.1917		42.518		21.2452		49.1538		25.1511			26.0711		3.90092		35.996		19.5602		--		--		25.8892		4.09221
										31.5574		5.55105		38.0761		9.81958		29.0467		5.0328		43.5311		18.1934		42.5552		21.1413		49.2945		25.168			26.1794		4.10209		36.1286		19.8043		--		--		25.9894		4.16363
										31.7519		5.51348		38.1157		10.066		29.1713		4.96516		43.5676		18.2047		42.6524		21.6375		49.4241		25.5187			26.2997		4.16322		36.2428		20.3109		--		--		26.1056		4.136
										31.8038		5.82307		38.3107		9.73977		29.3289		5.12543		43.731		18.3447		42.7993		21.9066		49.4493		25.7092			26.4349		4.06311		36.3521		20.5519		--		--		26.2133		4.17671
										32.0109		6.09454		38.5336		10.3004		29.4049		5.29907		43.8516		18.438		42.8801		21.809		49.5549		25.9674			26.5505		4.06877		36.4863		20.9165		--		--		26.3304		3.88302
										32.2326		5.92938		38.6243		10.4497		29.5002		5.34315		43.931		19.0325		42.9333		21.9423		49.6976		25.9937			26.6776		4.33309		36.6004		20.7834		--		--		26.4385		4.29339
										32.3146		6.22009		38.7519		10.4633		29.6606		5.26864		44.0934		18.9965		43.0937		22.1516		49.7665		25.9996			26.7959		4.15742		36.733		21.4115		--		--		26.5485		4.07243
										32.4564		6.1611		38.9922		10.6424		29.7662		5.38408		44.193		19.1942		43.2073		22.2838		49.8259		26.0488			26.9216		4.48208		36.8522		21.6716		--		--		26.6548		4.49762
										32.6897		6.10451		39.1339		11.1067		29.9054		5.55639		44.2305		19.6819		43.3174		22.7643		49.9695		26.4911			27.0449		4.6631		36.9614		21.884		--		--		26.7755		4.29015
										32.8202		6.28937		39.216		10.9935		30.0741		5.17359		44.3924		19.614		43.4619		22.7066		50.0885		26.5353			27.1666		4.71027		37.1069		22.0877		--		--		26.8842		4.23842
										32.9481		6.51696		39.4646		11.5294		30.1343		5.74996		44.5176		19.5826		43.5361		22.8251		50.1257		26.3291			27.3005		4.61257		37.2213		22.3296		--		--		26.9888		4.75336
										33.1864		6.51461		39.6416		11.3644		30.228		5.59599		44.594		20.0993		43.5936		22.8249		50.2776		26.7038			27.4208		4.71587		37.3571		22.6338		--		--		27.0997		4.43968
										33.3388		6.88237		39.6773		11.5599		30.3892		5.78887		44.7537		20.0414		43.7381		22.8729		50.4066		27.0395			27.542		4.48811		37.4704		22.8126		--		--		27.2182		4.74708
										33.4463		7.03618		39.8856		12.2866		30.4957		5.74313		44.8548		20.0836		43.8524		23.127		50.4347		26.9367			27.6678		4.61989		37.609		23.4369		--		--		27.333		4.58801
										33.7041		6.98525		40.1035		12.0924		30.6293		5.7184		44.8858		20.634		43.8718		23.235		50.4314		27.2163			27.7944		4.77578		37.7297		23.6071		--		--		27.4349		4.7098
										33.8576		7.33999		40.1826		12.2341		30.7857		5.76666		45.0335		20.7137		44.0047		23.3477		50.4387		27.246			27.9188		4.76814		37.8419		23.8834		--		--		27.5454		4.74998
										33.9361		7.4696		40.3574		12.678		30.8606		5.79508		45.1681		20.5192		44.1451		23.604		50.5572		26.7577			28.0392		4.9407		37.9816		24.4107		--		--		27.6544		4.92689
										34.1837		7.39683		40.5859		12.7539		30.9572		6.09837		45.1989		20.9607		44.1932		23.9981		50.712		27.3338			28.1602		4.90822		38.0914		24.7761		--		--		27.7701		4.83811
										34.3656		7.9964		40.6957		12.9433		31.1176		5.95143		45.3229		21.054		44.2686		24.0115		50.858		27.9773			28.3009		4.96029		38.2004		24.6779		--		--		27.8804		4.69071
										34.5288		7.74988		40.8251		13.1858		31.2185		6.09992		45.4702		20.9856		44.4168		24.0298		50.895		27.4899			28.4215		5.01806		38.3347		25.0883		--		--		28.0016		5.07638
										34.7701		7.76882		41.0594		13.5654		31.337		6.14544		45.5256		21.4633		44.5169		23.8696		50.9671		27.8434			28.5305		5.11811		38.443		25.0419		--		--		28.103		5.03037
										34.9097		8.338		41.2054		13.6275		31.4965		5.97607		45.6367		21.5763		44.538		24.0997		51.1104		28.0472			28.6599		5.10638		38.5517		25.1429		--		--		28.2143		5.16472
										35.1274		8.4388		41.419		14.1444		31.5856		6.42533		45.7883		21.5484		44.6998		24.226		51.2146		27.8708			28.7821		5.24596		38.6885		25.2339		--		--		28.3205		5.02256
										35.3444		8.54647		41.6359		14.5601		31.6632		6.25498		45.8528		22.0545		44.8144		24.4721		51.2374		28.2668			28.9104		5.53326		38.8017		25.2586		--		--		28.4311		5.23729
										35.4593		9.02004		41.7282		14.9164		31.8278		6.47572		45.8969		21.8724		44.8516		24.6463		51.3924		28.478			29.0297		5.52001		38.9397		25.6225		--		--		28.5506		5.46782
										35.6942		8.86795		41.8625		14.7272		31.9414		6.50358		46.0456		22.0557		44.9892		24.8932		51.514		28.4568			29.164		5.54034		39.0549		25.8659		--		--		28.6533		5.69036
										35.8937		9.06042		42.0981		15.1797		31.9697		6.58786		46.1696		22.3975		45.1265		24.8829		51.5523		28.6289			29.2844		5.88279		39.1955		26.1411		--		--		28.7644		5.6733
										35.9558		9.69542		42.2346		15.6843		32.1268		6.64334		46.1949		22.3764		45.1775		24.9895		51.6483		28.8438			29.4155		5.88094		39.3115		26.3794		--		--		28.8738		5.66925
										36.1632		9.38407		42.4261		15.7558		32.2816		6.48516		46.3361		22.5493		45.2421		25.1488		51.8063		28.9002			29.5441		5.97032		39.4086		26.6603		--		--		28.9963		5.77998
										36.3781		9.77492		42.6543		16.1877		32.3797		6.73937		46.4715		22.8283		45.3882		25.4392		51.8736		28.9999			29.6677		6.08116		39.4062		26.8609		--		--		29.1047		5.91438
										36.4958		10.1071		42.7551		16.642		32.5436		6.9734		46.5251		22.8058		45.4862		25.5994		51.9443		29.1452			29.7934		6.1364		39.3943		26.6368		--		--		29.2125		5.89961
										36.7298		10.2961		42.8592		16.4913		32.6613		7.02803		46.6279		23.077		45.5189		25.8328		52.0114		29.2294			29.913		5.97795		39.2881		26.3967		--		--		29.3237		5.85326
										36.9224		10.7182		43.1063		16.858		32.6932		6.75526		46.7843		23.5781		45.6557		25.7394		52.0104		29.0706			30.0437		6.37125		39.1499		25.9213		--		--		29.4397		6.14247
										36.989		10.7444		43.2664		17.5373		32.8419		6.75815		46.8569		23.3072		45.7894		26.0978		51.9623		29.1461			30.1566		6.18339		39.0341		25.8719		--		--		29.547		6.20099
										37.1931		10.98		43.3361		17.3506		32.9958		7.26047		46.8971		23.1716		45.8214		25.8072		51.8508		28.5209			30.2807		6.58869		38.8904		25.6605		--		--		29.6585		6.33456
										37.4065		11.3198		43.5826		17.7079		33.0416		6.79528		47.0448		23.6787		45.9198		26.3317		51.7627		28.5065			30.4009		6.69254		38.7805		25.1749		--		--		29.7656		6.34111
										37.4943		11.632		43.7643		18.296		33.1556		6.89987		47.1708		23.6486		46.0646		26.4796		51.6839		28.3283			30.5319		6.6706		38.6608		25.1997		--		--		29.8818		6.49001
										37.5827		11.6805		43.8055		18.1261		33.3176		7.28593		47.197		23.5074		46.1434		26.726		51.5447		27.9662			30.6654		6.81679		38.5228		25.2024		--		--		29.9874		6.77659
										37.8399		11.5503		44.0053		18.6267		33.3997		7.46716		47.3141		24.1577		46.2165		26.5113		--		--			30.7855		7.11554		38.4261		24.5524		--		--		30.0924		6.75434
										37.9942		12.7604		44.2228		19.0758		33.4451		7.25908		47.4655		23.9534		46.371		27.0904		26.8046		2.98615			30.9073		7.30661		38.2784		24.92		--		--		30.201		7.05752
										38.0171		12.1781		44.3086		19.0539		33.6216		7.53973		47.5238		24.049		46.4663		27.0224		26.804		3.39567			31.0361		7.15034		38.1832		24.6165		--		--		30.315		6.86904
										38.1741		12.4503		44.4604		19.1618		33.747		7.61937		47.5905		24.3604		46.5294		27.0208		26.8705		3.39875			31.1613		7.53668		38.0935		24.2346		--		--		30.4351		7.19534
										38.3376		13.2742		44.7008		19.8162		33.7877		7.52572		47.7478		24.7113		46.6865		27.4391		26.9985		3.36942			31.2726		7.66969		37.9867		24.0795		--		--		30.5397		7.12257
										38.3929		12.7211		44.8219		19.835		33.952		7.91002		47.8488		24.6303		46.7868		27.6225		27.0568		3.43816			31.3998		8.06966		37.8375		23.6201		--		--		30.6527		7.30658
										38.5446		12.8969		44.8942		20.3094		34.0924		8.20689		47.8925		25.0036		46.8004		27.7794		27.1351		3.48565			31.5183		7.84403		37.7251		23.4735		--		--		30.7721		7.57688
										38.7933		13.8845		45.1321		20.2869		34.1266		7.83986		48.0495		24.906		46.9292		27.7723		27.2805		3.59688			31.655		7.96772		--		--		--		--		30.8768		7.67565
										38.9098		13.8413		45.3169		20.8669		34.2296		8.03407		48.1677		25.138		47.0661		28.1564		27.3677		3.59786			31.7723		8.01455		--		--		--		--		30.9893		7.78321
										39.0063		13.8058		45.3744		21.0108		34.3892		8.17437		48.2501		25.2968		47.1217		28.136		27.4104		3.80661			31.8836		8.31105		--		--		--		--		31.0943		8.01089
										39.2639		14.45		45.6081		21.131		34.48		8.03663		48.3217		25.6447		47.2474		28.3407		27.5587		3.6878			32.0236		8.56745		--		--		--		--		31.2075		8.16464
										39.4196		14.8086		45.8113		21.7464		34.5608		8.19251		48.3263		25.1273		47.386		28.5492		27.6821		3.9569			32.1419		8.62433		--		--		--		--		31.3117		8.44023
										39.6086		14.7183		45.9075		21.6807		34.7214		8.4706		48.3224		25.3537		47.4469		28.698		27.7088		3.92063			32.2751		9.04807		--		--		--		--		31.4176		8.43061
										39.8431		15.9279		46.1486		21.8267		34.8385		8.5667		48.3203		25.5388		47.5282		28.9669		27.8582		4.23981			32.3967		9.10404		--		--		--		--		31.5235		8.74043
										39.9471		16.0006		46.3454		22.0386		34.8695		8.72993		48.3242		25.0762		47.6866		29.4094		27.9985		3.91317			32.527		9.26187		--		--		--		--		31.6319		8.9289
										40.0472		15.8929		46.3928		22.2933		35.0192		8.81144		--		--		47.7677		29.312		28.0483		4.31214			32.6509		9.7762		--		--		--		--		31.7519		9.34981
										40.3006		16.2922		46.5698		22.4969		35.17		8.62313		27.0475		3.15435		47.8138		29.6291		28.2045		4.36024			32.7681		10.0402		--		--		--		--		31.8532		9.38008
										40.4584		16.9992		46.802		22.9925		35.2162		8.76307		27.0428		3.32943		47.9513		29.7313		28.3357		4.01977			32.9003		10.1113		--		--		--		--		31.9652		9.38179
										40.4869		16.4479		46.9025		23.1725		35.346		9.15842		27.0482		3.17528		48.0759		30.3039		28.3619		4.3466			33.0279		10.5495		--		--		--		--		32.072		9.9764
										40.7277		17.19		47.0419		22.9035		35.5062		9.06878		27.1485		3.00999		48.1091		30.2938		28.506		4.28367			33.1606		10.6518		--		--		--		--		32.1866		9.98615
										40.9399		17.9351		47.281		23.6241		35.5902		9.39045		27.2645		3.659		48.2118		30.3231		28.6388		4.56811			33.2818		11.0326		--		--		--		--		32.3023		10.1823
										40.9882		17.5845		47.4136		23.8953		35.7438		9.5284		27.3154		3.17704		48.2315		30.4208		28.7124		4.45223			33.4081		11.2858		--		--		--		--		32.4106		10.4126
										41.1264		17.8198		47.4545		23.6446		35.892		9.60092		27.4631		3.2985		48.2287		30.2911		28.8743		4.55191			33.5168		11.5567		--		--		--		--		32.5169		10.7389
										41.1997		18.2334		47.7006		24.3677		35.9433		9.37452		27.5915		3.67036		--		--		28.9948		4.60932			33.6329		11.4257		--		--		--		--		32.6373		10.9011
										41.1954		17.8818		47.8924		24.6094		36.0531		9.7396		27.6322		3.53358		25.7126		4.42974		29.0128		4.80614			33.7453		11.7276		--		--		--		--		32.7451		11.4319
										41.1928		17.698		48.0526		24.8704		36.2163		9.75545		27.7327		3.44325		25.7115		4.39043		29.1601		4.70481			33.8705		12.1499		--		--		--		--		32.852		11.6196
										41.2031		18.0508		48.2978		25.1599		36.2978		10.0979		27.8721		3.85982		25.7188		4.31505		29.299		4.77893			33.9893		12.444		--		--		--		--		32.978		11.8793
										41.193		17.7918		48.4546		25.3268		36.38		10.2817		27.9539		3.7278		25.7171		4.42358		29.3622		4.84733			34.1227		12.7167		--		--		--		--		33.0827		12.4999
										41.1908		17.4307		48.4948		25.4916		36.5496		10.2053		28.0153		3.67325		25.7189		4.23526		29.5276		4.89861			34.2403		12.9403		--		--		--		--		33.1924		12.3719
										41.2012		17.9868		48.7295		25.9998		36.656		10.4794		28.1645		4.07008		25.8111		4.53972		29.6376		5.14295			34.3738		13.1584		--		--		--		--		33.3121		12.62
										41.1956		17.6468		48.9387		25.7886		36.7632		10.3518		28.2748		4.0356		25.9341		4.50739		29.7209		4.77402			34.4973		13.2972		--		--		--		--		33.4153		12.7741
										41.194		17.794		48.9871		26.1758		36.9248		10.7735		28.325		3.76092		25.9778		4.46169		29.8821		5.09868			34.6149		14.0101		--		--		--		--		33.5187		13.031
										41.2001		18.2569		49.1727		26.8902		37.0206		10.9453		28.4722		4.17695		26.1221		4.3876		29.9742		5.08706			34.7445		14.0175		--		--		--		--		33.6201		13.3753
										41.1925		17.5935		49.4025		26.6903		37.0712		10.9226		28.5959		3.93913		26.2518		4.74802		30.0142		5.16347			34.8721		14.4547		--		--		--		--		33.7193		13.5716
										41.1966		17.7094		49.5258		26.8835		37.2371		10.9125		28.6379		3.73184		26.2876		4.54523		30.1624		5.07939			35.0036		14.9703		--		--		--		--		33.838		13.8174
										41.2553		18.1406		49.7628		27.3769		37.3657		11.5281		28.7568		4.54869		26.4048		4.49854		30.2856		5.33148			35.1203		15.4516		--		--		--		--		33.9393		14.0712
										41.4358		18.2471		49.9758		27.5898		37.4656		11.5803		28.8937		4.63916		26.5407		4.99393		30.3136		5.37714			35.2478		15.3745		--		--		--		--		34.0429		14.6229
										41.5898		18.4657		50.0292		27.6459		37.633		11.8019		28.9636		4.21675		26.6119		4.7826		30.4268		5.64123			35.3715		15.6664		--		--		--		--		34.1526		14.7365
										41.6792		18.7076		50.2069		27.9896		37.74		12.0607		29.0531		4.97343		26.6753		4.60684		30.5705		5.59082			35.5117		16.2365		--		--		--		--		34.2716		15.1491
										41.9259		19.0066		50.4477		27.9984		37.8817		12.1507		29.2025		4.65581		26.8316		5.12697		30.6358		5.70635			35.6268		16.5261		--		--		--		--		34.3852		15.3865
										42.1121		19.1379		50.5629		28.5579		38.0335		12.26		29.2947		4.59476		26.9307		4.94002		30.6942		5.5063			35.7454		16.8539		--		--		--		--		34.5046		15.7846
										42.1595		19.6486		50.7895		29.1453		38.0981		12.6015		29.4332		4.67432		26.9793		4.77765		30.8642		5.50853			35.8781		17.0376		--		--		--		--		34.5988		16.123
										42.3826		19.6617		51.0059		29.0074		38.2046		12.8471		29.5689		4.92368		27.1262		4.99883		30.9609		5.55406			35.9958		17.3252		--		--		--		--		34.7284		16.2708
										42.6025		20.1661		51.0671		29.2412		38.365		12.979		29.6498		4.44551		27.2501		5.10994		31.0695		5.74855			36.1255		17.5307		--		--		--		--		34.8338		16.8612
										42.6711		20.4187		51.066		29.3727		38.4572		13.1037		29.7966		4.89284		27.3185		5.1172		31.2152		6.00273			36.2444		17.9303		--		--		--		--		34.9444		16.7769
										--		20.4382		51.101		28.9826		38.4967		13.1544		29.9226		5.04506		27.4705		5.41584		31.2885		5.92457			36.3637		18.1426		--		--		--		--		35.044		17.1374
										--		20.9015		51.2627		29.4481		38.6643		13.4686		30.0221		4.97377		27.5814		5.29515		31.3489		5.71843			36.495		18.3608		--		--		--		--		35.1734		17.4273
										--		--		51.5162		29.9295		38.7978		13.597		30.171		5.35151		27.6197		5.31362		31.496		6.01507			36.6133		18.7562		--		--		--		--		35.2801		17.8757
										--		--		51.7359		30.3383		38.8273		13.7675		30.27		5.09886		27.7763		5.4494		31.6084		6.04699			36.7277		18.8686		--		--		--		--		35.3881		18.0749
										--		--		51.8309		30.2567		38.9765		13.8919		30.3286		4.89072		27.8991		5.41783		31.6304		5.67985			36.8695		19.0474		--		--		--		--		35.5095		18.4665
										--		--		52.0522		31.1218		39.1312		14.4547		30.4764		5.68913		27.9511		5.46867		31.7735		6.12928			36.9876		19.5456		--		--		--		--		35.6162		18.752
										--		--		52.2723		31.1569		39.1785		14.2675		30.5952		5.35402		28.117		5.47392		31.912		6.10811			37.1213		19.3558		--		--		--		--		35.7231		19.0382
										--		--		52.325		31.4135		39.2674		14.6864		30.6224		5.02088		28.2301		5.7577		31.9519		5.67134			37.2482		20.0657		--		--		--		--		35.8222		19.2284
										--		--		52.5112		31.7992		39.435		15.0053		30.7334		5.29525		28.2827		5.34167		32.0626		6.09281			37.3804		20.0952		--		--		--		--		35.9491		19.2547
										--		--		52.7381		31.9087		39.53		14.9797		30.8776		5.4891		28.447		5.64708		32.2115		6.26218			37.5014		20.3488		--		--		--		--		36.059		19.7393
										--		--		52.8394		32.2118		39.577		15.287		30.9526		5.05025		28.5549		5.63299		32.2774		6.06776			37.6373		20.7596		--		--		--		--		36.1648		19.7725
										--		--		52.9255		32.6054		39.7492		15.2199		30.9883		5.38666		28.5866		5.74797		32.3463		6.64333			37.7595		21.0347		--		--		--		--		36.2728		19.9372
										--		--		53.1746		32.7154		39.8781		15.6791		31.1423		5.79998		28.7231		5.81039		32.4923		6.67169			37.8967		21.3123		--		--		--		--		36.3775		20.6085
										--		--		53.3489		33.0654		39.9184		15.5312		31.2648		5.44655		28.8569		5.7752		32.5908		6.16981			38.0162		21.5582		--		--		--		--		36.4963		20.4732
										--		--		53.3983		33.2716		40.079		16.1051		31.284		5.57073		28.9127		5.66273		32.6512		6.69483			38.1551		22.0934		--		--		--		--		36.6068		20.8766
										--		--		53.5511		33.5007		40.2205		16.1546		31.4077		5.96716		28.9828		6.02222		32.8169		6.64101			38.2729		21.985		--		--		--		--		36.7106		21.1685
										--		--		53.5731		33.2961		40.3008		16.3684		31.5639		5.30298		29.1317		5.93161		32.9157		6.38579			38.3859		22.3141		--		--		--		--		36.8336		21.59
										--		--		53.5694		33.6582		40.47		16.7096		31.6132		5.48553		29.2188		6.12482		32.9304		6.79604			38.5153		22.2684		--		--		--		--		36.9391		21.5647
																		40.5985		17.2076		31.7289		6.02446		29.2576		5.80759		33.0548		6.52959			38.6277		22.4127		--		--		--		--		37.0534		21.9884
																		40.7149		17.1539		31.8805		5.68998		29.4072		5.75778		33.2105		6.3345			38.7419		22.5516		--		--		--		--		37.1612		22.1677
																		40.8814		17.3403		31.9405		5.58571		29.5326		6.10155		33.2482		6.86711			38.8756		22.9964		--		--		--		--		37.284		22.6028
																		40.9663		17.6098		32.0089		6.10149		29.5556		6.31337		33.3552		6.98604			38.9972		23.0483		--		--		--		--		37.3931		22.5737
																		41.0199		17.7675		32.1785		5.6065		29.6788		6.35995		33.5023		6.83579			39.131		23.5069		--		--		--		--		37.5035		22.8114
																		41.1902		18.005		32.2683		5.65595		29.8271		6.29572		33.575		6.9038			39.2513		--		--		--		--		--		37.6281		23.0794
																		41.3174		18.0958		32.3246		6.54646		29.8807		6.25769		33.6255		6.66388											--		--		37.7427		23.1665
																		41.3423		18.2243		32.4934		5.80912		29.9565		6.0211		33.7741		7.13737											--		--		37.8477		23.6932
																		41.487		18.6179		32.5957		6.04384		30.1184		6.39004		33.8936		7.16965											--		--		37.9721		24.0184
																		41.6391		18.8627		32.7042		6.83327		30.2055		6.44084		33.9172		7.33835											--		--		38.0847		24.1281
																		41.6974		18.7684		32.8662		6.2878		30.2512		6.59571		34.081		6.86983											--		--		38.1834		24.6751
																		41.821		18.9732		32.9372		6.02228		30.4108		6.66937		34.2075		7.27171											--		--		38.2854		25.0042
																		41.9766		19.3096		32.9697		6.78715		30.5286		6.59812		34.2385		7.20259											--		--		38.3898		25.077
																		42.0533		19.4508		33.1285		6.28691		30.6152		6.31118		34.3221		7.27839											--		--		38.5075		25.2826
																		42.1448		19.3868		33.2516		6.22873		30.7887		7.02649		34.4767		7.463											--		--		38.6052		25.2053
																		42.3026		19.7664		33.2766		6.57575		30.866		6.66125		34.557		7.62142											--		--		38.7112		25.6994
																		42.4089		19.8286		33.4155		6.24305		30.9976		6.58067		34.6365		7.27989											--		--		38.8239		25.7892
																		42.4655		19.9569		33.5605		6.5393		31.1347		6.92206		34.7854		7.34804											--		--		38.9436		26.1658
																		42.6305		20.2788		33.598		7.28221		31.1928		6.99491		34.8803		7.90811											--		--		39.051		26.571
																		42.7607		20.1887		33.6797		6.77851		31.2822		6.96335		34.9116		7.34807											--		--		39.1581		26.7426
																		42.7988		20.3999		33.8379		6.77002		31.4447		7.02349		35.0519		7.77945											--		--		39.1657		26.8182
																		42.9379		20.7708		33.9262		7.04759		31.5198		6.95807		35.1862		7.94437											--		--		39.1646		27
																		43.0936		20.9261		33.9821		7.03628		31.6572		7.07269		35.2238		7.62245											--		--		39.0846		26.5893
																		43.1812		21.2179		34.1326		6.86903		31.7926		7.26788		35.3457		7.54274
																		43.3477		21.4403		34.2438		7.49837		31.8497		7.2197		35.4883		8.02243
																		43.4821		21.4522		34.2724		7.2146		31.9349		7.18163		35.55		7.78428
																		43.5192		21.6767		34.3861		6.86792		32.0889		7.24063		35.6249		7.85526
																		43.6251		21.7678		34.5271		7.60968		32.1672		7.35496		35.7683		8.46894
																		43.6488		21.5163		34.6176		7.47919		32.3091		7.64134		35.8612		8.1233
																		43.6599		21.6862		34.7705		7.38428		32.458		7.5871		35.89		7.87733
																		43.6546		21.6783		34.8959		7.9211		32.4882		7.91267		36.0371		8.52998
																		43.6467		21.6738		34.9677		7.69571		32.6082		7.53087		36.1682		8.42642
																		43.6553		21.7393		35.1329		7.43581		32.7555		7.71736		36.1958		8.1272
																		43.6513		21.5809		35.2478		7.99581		32.8292		7.84731		36.3005		8.90055
																		43.6472		21.3784		35.2703		7.98785		32.9743		7.752		36.4502		8.52536
																		43.6523		21.7049		35.3981		7.67797		33.1156		7.77758		36.5182		8.51932
																		--		--		35.5463		8.01302		33.1492		8.1139		36.5644		9.30602
																		--		--		35.5975		8.17309		33.2647		7.88989		36.7223		8.78207
																		--		--		35.6672		8.05258		33.41		8.11124		36.8386		9.01454
																		--		--		35.827		8.17454		33.479		8.29078		36.8854		9.37425
																		--		--		35.9232		8.10439		33.6054		8.42466		37.0391		9.06917
																		--		--		35.9493		8.15679		33.7466		8.48742		37.1651		8.7249
																		--		--		36.0855		8.47734		33.8429		8.67686		37.1855		9.96455
																		--		--		36.224		8.58263		33.9985		8.27599		37.3324		9.25253
																		--		--		36.2685		8.60187		34.1166		8.64121		37.474		9.62098
																		--		--		36.3814		8.91786		34.1349		8.69774		37.5004		10.0173
																		--		--		36.5369		8.60352		34.2691		8.65714		37.5949		9.6226
																		--		--		36.598		8.79666		34.4098		8.93811		37.7565		9.23783
																		--		--		36.661		8.78103		34.4568		8.91483		37.8197		10.3281
																		--		--		36.8135		8.76574		34.538		9.19166		37.8625		9.79446
																		--		--		36.9227		9.09001		34.6859		9.13802		38.0253		9.65501
																		--		--		36.9502		8.97317		34.7813		9.0074		38.1396		10.4068
																		--		--		37.1065		9.05864		34.8201		9.15985		38.1687		10.0511
																		--		--		37.2331		9.52087		34.9899		9.29733		38.3082		9.94388
																		--		--		37.2669		9.41582		35.1045		9.43468		38.4365		10.5032
																		--		--		37.3911		9.35777		35.1237		9.52677		38.4902		10.2464
																		--		--		37.5326		9.69726		35.2739		9.54322		38.5818		10.2357
																		--		--		37.59		9.49873		35.4001		9.66479		38.7201		10.8497
																		--		--		37.6573		9.47149		35.4404		9.69894		38.8113		10.8794
																		--		--		37.8084		10.0974		35.5328		9.67858		38.8532		10.5445
																		--		--		37.9098		10.0634		35.6789		9.80069		39.011		11.2101
																		--		--		37.9624		9.67128		35.7507		10.0244		39.1165		10.9408
																		--		--		38.1123		10.4158		35.8219		10.3878		39.166		10.7935
																		--		--		38.23		10.4475		35.9804		10.3971		39.306		11.4064
																		--		--		38.2603		10.2606		36.0695		10.5335		39.4354		11.5389
																		--		--		38.38		10.938		36.1234		10.5651		39.463		10.9863
																		--		--		38.5209		11.0635		36.2762		10.439		39.5637		11.6867
																		--		--		38.5893		10.5544		36.3872		10.9982		39.7113		11.7433
																		--		--		38.6474		10.8877		36.4789		10.7161		39.7906		11.6785
																		--		--		38.7965		11.2124		36.6373		11.0665		39.8406		11.8419
																		--		--		38.9111		10.9432		36.7264		11.1226		39.9897		11.9828
																		--		--		38.9296		11.3511		36.751		11.0396		40.1062		11.8977
																		--		--		39.071		11.6096		36.9042		11.4516		40.142		12.2718
																		--		--		39.2137		11.4098		37.0206		11.5056		40.2914		12.3281
																		--		--		39.2466		11.3937		37.0609		11.8009		40.4218		12.1442
																		--		--		39.3704		11.7974		37.1718		11.6659		40.4421		12.4486
																		--		--		39.5213		11.8477		37.3105		12.1013		40.5558		12.6251
																		--		--		39.5773		12.174		37.3832		11.8777		40.6983		12.7503
																		--		--		39.6766		12.1326		37.4571		12.0217		40.7627		13.0831
																		--		--		39.8271		12.3574		37.6027		12.3551		40.8057		12.9609
																		--		--		39.909		12.5854		37.6926		12.5465		40.959		13.0531
																		--		--		40.051		12.7066		37.7267		12.8027		41.0808		13.2747
																		--		--		40.1983		12.5411		37.8708		12.5929		41.0996		13.3707
																		--		--		40.2414		13.1335		38.0007		13.0311		41.2372		13.4617
																		--		--		40.3516		13.2242		38.0432		13.024		41.3702		14.0156
																		--		--		40.4987		13.3846		38.1713		13.293		41.4188		13.9218
																		--		--		40.5827		13.3617		38.3109		13.2204		41.5386		13.887
																		--		--		40.7262		13.6896		38.3518		13.4716		41.6776		14.1901
																		--		--		40.8573		13.7985		38.4317		13.724		41.7418		14.629
																		--		--		40.9021		13.8361		38.5795		13.7877		41.8079		14.3773
																		--		--		41.0144		14.0731		38.6694		14.1226		41.9553		14.3984
																		--		--		41.1642		14.3191		38.6971		14.0158		42.0458		14.9555
																		--		--		41.2259		14.3738		38.8293		14.1638		42.1196		14.6242
																		--		--		41.2774		14.5646		38.9717		14.5128		42.2675		14.9031
																		--		--		41.4362		14.4792		39.0019		14.3744		42.3699		15.3771
																		--		--		41.5466		15.0192		39.1086		14.6232		42.4079		15.2219
																		--		--		41.5677		15.1693		39.254		15.1272		42.5469		15.5235
																		--		--		41.7089		14.9322		39.3243		15.1472		42.676		15.8574
																		--		--		41.8437		15.642		39.3808		15.2698		42.7214		15.9613
																		--		--		41.8876		15.5754		39.5359		15.4388		42.8094		15.6645
																		--		--		41.9905		15.481		39.6444		15.9003		42.9509		16.2575
																		--		--		42.1376		16.0835		39.6673		15.7478		43.0319		16.3226
																		--		--		42.2119		16.2925		39.828		16.0485		43.0859		16.2518
																		--		--		42.2749		16.0006		39.9532		16.6338		43.254		16.701
																		--		--		42.4285		16.5544		39.9778		16.2413		43.355		17.0419
																		--		--		42.5336		16.6012		40.0987		16.7222		43.3803		16.9554
																		--		--		42.6399		16.4543		40.2391		17.1003		43.4973		17.1045
																		--		--		42.7848		17.0846		40.2922		17.116		43.6485		17.3854
																		--		--		42.8721		17.1831		40.3794		17.1623		43.702		17.3664
																		--		--		42.9293		17.2355		40.5297		17.751		43.788		17.5031
																		--		--		43.0876		17.3895		40.6036		17.4124		43.9391		17.991
																		--		--		43.198		17.6771		40.6464		17.5361		44.0155		17.8758
																		--		--		43.2204		17.5433		40.8162		17.7721		44.1521		17.8266
																		--		--		43.3515		18.0766		40.9186		18.0875		44.2883		18.6411
																		--		--		43.4898		18.3542		40.9546		18.2369		44.3407		18.5726
																		--		--		43.5473		18.0751		41.0962		18.5192		44.3976		18.5115
																		--		--		43.6126		18.4601		41.2255		18.6056		44.5483		18.6116
																		--		--		43.7768		18.7405		41.2583		18.6502		44.6531		19.1839
																		--		--		43.8675		18.824		41.3589		19.0791		44.6836		18.8
																		--		--		43.8928		18.8608		41.5016		19.1373		44.8361		19.2382
																		--		--		44.0381		19.33		41.5776		19.4196		44.9653		19.4541
																		--		--		44.1797		19.2492		41.6332		19.5884		44.9959		19.3554
																		--		--		44.2047		19.1502		41.7799		19.9135		45.1155		19.6599
																		--		--		44.3336		19.8719		41.8954		19.8923		45.255		19.8751
																		--		--		44.4798		19.8985		41.9392		19.8195		45.3123		20.1743
																		--		--		44.5285		20.119		42.0852		20.2211		45.4044		20.0889
																		--		--		44.6016		20.2668		42.2092		20.5778		45.5599		20.5131
																		--		--		44.7623		20.3169		42.2369		20.5338		45.6395		20.6498
																		--		--		44.8476		20.4853		42.3613		20.7381		45.6728		20.1166
																		--		--		44.8917		20.5612		42.5		20.7193		45.8276		20.783
																		--		--		45.0496		20.9086		42.5543		21.2227		45.9405		20.8679
																		--		--		45.1717		20.6658		42.6466		21.199		45.976		20.778
																		--		--		45.2036		20.9222		42.791		21.1749		46.0919		21.437
																		--		--		45.351		21.3989		42.8779		21.2198		46.2325		21.6762
																		--		--		45.4847		21.375		42.9375		21.4429		46.2972		21.383
																		--		--		45.5254		21.6122		43.0871		21.6558		46.3717		21.7856
																		--		--		45.6158		21.8243		43.2056		21.6762		46.5195		22.3101
																		--		--		45.7665		21.7994		43.2582		22.1079		46.6086		21.8593
																		--		--		45.8524		21.8286		43.4046		22.1244		46.6554		22.391
																		--		--		45.994		22.126		43.5237		22.5063		46.8164		22.7227
																		--		--		46.1397		22.1711		43.5469		22.4889		46.9347		22.0869
																		--		--		46.1845		22.6127		43.6705		22.5798		47.0296		22.6027
																		--		--		46.265		22.9383		43.8077		22.6072		47.1765		23.0084
																		--		--		46.419		22.883		43.8702		22.8755		47.2663		22.7577
																		--		--		46.505		22.9511		43.9503		22.8824		47.3077		23.2827
																		--		--		46.5687		23.2289		44.1143		23.3351		47.4543		23.5793
																		--		--		46.7351		23.1812		44.1884		23.3905		47.5814		23.1563
																		--		--		46.8353		23.5839		44.2223		23.3103		47.6807		24.0076
																		--		--		46.9464		23.5794		44.3568		23.8325		47.8272		24.2693
																		--		--		47.0953		24.2015		44.4863		24.0219		47.9208		23.819
																		--		--		47.1783		23.9842		44.5232		23.7332		47.9633		24.1855
																		--		--		47.2464		24.0878		44.657		23.9734		48.1202		24.7534
																		--		--		47.3998		24.3249		44.7989		23.9583		48.24		24.3407
																		--		--		47.5044		24.429		44.874		24.3122		48.333		24.5206
																		--		--		47.6118		24.5069		45.0374		24.5016		48.487		25.2856
																		--		--		47.7627		25.1445		45.1509		24.7229		48.5819		24.7708
																		--		--		47.8596		24.9035		45.1751		24.8239		48.6225		25.1075
																		--		--		47.9933		25.0404		45.3153		24.9538		48.7722		25.8711
																		--		--		48.1343		25.4255		45.4537		25.172		48.9002		25.4143
																		--		--		48.1883		25.3246		45.4837		25.2638		48.9788		25.5593
																		--		--		48.2605		25.3883		45.579		25.451		49.1353		26.1053
																		--		--		48.4097		26.1264		45.7338		25.7243		49.2401		26.0187
																		--		--		48.5123		25.881		45.8049		25.81		49.3447		26.3129
																		--		--		48.5615		25.9364		45.8942		25.7617		49.4843		26.8287
																		--		--		48.7177		26.6456		46.0437		25.9932		49.565		26.2563
																		--		--		48.8353		26.3473		46.1305		26.5558		49.6191		26.4627
																		--		--		48.9419		26.1827		46.1678		26.5282		49.7594		27.1163
																		--		--		49.0924		27.2225		46.3198		26.5533		49.8801		27.0764
																		--		--		49.1838		26.9437		46.446		26.6321		49.8937		27.0509
																		--		--		49.2451		26.7856		46.4688		26.8218		50.0129		27.7381
																		--		--		49.3968		27.4953		46.5853		27.0854		50.1655		27.1167
																		--		--		49.5085		27.4541		46.7255		27.0642		50.2223		27.2519
																		--		--		49.5297		27.2738		46.7894		27.1903		50.2942		28.1354
																		--		--		49.6592		27.7289		46.8922		27.5638		50.4639		27.7967
																		--		--		49.7992		27.9417		47.0327		27.5595		50.539		27.8042
																		--		--		49.8548		27.6632		47.116		27.7158		50.5722		28.0873
																		--		--		49.9448		28.209		47.2064		27.8312		50.7275		28.0051
																		--		--		50.0947		28.2703		47.3375		28.1346		50.8447		28.1255
																		--		--		50.1824		28.0067		47.4385		28.5062		50.8759		28.6343
																		--		--		50.2274		28.4966		47.4698		28.5602		51.0148		28.8174
																		--		--		50.3845		28.9685		47.6024		28.4688		51.1574		28.7929
																		--		--		50.5047		28.6714		47.7349		28.7066		51.2003		29.2754
																		--		--		50.5099		29.0822		47.7838		29.2305		51.297		29.1625
																		--		--		50.5163		28.8244		47.9076		29.205		51.4571		29.0906
																		--		--		50.6013		28.7974		48.0451		29.6607		51.5236		29.53
															--			--				50.6691		29.0975		48.0999		29.8712		51.66		29.6794
															--			--				50.8379		29.4895		48.1683		29.9747		51.8055		29.6727
															--			--				50.9659		29.2275		48.3214		30.2		51.8467		29.8585
															--			--				50.9969		29.4748		48.4188		30.5925		51.9178		29.8983
															--			--				51.1455		29.7858		48.4488		30.294		52.071		30.2034
															--			--				51.2814		29.9522		48.599		30.8603		52.1625		30.4234
															--			--				51.3136		30.0889		48.7237		31.4403		52.285		30.5452
															--			--				51.425		30.7471		48.7544		30.9356		52.4329		30.6642
															--			--				51.5828		30.5895		48.8427		31.4504		52.5192		31.2036
															--			--				51.6418		30.5984		48.9871		31.8858		52.6634		31.0575
															--			--				51.7633		31.106		49.0757		32.2356		52.8028		31.3351
															--			--				51.9112		31.0958		49.1555		32.479		52.8386		31.5317
															--			--				51.977		31.1235		49.2991		32.6679		52.9301		31.9711
															--			--				52.0804		31.5806		49.3819		33.2472		52.9617		31.7416
															--			--				52.2334		31.7485		49.423		33.3802		52.9603		31.8629
															--			--				52.3112		31.819		49.5669		33.8176		52.9605		31.6654
															--			--				52.3827		32.2713		49.6808		34.2873		52.9636		31.5568
															--			--				52.5395		32.1141		49.7175		34.1261		52.954		31.7263
															--			--				52.6325		32.4795		49.824		34.3555		52.9604		31.6777
															--			--				52.7293		33.0296		49.9716		35.1866		52.9077		31.0163
															--			--				--		33.1449		50.0188		35.107		52.7965		31.0022
															--			--				--		33.4662		50.1258		35.7144		52.7217		30.932
																										50.2621		36.3659		52.625		30.4128
																										50.3348		36.7738		52.4838		30.1519
																										50.39		37.0391		52.3964		30.3288
																										50.5296		37.8756		52.3454		29.6855
																										50.6401		38.2228		52.1996		29.4325
																										50.6576		38.4048		--		29.3321
																										50.653		38.3944		--		28.8436
																										50.7107		38.1831		--		--
																										50.836		39.2709		--		--
																										50.983		39.9762		--		--
																										51.0799		40.428		--		--
																										51.1055		40.1892		--		--
																										51.2344		41.5823		--		--
																										--		42.4513		--		--
																										--		42.5889		--		--
																										--		--		--		--
																										--		--		--		--
																		--										--		--		--
																		--										--		--		--
																		--										--		--		--
																		--										--		--		--
																		--										--		--		--
																		--										--		--		--
																		--										--		--		--
																		--										--		--		--
																		--										--		--		--
																		--										--		--		--
																		--										--		--		--
																		--										--		--		--
																		--										--		--		--
																		--										--		--		--
																		--										--		--		--
																		--										--		--		--
																		--										--		--		--
																		--										--		--		--
																		--										--		--		--
																		--										--		--		--
																		--										--		--		--
																		--										--		--		--
																		--										--		--		--
																		--										--		--		--
																		--										--		--		--
																		--										--		--		--
																		--										--		--		--
																		--										--		--		--
																		--										--		--		--
																		--										--		--		--
																		--										--		--		--
																		--										--		--		--
																		--										--		--		--
																		--										--		--		--
																		--										--		--		--
																		--										--		--		--
																		--										--		--		--
																		--										--		--		--
																		--										--		--		--
																		--										--		--		--
																		--										--		--		--
																		--										--		--		--
																		--										--		--		--
																		--										--		--		--
																		--										--		--		--
																		--										--		--		--
																		--										--		--		--
																		--										--		--		--
																		--										--		--		--
																		--										--		--		--
																		--										--		--		--
																		--										--		--		--
																		--										--		--		--
																		--										--		--		--
																		--										--		--		--
																		--										--		--		--
																		--										--		--		--
																		--										--		--		--
																		--										--		--		--
																		--										--		--		--
																		--										--		--		--
																		--										--		--		--
																		--										--		--		--
																		--										--		--		--
																		--										--		--		--
																		--										--		--		--
																		--										--		--		--
																		--										--		--		--
																		--										--		--		--
																		--	--											--		--
																		--	--											--		--
																		--	--											--		--
																		--	--											--		--
																		--	--		--									--
																		--	--		--									--
																		--	--		--									--
																		--	--		--									--
																		--	--		--									--
																		--	--		--									--
																		--	--		--									--
																		--	--		--									--
																		--	--		--									--
																		--	--	--	--
																		--	--	--	--
																		--	--	--	--
																		--	--	--	--
																		--	--	--	--
																		--	--	--	--
																		--	--	--	--
																		--	--	--	--
																		--	--	--	--
																		--	--	--	--
																		--	--	--	--
																		--	--	--	--
																		--	--	--	--
																		--	--	--	--
																		--	--	--	--
																		--	--	--	--
																		--	--	--	--
																		--	--	--	--
																		--	--	--	--
																		--	--	--	--
																		--	--	--	--
																		--	--	--	--
																		--	--	--	--
																		--	--	--	--
																		--	--	--	--
																		--	--	--	--
																		--	--	--	--
																		--	--	--	--
																		--	--	--	--
																		--	--	--	--
																		--	--	--	--
																		--	--	--	--
																		--	--	--	--
																		--	--	--	--
																		--	--	--	--
																		--	--	--	--
																		--	--	--	--
																		--	--	--	--
																		--	--	--	--
																		--	--	--	--
																		--	--	--	--
																		--	--	--	--
																		--	--	--	--
																		--	--	--	--
																		--	--	--	--
																		--	--	--	--
																		--	--	--	--
																		--	--	--	--
																		--	--	--	--
																		--	--	--	--
																		--	--	--	--
																		--	--	--	--
																		--	--	--	--
																		--	--	--	--
																		--	--	--	--
																		--	--	--	--
																		--	--	--	--
																		--	--	--	--
																		--	--	--	--
																		--	--	--	--
																		--	--	--	--
																		--	--	--	--
																		--	--	--	--
																		--	--	--	--
																		--	--	--	--
																		--	--	--	--
																		--	--	--	--
																		--	--	--	--
																		--	--	--	--
																		--	--	--	--
																		--	--	--	--
																		--	--	--	--
																		--	--	--	--
																		--	--	--	--
																		--	--	--	--
																		--	--	--	--
																		--	--	--	--
																		--	--	--	--
																		--	--	--	--
																		--	--	--	--
																		--	--	--	--
																		--	--	--	--
																		--	--	--	--
																		--	--	--	--
																		--	--	--	--
																		--	--	--	--
																		--	--	--	--
																		--	--	--	--
																		--	--	--	--
																		--	--	--	--
																		--	--	--	--
																		--	--	--	--
																		--	--	--	--
																		--	--	--	--
																		--	--	--	--
																		--	--	--	--
																		--	--	--	--
																		--	--	--	--
																		--	--	--	--
																		--	--	--	--
																		--	--	--	--
																		--	--	--	--
																		--	--	--	--
																		--	--	--	--
																		--	--	--	--
																		--	--	--	--
																		--	--	--	--
																		--	--	--	--
																		--	--	--	--
																		--	--	--	--
																		--	--	--	--
																		--	--	--	--
																		--	--	--	--
																		--	--	--	--
																		--	--	--	--
																		--	--	--	--
																		--	--	--	--
																		--	--	--	--
																		--	--	--	--
																		--	--	--	--
																		--	--	--	--
																		--	--	--	--
																		--	--	--	--
																		--	--	--	--
																		--	--	--	--
																		--	--	--	--
																		--	--	--	--
																		--	--	--	--
																		--	--	--	--
																		--	--	--	--
																		--	--	--	--
																		--	--	--	--
																		--	--	--	--
																		--	--	--	--
																		--	--	--	--
																		--	--	--	--
																		--	--	--	--
																		--	--	--	--
																		--	--	--	--
																		--	--	--	--
																		--	--	--	--
																		--	--	--	--
																		--	--	--	--
																		--	--	--	--
																		--	--	--	--
																		--	--	--	--
																		--	--	--	--
																		--	--	--	--
																		--	--	--	--
																		--	--	--	--
																		--	--	--	--
																		--	--	--	--
																		--	--	--	--
																		--	--	--	--
																		--	--	--	--
																		--	--	--	--
																		--	--	--	--
																		--	--	--	--
																		--	--	--	--
																		--	--	--	--
																		--	--	--	--
																		--	--	--	--
																		--	--	--	--
																		--	--	--	--
