# Supplementary material for: Duplex DNA and BLM regulate gate opening by the human TopoIIIα-RMI1-RMI2 complex
Source: Nat Commun. 2022 Jan 31;13:584. doi: 10.1038/s41467-022-28082-5 (PMC8803869; doi:10.1038/s41467-022-28082-5)
Supplement: Supplementary file 6 — Supplementary Data 3 [file 41467_2022_28082_MOESM6_ESM.xlsx]

## Sheet: SI-Data Fig 4
		Data F4A: TRR-unbinding from TRR-ssDNA induced by incubation in HS buffer																																					Data F4B: TRR-unbinding from TRR-ssDNA induced by incubation in HS buffer									Data F4C: dsT-catenation by TRR-ssDNA in HS buffer
		3x FD-curves of ssDNA, first after coating with TRR, then after inducing TRR-unbinding induced by incubating in HS buffer																																					3x fluorescence images of TRR-ssDNA (mCherry-fluorescence)									3x fluorescence images of dsT-TRR-ssDNA (intercalator fluorescence)
																																							before and after incubation in HS buffer									after incubation in HS buffer; the fast diffusion of dsDNA molecules
		ssDNA I				TRR-ssDNA I				TRR-ssDNA I in HS buffer				ssDNA II				TRR-ssDNA II				TRR-ssDNA II in HS buffer				ssDNA III				TRR-ssDNA III				TRR-ssDNA III in HS buffer														is visualized by three snapshots at different time points
		Distance (um)		Force (pN)		Distance (um)		Force (pN)		Distance (um)		Force (pN)		Distance (um)		Force (pN)		Distance (um)		Force (pN)		Distance (um)		Force (pN)		Distance (um)		Force (pN)		Distance (um)		Force (pN)		Distance (um)		Force (pN)									before
		13.7141		3.92625		25.7504		4.61117		10.9565		2.45323		25.4176		34.8047		23.5786		3.59168		11.0443		2.15581		25.1164		30.3869		23.1066		3.72783		11.2673		1.2478
		13.8567		4.13643		25.8922		4.69125		10.9586		2.22461		25.3263		33.8155		23.4362		3.53635		11.0428		1.69824		25.033		29.6047		23.1114		3.47797		11.1698		0.95972									after
		13.9957		4.11732		26.0256		4.48746		10.9515		2.34295		25.2324		32.8204		23.2905		3.60683		11.0441		1.79123		24.9451		28.8504		23.1576		3.74604		11.0612		1.39741
		14.1239		4.4895		26.1593		4.62248		10.9566		2.28127		25.1408		31.814		23.1508		3.52674		11.045		1.67516		24.8596		28.195		23.2881		3.86902		11.011		1.32457
		14.2571		4.57949		26.2909		4.89326		10.9572		2.14243		25.0467		31.0775		23.0041		3.41871		11.0434		1.70307		24.7754		27.3741		23.4246		3.62052		11.0147		1.15408
		14.3749		4.69985		26.4258		4.6294		10.9528		2.24694		24.949		30.2637		22.8583		3.67742		11.0431		1.96695		24.689		26.7277		23.5577		3.9003		11.0183		1.19367									before
		14.498		4.61897		26.5635		4.60495		10.9549		2.06554		24.8573		29.6787		22.8327		3.40567		11.0448		1.9509		24.603		26.3033		23.6917		4.08576		11.0167		1.41816
		14.6224		4.72154		26.6932		4.83633		10.9579		2.6091		24.7611		28.7416		22.9802		3.34471		11.0433		2.06484		24.5171		25.4782		23.8243		4.30975		11.0176		1.40687
		14.7444		4.53003		26.8339		4.89311		10.9585		2.50765		24.6691		28.0939		23.1302		3.68429		11.0455		1.91308		24.433		24.9822		23.9592		4.17569		11.017		1.38612									after
		14.8728		4.75684		26.9663		5.03643		10.9567		2.53333		24.5734		27.5045		23.271		3.96093		11.0468		1.59348		24.3436		24.3028		24.0929		4.14133		11.0187		1.56838
		14.9981		4.61917		27.1048		5.33105		10.9505		2.37654		24.4766		26.7516		23.4172		3.98747		11.0448		2.02728		24.2551		24.0479		24.2271		4.21069		11.0194		1.30678
		15.1294		4.69104		27.2385		5.2844		10.9558		2.31458		24.3856		26.0602		23.5605		4.04365		11.0438		1.87298		24.1754		23.3448		24.3585		4.03828		11.0212		1.25511
		15.2667		4.97891		27.3698		5.38939		10.9531		2.51289		24.2924		25.2175		23.7047		4.02083		11.044		1.99251		24.0878		22.8355		24.495		4.36356		11.0197		1.58414									before
		15.4105		4.98863		27.5052		5.24948		10.9488		2.15275		24.2027		25.2215		23.8534		4.15759		11.0451		1.98522		24.0007		22.2562		24.6263		4.34612		11.021		1.40653
		15.5427		5.10483		27.6373		5.34478		10.9541		2.28101		24.1032		25.2342		23.9945		4.24568		11.038		2.13446		23.9142		21.8353		24.7615		4.18918		11.023		1.36636
		15.6773		5.5039		27.767		5.70059		10.9578		2.27036		24.009		24.4756		24.1456		4.08803		11.0449		2.15743		23.8254		21.4441		24.8948		4.27582		11.0232		1.49016									after
		15.8079		5.63388		27.9066		5.49424		10.9562		2.33868		23.9099		23.9192		24.2834		4.17909		11.0391		2.01573		23.7404		20.8075		25.0281		4.38254		11.0669		1.56169
		15.9411		5.26621		28.0458		5.48008		10.9472		2.45405		23.8214		23.4363		24.4266		4.30181		11.0428		2.08257		23.6569		20.2267		25.1618		4.44015		11.1693		1.49825
		16.0774		5.3961		28.1742		5.89566		10.9531		2.51143		23.719		23.0603		24.5769		4.48619		11.044		1.92035		23.5694		19.8445		25.2974		4.44158		11.2622		1.75553
		16.2115		5.52993		28.3097		5.57891		10.9546		2.30625		23.6237		22.3938		24.7174		4.85121		11.0422		1.95245		23.4758		19.3218		25.4193		4.58841		11.3564		1.70841
		16.3416		5.42712		28.439		5.79925		10.9537		2.30134		23.5285		21.9866		24.8588		4.73079		11.045		1.9936		23.3888		19.4476		25.5486		4.81362		11.46		1.81686
		16.4774		5.62909		28.5754		5.908		10.9497		2.371		23.4306		21.5354		25.0042		4.77996		11.0505		1.8371		23.3046		18.7735		25.6836		4.85516		11.5641		1.7744
		16.6088		5.90946		28.7092		6.22129		10.9482		2.31722		23.3367		20.9089		25.1537		4.72004		11.0421		1.99113		23.215		18.2591		25.8192		4.59262		11.6707		2.02619
		16.7488		5.88093		28.8452		6.25884		10.9548		2.24135		23.2372		20.5324		25.2971		4.61991		11.0451		1.9901		23.1273		17.9433		25.9499		4.94758		11.7754		1.93754
		16.8767		6.17694		28.9769		6.16785		10.9525		2.20639		23.1446		19.8705		25.441		4.85334		11.0446		2.17723		23.0393		17.3763		26.0883		4.77074		11.8786		2.15184
		17.0147		6.05775		29.1146		5.99321		10.9555		2.40301		23.0452		19.5798		25.5872		4.70603		11.0432		2.37728		22.9503		17.1979		26.2233		4.89061		11.98		2.14637
		17.1356		6.15072		29.2483		6.28286		10.9507		2.47176		22.949		18.9317		25.7292		5.14397		11.1258		2.23588		22.8647		16.6074		26.356		5.03468		12.0807		2.16344
		17.2663		6.38434		29.383		6.39615		11.0542		2.31802		22.8543		18.5503		25.8728		4.94362		11.2334		2.31216		22.7739		16.2633		26.4851		5.10414		12.1796		2.41276
		17.3884		6.70657		29.5215		6.43135		11.1851		2.59018		22.7583		17.9274		26.0196		5.13032		11.3412		2.37731		22.6838		15.9741		26.6223		4.90951		12.2735		2.28308
		17.5238		6.6413		29.6554		6.53089		11.3188		2.57568		22.6528		17.8039		26.1669		5.35668		11.4471		2.46057		22.5985		15.4505		26.7589		4.84364		12.3662		2.38712
		17.6567		6.41169		29.7905		6.75427		11.4485		2.89519		22.5636		17.2051		26.3072		5.54506		11.5518		2.70788		22.505		15.5328		26.8874		5.46295		12.4635		2.47079
		17.7965		6.56129		29.9196		6.86397		11.5841		2.87419		22.4634		16.7345		26.4416		5.42633		11.6657		2.89509		22.4191		14.7604		27.0229		5.27075		12.5548		2.62891
		17.9277		6.49574		30.057		6.89111		11.7159		2.91026		22.3631		16.6434		26.592		5.28913		11.7734		2.83093		22.3291		14.7657		27.1617		5.27177		12.6568		2.47157
		18.0648		6.81326		30.1847		7.44329		11.8543		2.88407		22.259		16.0605		26.7355		5.29167		11.8824		3.00753		22.2409		14.3628		27.2918		5.33093		12.752		2.53938
		18.1988		7.15139		30.3221		7.02608		11.9825		3.26035		22.1659		15.8538		26.8761		5.30022		11.9884		2.79025		22.1551		14.0696		27.4276		5.39849		12.8619		2.44868
		18.3356		7.15401		30.4579		7.23637		12.1174		3.03488		22.0699		15.5312		27.0209		5.23707		12.0981		2.9875		22.0602		14.0469		27.5618		5.61134		12.9628		2.4271
		18.4651		7.25284		30.5919		7.36951		12.2401		3.13276		21.974		15.4065		27.1695		5.43006		12.2031		2.81325		21.9718		13.816		27.6959		5.21937		13.0636		2.65592
		18.5924		7.45987		30.7329		7.28877		12.3631		3.25053		21.8717		14.9809		27.3133		5.45633		12.3047		2.90671		21.8877		13.2789		27.8315		5.4247		13.1662		2.53041
		18.725		7.72336		30.8662		7.55861		12.4858		3.2247		21.7766		14.6241		27.4575		5.52615		12.4035		2.88772		21.7994		13.0067		27.9627		5.6378		13.2693		2.80873
		18.8596		7.7278		30.9956		8.04902		12.6112		2.82601		21.6755		14.4067		27.6074		5.66959		12.5012		2.92056		21.7101		12.7589		28.095		5.66983		13.378		2.71495
		18.9936		7.84986		31.1327		7.99802		12.7487		3.04036		21.5764		14.0498		27.7497		5.73246		12.6054		2.95785		21.6183		12.5399		28.2305		5.74475		13.476		2.94724
		19.1191		8.34889		31.2567		8.13697		12.8755		3.25616		21.4811		13.8952		27.8981		5.80983		12.7073		3.00368		21.5285		12.224		28.3694		5.48321		13.5849		2.93732
		19.258		8.17575		31.3912		8.49446		13.012		3.10019		21.378		13.6324		28.0423		6.00363		12.8161		2.55149		21.4413		12.046		28.5007		5.82448		13.696		2.93056
		19.3844		8.59732		31.5204		8.43993		13.1454		3.21957		21.2823		13.3606		28.1824		5.9711		12.9263		2.79342		21.352		11.7352		28.6374		5.86822		13.8005		3.03016
		19.5214		8.73039		31.6553		8.72963		13.2775		3.34522		21.1843		12.8346		28.3429		5.93238		13.0353		2.90308		21.2624		11.6753		28.772		5.94836		13.9014		3.198
		19.6493		8.90614		31.7859		8.98036		13.4153		3.48535		21.0868		12.7512		28.4889		5.93347		13.1408		3.1798		21.1712		11.5025		28.9073		6.00262		14.0017		3.26375
		19.7836		8.79665		31.9223		8.6581		13.5536		3.60627		20.9863		12.7175		28.635		6.05984		13.2484		3.59529		21.09		11.3104		29.0415		6.35523		14.1075		3.36086
		19.9133		9.09317		32.0588		9.27868		13.689		3.72037		20.8909		12.0044		28.7772		6.094		13.3553		3.34693		20.9997		10.7171		29.1795		6.3675		14.208		3.40451
		20.0464		9.525		32.1948		9.32032		13.8303		3.56154		20.79		11.9542		28.9255		6.31679		13.4707		3.273		20.9126		10.5926		29.3116		6.1522		14.2995		3.32892
		20.1748		9.51728		32.3299		9.61741		13.9484		3.77627		20.6841		11.6839		29.0716		6.29856		13.579		3.47337		20.8217		10.5325		29.4483		6.21895		14.3978		3.21751
		20.3063		9.64303		32.465		9.96		14.076		3.76028		20.5891		11.4168		29.2175		6.70062		13.6935		3.40586		20.7312		10.3823		29.5813		6.41876		14.4939		3.14782
		20.4363		9.83109		32.6023		10.0509		14.2088		3.94704		20.4898		11.2062		29.3633		6.90353		13.8058		3.44811		20.6435		10.0677		29.7172		6.65425		14.5854		3.27471
		20.5737		10.1395		32.737		10.2997		14.3345		3.89349		20.39		10.9576		29.509		6.60819		13.9133		3.65878		20.5494		10.0514		29.8533		6.48888		14.6779		3.37788
		20.6991		10.7482		32.8747		10.4797		14.4509		4.04685		20.2926		10.8801		29.6516		6.94448		14.0204		3.7662		20.4622		9.81365		29.9864		6.39222		14.7759		3.42979
		20.8318		10.9638		33.0152		10.7745		14.5636		3.94486		20.1922		10.4797		29.8017		6.84106		14.1302		3.76737		20.3705		9.72574		30.1142		6.75579		14.8747		3.31386
		20.9626		11.0297		33.1531		10.7748		14.6942		3.99464		20.0961		10.6249		29.9451		6.82457		14.2304		3.94213		20.28		9.50749		30.2522		6.71045		14.9746		3.22405
		21.0935		11.4936		33.2849		11.203		14.8192		4.04791		20		10.1505		30.0908		6.79551		14.3338		4.24964		20.1924		9.29552		30.3844		6.9253		15.0787		3.36965
		21.2312		11.4853		33.4152		11.628		14.9464		4.1916		19.902		10.1227		30.2324		7.13581		14.4285		3.89612		20.1016		8.84869		30.5227		6.92822		15.1824		3.25849
		21.3563		12.3174		33.5393		11.4342		15.0844		4.12383		19.8007		10.0351		30.3787		7.08763		14.526		3.99199		20.0171		8.88143		30.6561		7.15333		15.2884		3.57428
		21.4888		12.3766		33.6683		11.7215		15.226		4.21749		19.7035		9.68205		30.5328		7.27038		14.6306		3.88095		19.9232		9.0811		30.7956		6.99741		15.4011		3.51733
		21.6171		12.9089		33.7999		11.9555		15.3582		4.49402		19.6087		9.50158		30.6713		7.38044		14.7233		4.10259		19.8341		8.81625		30.936		7.17749		15.5057		3.54774
		21.741		13.0691		33.9292		12.2646		15.4924		4.6463		19.5055		9.31744		30.8222		7.71434		14.8302		3.98839		19.7444		8.41283		31.0659		7.39232		15.6053		3.48094
		21.8803		13.273		34.0567		12.525		15.6289		4.51275		19.4109		9.3758		30.9684		7.7163		14.9358		3.98039		19.6553		8.54287		31.1992		7.5484		15.7072		3.62584
		22.006		13.7286		34.192		12.8953		15.755		4.95217		19.312		9.13847		31.113		7.65549		15.0405		4.0752		19.5661		8.15449		31.3276		7.46658		15.8126		3.65016
		22.136		14.4444		34.3218		13.1537		15.8912		4.60736		19.2146		9.03068		31.2559		7.7147		15.1545		3.97966		19.475		8.1921		31.4595		7.42289		15.919		3.7094
		22.2646		14.7705		34.4719		13.39		16.0221		4.80762		19.1149		8.95815		31.3974		8.06231		15.2662		4.28657		19.3845		8.18377		31.5898		7.51356		16.0138		3.74326
		22.3961		15.1742		34.5987		13.7562		16.1566		4.84812		19.0139		8.97714		31.5346		8.28937		15.3751		4.36472		19.2994		7.84512		31.72		7.85156		16.1131		3.7111
		22.5274		15.7393		34.7424		14.2905		16.2859		4.89731		18.9147		8.58043		31.6849		8.11193		15.4918		4.05519		19.2097		7.46519		31.8553		7.93356		16.2114		4.06174
		22.6527		16.1178		34.8722		14.5019		16.4199		4.8167		18.8205		8.63067		31.8354		8.31752		15.5966		4.32204		19.1212		7.69538		31.9949		7.9674		16.3151		3.80034
		22.7869		16.4559		35.0039		14.7824		16.5505		5.04069		18.7162		8.5457		31.9773		8.41899		15.7074		4.48644		19.0303		7.76064		32.1295		8.06582		16.4148		4.05869
		22.9146		17.0412		35.1458		15.3312		16.6813		5.34853		18.6175		8.41568		32.1251		8.5899		15.8133		4.41083		18.9407		7.22254		32.2628		8.22276		16.5148		4.28245
		23.0421		17.8156		35.2841		15.2749		16.8189		5.30524		18.5178		8.3888		32.2698		8.16717		15.9248		4.48497		18.8467		7.45735		32.4015		8.06506		16.6224		4.15025
		23.1734		18.3197		35.4151		15.901		16.9492		5.59637		18.4233		8.19552		32.414		8.92217		16.0324		4.46459		18.7587		7.18672		32.5388		8.80749		16.7285		4.04596
		23.3017		18.8229		35.5562		16.1225		17.0805		5.37151		18.3211		7.98452		32.5645		9.12738		16.1409		4.76925		18.6698		7.04121		32.6739		8.69598		16.8311		4.18567
		23.4308		19.5676		35.6828		16.1664		17.2019		5.59065		18.2192		7.95431		32.7107		9.22495		16.2443		4.72588		18.5834		7.06101		32.8142		9.10757		16.9291		4.48452
		23.554		20.022		35.8172		16.5922		17.3288		5.29379		18.1212		7.73279		32.8595		9.42082		16.3499		4.87428		18.4887		6.68953		32.9488		9.19038		17.0276		4.15101
		23.6765		20.8022		35.9537		16.9901		17.4574		5.56285		18.0184		7.42183		33.009		9.50636		16.4637		4.88314		18.4011		6.62921		33.0871		9.27486		17.1305		4.25474
		23.8099		21.1858		36.0873		17.4333		17.5903		5.64507		17.9146		7.58429		33.1557		9.69379		16.5702		5.04128		18.306		6.87742		33.228		9.43603		17.2267		4.29455
		23.9391		21.888		36.2167		17.5172		17.7268		5.78935		17.8209		7.20432		33.3058		10.183		16.6782		4.92237		18.216		6.63978		33.3614		9.62043		17.3174		4.41723
		24.06		22.9356		36.3362		17.9167		17.8628		6.05644		17.7159		7.30412		33.4523		9.94251		16.7855		5.38954		18.127		6.53462		33.4971		9.65638		17.4153		4.36639
		24.1908		23.5636		36.4663		18.2267		17.9959		5.94162		17.6147		7.18614		33.5938		10.062		16.8953		5.05403		18.035		6.27366		33.6273		9.83535		17.5201		4.1692
		24.314		24.1663		36.6063		18.6089		18.13		6.11786		17.5213		7.20067		33.7299		10.5434		17.0016		5.25989		17.9433		6.19334		33.7508		9.96696		17.6248		4.33262
		24.4437		25.1134		36.7368		19.0629		18.2623		6.08003		17.4164		7.04197		33.8665		10.7011		17.1021		5.0749		17.8513		6.23472		33.878		10.0616		17.7235		4.57224
		24.5721		26.1508		36.8716		19.2208		18.392		6.28777		17.3263		7.09743		34.0066		10.7076		17.2102		5.06541		17.7591		6.03565		34.0025		10.3778		17.8291		4.56443
		24.6896		27.0934		37.0075		19.5931		18.5253		6.51735		17.2308		6.75321		34.1503		10.9996		17.3072		5.12881		17.669		5.91831		34.1387		10.4808		17.9307		4.55082
		24.8191		28		37.146		19.9183		18.6597		6.06968		17.1337		6.62492		34.3011		11.3074		17.4102		5.22259		17.5726		6.13331		34.277		10.6521		18.0357		4.69784
		24.9349		28.8514		37.2865		20.139		18.7915		6.74096		17.0397		6.72784		34.4463		11.5017		17.5125		5.41039		17.4872		5.74052		34.4131		10.9818		18.1423		4.74073
		25.069		29.8798		37.4167		20.3895		18.9246		6.60364		16.9341		6.8279		34.5944		11.9265		17.6276		5.41607		17.3955		5.86066		34.5534		11.1225		18.2445		4.7469
		25.1761		30.9994		37.5629		20.7043		19.0496		6.81732		16.8421		6.64322		34.7464		12.1194		17.7337		5.45062		17.3117		5.82397		34.6855		11.6305		18.3476		4.65558
		25.2994		31.9506		37.6993		21.1849		19.18		6.98721		16.7456		6.46712		34.8927		12.5253		17.8395		5.4543		17.2292		5.82163		34.8246		11.607		18.4489		4.66037
		25.4231		33.2026		37.8365		21.2231		19.3142		7.20676		16.6369		6.57888		35.0397		12.5546		17.955		5.78034		17.1437		5.49652		34.9623		12.0354		18.5465		4.9724
		25.5468		34.6506		37.9783		21.8511		19.444		7.15524		16.5397		6.21911		35.1882		12.8513		18.0634		5.64233		17.052		5.58417		35.094		12.4335		18.6498		4.70639
		25.6695		35.6888		38.1078		22.19		19.5837		7.1911		16.4351		6.37273		35.3362		13.0761		18.1669		5.79586		16.9631		5.72661		35.2352		12.5297		18.7502		4.72751
		25.7917		37.2601		38.2465		22.3413		19.7103		7.34349		16.3476		6.24667		35.479		13.3955		18.276		5.66162		16.8759		5.56319		35.3708		12.7357		18.8562		4.75122
		25.9134		38.6207		38.3751		22.3443		19.8432		7.50704		16.2503		5.924		35.6254		14.0588		18.3812		5.97186		16.7819		5.2827		35.5081		12.8043		18.9578		5.09675
		26.0375		40.0397		38.4929		22.5226		19.9741		7.53321		16.1478		6.10697		35.7707		14.1933		18.4938		6.06892		16.6896		5.16054		35.6404		13.1162		19.0566		5.19624
		26.1605		41.4972		38.6217		22.5251		20.103		7.66641		16.0504		5.99239		35.9178		14.564		18.598		6.10899		16.5972		5.31155		35.776		13.356		19.1555		5.19058
		26.275		43.0952		38.7567		23.2487		20.2289		7.70722		15.9492		5.80064		36.0664		14.6582		18.7063		5.97479		16.5065		5.24273		35.9136		13.4697		19.2554		5.18775
		26.3937		44.5564		38.8876		23.17		20.3638		7.71734		15.8443		5.78428		36.21		15.35		18.8068		6.4538		16.4166		5.0682		36.0457		13.7306		19.356		5.19886
		26.5132		46.144		39.0322		23.6042		20.4943		7.88605		15.7455		5.71043		36.356		15.4379		18.9146		6.21531		16.3247		4.88345		36.1833		14.4046		19.4568		4.83875
		26.6317		48.0079		39.1739		23.8487		20.6303		8.16936		15.6451		5.61904		36.5005		15.9105		19.0212		6.44143		16.2349		5.15179		36.3153		14.5359		19.5628		5.10776
		26.7469		49.7874		39.3037		24.0371		20.7613		8.40924		15.542		5.64512		36.6398		16.4871		19.132		6.1926		16.1427		4.96609		36.4503		15.0055		19.6617		5.25897
		26.874		51.572		39.4396		24.5928		20.8921		8.59058		15.442		5.50882		36.7882		16.4738		19.2366		6.45938		16.0511		5.02324		36.5806		15.2843		19.7647		4.94399
		26.9812		53.5278		39.576		24.7207		21.0242		8.85506		15.3384		5.40356		36.9215		17.0284		19.3358		6.55209		15.9575		4.85046		36.7141		15.325		19.8601		5.22852
		27.1012		55.3648		39.7137		25.3394		21.1547		8.97471		15.2352		5.38052		37.069		17.3778		19.4492		6.57168		15.8684		4.93505		36.8456		15.5679		19.9688		5.39929
		27.2147		57.3833		39.8588		25.3382		21.285		9.14024		15.1333		5.1167		37.2099		17.7228		19.5567		6.68175		15.78		4.7834		36.9826		15.9318		20.0681		5.44125
		27.3256		59.4694		39.9898		25.5942		21.4206		9.19048		15.0295		5.19496		37.366		18.0283		19.6635		6.51827		15.6867		4.91388		37.1202		16.2356		20.1709		5.2699
		27.4416		61.5427		40.129		25.9314		21.5486		9.32778		14.9312		5.09701		37.5132		18.4281		19.7677		6.59198		15.5963		4.78568		37.2567		16.4599		20.2719		5.35504
		27.5546		63.8339		40.2622		26.3904		21.6815		9.49859		14.8319		5.03381		37.6601		18.9733		19.8739		6.73785		15.504		4.62934		37.3901		17.25		20.3736		5.51925
		27.6614		66.1348		40.3998		26.6989		21.8065		9.76581		14.7386		5.24026		37.8063		19.0982		19.9832		6.69902		15.4079		4.6095		37.5317		17.3319		20.4784		5.3926
		27.7806		68.3304		40.536		26.7025		21.9371		10.1115		14.6467		4.87057		37.9582		19.8624		20.0941		6.83524		15.3148		4.34449		37.6705		17.6025		20.5763		5.45449
		27.8873		70.8391		40.6735		26.836		22.0705		10.1676		14.5512		4.92251		38.106		20.0908		20.1969		6.93072		15.2218		4.54542		37.8064		17.9951		20.6821		5.66204
		27.9916		73.2197		40.8154		27.4106		22.1963		10.6379		14.4571		5.18158		38.255		20.3882		20.3002		7.0733		15.1276		4.18418		37.9492		18.1455		20.7829		5.63281
		28.0994		75.4656		40.9429		27.8116		22.3272		10.7453		14.368		4.77011		38.3931		20.8172		20.4131		6.90322		15.0317		4.22101		38.0866		18.7181		20.8831		5.8164
		28.1032		76.0798		41.0831		28.3287		22.4577		11.1024		14.279		4.44337		38.4187		20.9986		20.5158		7.11871		14.9438		4.42919		38.2234		18.978		20.9869		5.59643
		28.0993		76.1581		41.2167		28.8188		22.5892		11.5689		14.1768		4.83122		--		--		20.6248		7.21786		14.8552		4.16585		38.358		19.3503		21.0927		5.83181
		28.0243		74.8013		41.3584		29.0626		22.7227		11.8201		14.0806		4.71077		23.854		3.52249		20.7389		7.13221		14.767		4.42496		38.4882		19.3494		21.1933		5.77569
		27.9134		72.2837		41.4925		29.435		22.8549		12.024		13.9802		4.59318		23.9929		3.80049		20.8371		7.36092		14.6903		4.23361		38.6117		19.6072		21.288		5.97217
		27.8048		70.0016		41.6134		30.3067		22.979		12.4799		13.8774		4.80182		24.1403		3.68022		20.9452		7.33984		14.5984		4.2549		38.7451		19.661		21.3988		6.26527
		27.6932		67.6257		41.7496		30.7322		23.1104		12.5894		13.7768		4.56438		24.2811		4.04365		21.0517		7.70923		14.5162		4.27733		38.8773		19.8389		21.4982		6.22257
		27.5754		65.438		41.8886		31.0707		23.2379		13.0455		13.6749		4.59195		24.4383		4.30978		21.1653		7.61585		14.4308		4.57909		39.0015		20.5923		21.6008		6.12698
		27.4668		63.1246		42.0132		31.6522		23.368		13.4838		13.5677		4.43381		24.5845		4.06572		21.2706		7.69727		14.349		4.22656		39.1404		20.5314		21.7017		6.37367
		27.3487		61.2338		42.1518		32.5541		23.4997		13.7156		13.4641		4.3699		24.7182		4.27146		21.3787		7.82712		14.2707		4.06308		39.2783		21.0846		21.8044		6.49057
		27.2358		58.6831		42.2907		33.2525		23.6297		14.1485		13.3625		4.48484		24.8667		4.52099		21.4854		8.05104		14.1892		4.27842		39.2956		20.9792		21.9059		6.21639
		27.1199		57.0724		42.419		34.0209		23.7554		14.3881		13.2628		4.29235		25.0042		4.3253		21.5895		8.06319		14.1085		4.15257		--		--		21.9986		6.34902
		27.0006		54.8178		42.5571		34.849		23.8868		15.1034		13.1582		4.27314		25.1547		4.4911		21.6969		8.21548		14.0239		4.0939		20.6318		2.391		22.0973		6.45398
		26.8879		52.8636		42.6847		35.4505		24.013		15.3876		13.0577		4.28031		25.2934		4.50555		21.8064		8.0494		13.9375		4.20164		20.6528		2.56822		22.1989		6.52669
		26.7718		50.7991		42.8231		36.2687		24.1449		15.8241		12.962		4.11103		25.4546		4.82007		21.9095		8.33922		13.8534		4.00124		20.7875		2.63865		22.3013		6.51914
		26.6493		49.0462		42.9157		37.2121		24.2712		16.4866		12.8609		3.89706		25.5995		4.50254		22.0228		8.25009		13.7633		4.16837		20.9234		2.76674		22.4086		6.59436
		26.5294		47.1982		42.9212		37.1944		24.4023		16.7858		12.7594		4.04895		25.742		4.80254		22.1244		8.69772		13.6783		3.93688		21.0511		2.97124		22.5089		6.55976
		26.4127		45.5267		42.9136		37.1505		24.5296		17.3045		12.669		3.96736		25.8877		4.87308		22.2353		8.72965		13.5862		3.96619		21.191		2.65308		22.6099		6.7906
		26.2919		43.6749		--		--		24.6516		17.7975		12.5732		4.12406		26.0263		4.94581		22.3384		8.54365		13.5029		3.839		21.3197		3.11967		22.7157		6.84736
		26.1782		42.331		24.3132		3.81471		24.7821		18.3101		12.4742		4.24341		26.1828		4.88552		22.4465		8.93635		13.4121		3.92335		21.452		3.19146		22.8157		6.98629
		26.052		41.1225		24.3685		3.98092		24.9171		19.0423		12.3857		4.09335		26.3243		5.08215		22.5541		8.99441		13.327		3.95918		21.5843		3.20413		22.9199		7.01508
		25.9326		39.4567		24.4974		3.95522		25.0421		19.3121		12.2861		4.21365		26.4692		4.87899		22.6595		9.23011		13.2428		3.83364		21.7185		3.33657		23.0225		6.84599
		25.806		37.9172		24.6372		4.07807		25.1675		20.1075		12.1905		4.31734		26.6112		5.2207		22.7685		9.23558		13.1579		3.72781		21.8495		3.30942		23.1217		7.01586
		25.6872		36.4913		24.7718		4.2138		25.2985		20.4942		12.0954		4.09167		26.7602		4.9996		22.88		9.48977		13.0703		3.7134		21.9819		3.32248		23.225		7.31338
		25.563		35.1574		24.9009		4.18119		25.429		21.1441		11.998		3.98684		26.9017		5.38542		22.9818		9.64031		12.9848		3.77537		22.1051		3.53125		23.3255		7.21371
		25.4352		33.9555		25.0383		4.22331		25.554		21.5587		11.8943		4.02848		27.0518		5.36316		23.0881		9.70639		12.9032		3.55498		22.2362		3.31485		23.4236		7.42653
		25.3164		32.9847		25.1711		4.41886		25.6828		21.9896		11.7934		4.08543		27.1926		5.4568		23.1947		9.8249		12.8161		3.78042		22.3682		3.77102		23.5265		7.49477
		25.187		31.6679		25.308		4.28158		25.8099		22.9862		11.6958		4.04791		27.3454		5.58285		23.3058		9.892		12.7392		3.73525		22.5034		3.63305		23.6287		7.62516
		25.0674		30.4274		25.4396		4.45958		25.9387		23.6909		11.5981		3.52509		27.4928		5.54191		23.4052		10.1199		12.6546		3.72321		22.634		3.77937		23.7326		7.66843
		24.9407		29.4403		25.5747		4.42608		26.07		24.1532		11.4974		3.81436		27.6318		5.72296		23.5089		10.2558		12.5726		3.91656		22.7705		3.69942		23.8355		7.60817
		24.8171		28.3167		25.7033		4.53604		26.1943		24.9255		11.3991		3.52144		27.7793		5.68213		23.6253		10.2551		12.4924		3.87248		22.9022		3.74774		23.9392		7.54578
		24.6871		27.3886		25.8415		4.5604		26.3258		25.3666		11.2942		3.70679		27.9227		5.5534		23.7257		10.4886		12.4138		3.87864		23.0381		3.68074		24.0372		7.99071
		24.567		26.7111		25.9803		4.61544		26.4539		26.2654		11.1949		3.80924		28.067		5.7098		23.8371		10.5608		12.3355		3.78147		23.1714		3.80507		24.1429		7.86696
		24.4359		25.848		26.1122		4.78033		26.5771		27.0704		11.102		3.67051		28.2131		5.63697		23.9424		11.0467		12.2555		3.78135		23.3046		3.70036		24.246		7.88997
		24.3121		24.7901		26.249		4.99641		26.7051		27.7184		11.088		3.93511		28.357		5.72778		24.0489		11.1845		12.1724		3.80226		23.4365		4.04472		24.3448		8.21616
		24.1883		23.7864		26.3798		5.0222		26.8366		28.311		11.089		3.73642		28.5047		5.97571		24.1565		11.2177		12.0964		3.76989		23.5641		3.96889		24.4483		8.24926
		24.0628		22.9684		26.5175		4.97359		26.9625		29.2399		11.0899		3.64734		28.6506		5.88541		24.2687		11.4505		12.0099		3.86549		23.6997		3.98296		24.5471		8.47567
		23.9329		22.321		26.6512		5.0065		27.033		29.5511		11.0888		3.82406		28.7958		5.92057		24.3727		11.7213		11.9262		3.7845		23.8364		3.92391		24.6506		8.37205
		23.8087		21.97		26.7918		4.99963		27.031		29.3826		11.0923		3.49375		28.9422		6.00392		24.4722		12.0453		11.8397		3.95264		23.9658		3.82142		24.7496		8.71164
		23.6807		20.9165		26.9236		5.07765		27.0118		29.6116		11.0931		3.77171		29.09		6.21274		24.5812		12.0482		11.7558		3.7868		24.0998		4.41592		24.8528		8.75212
		23.57		20.3676		27.0544		4.98538		26.8929		28.8354		11.0933		3.62458		29.2185		6.23173		24.6897		12.3601		11.6745		3.68179		24.2261		4.26931		24.9553		8.79804
		23.4387		19.5989		27.1849		5.17833		26.763		27.7948		11.0905		3.84093		29.3658		6.55625		24.7992		12.6524		11.5857		3.65543		24.3621		4.16197		25.06		8.66856
		23.2979		18.9654		27.3327		5.24733		26.6329		27.3339		11.0954		3.81374		29.5131		6.31907		24.8993		13.086		11.4974		3.62345		24.4923		4.29233		25.1609		9.23814
		23.1871		18.6724		27.4569		5.31804		26.5048		26.5335		11.0912		3.97379		29.6616		6.71724		24.9964		12.8413		11.4154		3.70541		24.6245		4.47947		25.2635		9.06947
		23.0537		18.0494		27.5929		5.57551		26.375		25.7262		11.0897		3.90337		29.8041		6.66061		25.1022		12.9977		11.3329		3.4516		24.7594		4.28212		25.3684		9.07657
		22.9304		17.2937		27.7307		5.53887		26.2457		25.1201		11.0926		3.65468		29.953		6.47865		25.2083		13.5665		11.248		3.55065		24.8901		4.41072		25.4703		9.38383
		22.7941		16.9332		27.8622		5.38228		26.1168		24.5817		11.0908		3.9704		30.0932		6.77511		25.3113		13.7979		11.1641		3.71482		25.0224		4.53596		25.5693		9.40884
		22.6699		16.4261		27.9963		5.6947		25.9836		24.127		11.0926		3.81454		30.2383		6.91935		25.4234		13.8885		11.0811		3.58497		25.1549		4.56203		25.6736		9.6159
		22.5312		16.1956		28.1291		5.25405		25.8587		23.3608		11.0966		3.72747		30.3802		7.2094		25.5296		14.3703		11.0634		3.64906		25.2917		4.40679		25.7752		9.81067
		22.405		15.5046		28.2626		5.68464		25.7295		22.5168		11.0943		3.85665		30.5317		7.08049		25.6317		15.1108		11.067		3.39514		25.4288		4.59959		25.8747		9.8992
		22.2749		15.2285		28.3954		5.85139		25.6001		22.036		11.0935		3.72516		30.6807		7.37192		25.74		14.8236		11.0696		3.5788		25.5624		4.70239		25.9848		10.1541
		22.1472		14.5925		28.5313		5.81072		25.4725		20.992		11.1066		4.06849		30.8233		7.33352		25.8506		15.2011		11.0696		3.52656		25.6932		4.81484		26.0786		10.1782
		22.0116		14.0705		28.6637		5.72721		25.3456		20.6102		11.204		3.76028		30.9746		7.52017		25.9536		15.7031		11.0697		3.52572		25.8252		4.5685		26.1768		10.4207
		21.8768		13.6789		28.7959		6.16888		25.2205		19.9767		11.3019		3.87971		31.1193		7.51647		26.0608		15.8407		11.0667		3.88173		25.9584		4.73992		26.2819		10.3755
		21.7434		13.4749		28.9337		6.17835		25.088		19.0418		11.4048		3.84766		31.2598		7.95329		26.1644		16.4955		11.0726		3.72136		26.09		4.74726		26.3885		10.7085
		21.6126		12.7633		29.0687		6.12476		24.9597		18.6225		11.5055		3.68691		31.4046		7.87612		26.272		16.4504		11.0677		3.71299		26.2275		4.79998		26.4905		10.6567
		21.4785		12.5351		29.2025		6.21349		24.833		17.9701		11.6069		3.70612		31.5449		7.73378		26.3798		16.948		11.0677		3.7454		26.3594		4.82535		26.5917		11.0646
		21.3458		12.3323		29.3398		6.32332		24.6997		18.0192		11.7056		3.91511		31.6903		8.06722		26.4828		17.3307		11.0712		3.60425		26.4887		5.15961		26.695		11.2027
		21.2206		11.7635		29.4716		6.68727		24.579		17.2209		11.8069		4.13826		31.833		8.42767		26.5853		17.7252		11.0709		3.8197		26.6261		5.05922		26.7931		11.4916
		21.0901		11.4684		29.6023		6.57078		24.4408		17.0593		11.9095		4.21034		31.9808		8.47447		26.6924		18.14		11.0725		3.54533		26.7594		5.11282		26.896		11.4594
		20.9534		11.4824		29.7441		6.7328		24.3152		16.175		12.0085		4.13574		32.1282		8.55008		26.7956		18.5312		11.069		3.70848		26.8939		5.08857		26.9956		11.6328
		20.8275		11.0248		29.8834		6.79606		24.1867		15.7206		12.1087		4.33535		32.2721		8.62353		26.9032		18.6214		11.0691		3.9053		27.0222		5.27548		27.0996		11.7927
		20.6917		10.8259		30.0086		6.89594		24.0589		15.075		12.2038		4.22092		32.4183		8.79386		27.0057		19.2879		11.0711		3.56839		27.1634		5.27133		27.1972		12.3964
		20.5603		10.4062		30.1419		6.88318		23.9258		14.7382		12.3025		4.33219		32.5704		8.84299		27.1144		19.4674		11.0701		3.7186		27.2954		5.50358		27.3021		12.6377
		20.4302		10.0569		30.2753		7.19111		23.7993		14.2234		12.3939		4.37578		32.716		9.17745		27.2174		19.7759		11.0717		3.42012		27.426		5.58668		27.4031		12.6936
		20.2991		9.73147		30.4102		7.07342		23.6669		13.9604		12.4905		4.03348		32.8637		9.55668		27.325		20.3563		11.0705		3.67567		27.5638		5.42656		27.505		12.7722
		20.169		9.545		30.553		7.1934		23.5418		13.5342		12.586		4.36054		33.0121		9.82943		27.4315		20.6855		11.103		3.5405		27.7132		5.46445		27.6085		12.7581
		20.0374		9.38403		30.683		7.33508		23.4036		13.5211		12.6807		4.00866		33.1635		9.89129		27.5395		21.0719		11.1853		3.75008		27.8309		5.48811		27.7088		13.0848
		19.9099		9.08785		30.8127		7.5926		23.2774		12.914		12.7753		4.26018		33.3087		10.0076		27.6415		21.5089		11.2703		4.01519		27.9675		5.60552		27.8023		13.3643
		19.7773		9.09189		30.9583		7.79161		23.1457		12.6995		12.8757		4.34343		33.4586		10.1026		27.7419		22.0236		11.3594		3.66204		28.1065		5.83752		27.9014		13.8343
		19.6408		9.01345		31.0828		7.65722		23.0233		12.1878		12.9761		4.06224		33.5992		10.6357		27.8406		22.4138		11.4412		3.66429		28.2486		5.62701		28.0015		14.0259
		19.5102		8.74494		31.2312		7.93632		22.8932		11.8531		13.078		4.31997		33.7373		10.7879		27.949		22.4531		11.5278		3.58853		28.3684		5.70748		28.1042		14.2625
		19.3856		8.43014		31.3514		7.98189		22.7611		11.0894		13.179		4.27905		33.8668		10.931		28.0536		23.1721		11.6093		3.81874		28.5057		5.51308		28.2042		14.4738
		19.2516		8.47199		31.4802		8.36954		22.6273		11.0592		13.2846		4.28732		34.0055		11.1004		28.1598		23.2177		11.7005		3.80942		28.6429		5.87444		28.3046		14.6598
		19.1186		8.09927		31.6243		8.28701		22.4971		10.8875		13.3805		4.58897		34.1529		11.6168		28.2579		24.0762		11.7898		3.92187		28.7704		5.92058		28.4077		14.9984
		18.9916		8.01668		31.7553		8.51106		22.3642		10.421		13.4892		4.66074		34.2908		11.7401		28.3703		24.3617		11.8713		3.98741		28.9056		6.19173		28.5081		15.1955
		18.8562		7.71812		31.8953		8.71656		22.2327		10.2756		13.5895		4.62536		34.436		12.0508		28.4739		24.7864		11.9564		4.0404		29.0403		6.17454		28.6105		15.6053
		18.7191		7.84862		32.0257		8.67195		22.1052		9.96686		13.6919		4.82823		34.5821		12.1876		28.5816		25.4399		12.0478		3.70437		29.177		6.44406		28.712		15.8375
		18.5928		7.18523		32.1636		8.82224		21.9712		9.88103		13.8015		4.75196		34.7287		12.8765		28.6379		25.3789		12.1263		3.90316		29.3135		6.19057		28.815		16.0166
		18.456		7.27413		32.2813		9.15509		21.8435		9.649		13.8991		4.8324		34.878		13.0314		28.6332		25.4256		12.2089		4.11159		29.4472		6.67994		28.9136		16.7129
		18.3223		7.33764		32.4172		9.28367		21.7089		9.3725		14.0017		4.92734		35.0274		13.3032		28.6317		25.2237		12.2884		3.87228		29.584		6.3615		29.0108		16.7156
		18.1932		7.12533		32.5524		9.45373		21.5797		9.02181		14.1005		5.14291		35.1694		13.7412		28.5315		25.2558		12.3689		3.7656		29.7204		6.60329		29.1239		16.9961
		18.0595		6.94845		32.6865		9.81053		21.4489		8.95876		14.2013		5.01155		35.3079		14.0137		28.4251		24.6329		12.4453		3.97068		29.8518		6.84851		29.2219		17.2875
		17.9247		6.79953		32.8267		9.86276		21.3174		8.72622		14.2972		5.00776		35.4637		14.577		28.3177		24.0955		12.5207		3.79662		29.9873		6.6425		29.2741		17.6352
		17.7872		6.77657		32.9598		10.3115		21.1834		8.50027		14.3915		4.88403		35.6122		14.6115		28.2089		23.8586		12.5982		3.58839		30.1153		6.9472		29.2741		17.5378
		17.6539		6.34418		33.1023		10.6357		21.0532		8.25179		14.48		5.11458		35.7567		15.0715		28.1024		23.303		12.6746		3.9855		30.2527		7.18054		29.2468		17.5508
		17.5129		6.14072		33.2362		10.6357		20.9225		8.13659		14.5753		5.00666		35.9021		15.4347		28.0003		22.849		12.7664		3.67739		30.3853		6.99704		29.1385		17.1477
		17.3909		6.13843		33.3724		10.8715		20.786		8.34618		14.6647		5.34199		36.0414		15.79		27.8931		22.4573		12.8484		3.73098		30.5198		7.37443		29.0369		17.0966
		17.2637		5.88693		33.4991		11.1216		20.6583		8.16023		14.7601		5.2268		36.1958		16.2035		27.7889		22.0869		12.9337		3.98239		30.6585		7.3799		28.9319		16.6142
		17.1346		5.99223		33.6226		11.0428		20.5248		7.69634		14.8575		5.06204		36.3348		16.3066		27.6869		21.5706		13.0149		3.76		30.7942		7.38888		28.829		16.0344
		17.0071		5.78283		33.7504		11.5581		20.3879		7.88812		14.954		5.31069		36.4833		16.8378		27.581		20.8689		13.101		3.96585		30.9287		7.72812		28.7333		15.8666
		16.8778		5.82214		33.8759		11.9788		20.2574		7.29464		15.054		5.34292		36.6271		17.3039		27.4736		20.4646		13.189		3.78613		31.0633		7.43036		28.631		15.4783
		16.7463		5.56917		34.0051		12.1365		20.1273		7.41454		15.1566		5.24838		36.7721		17.3294		27.367		20.197		13.2734		3.99128		31.1935		7.70315		28.5299		15.3446
		16.6074		5.80457		34.1431		12.4779		19.9996		6.96524		15.2577		5.49661		36.9151		17.711		27.2639		19.9487		13.3603		4.0091		31.3277		8.04674		28.4304		14.9675
		16.4818		5.50125		34.2858		12.677		19.8673		6.94915		15.3675		5.14019		37.0555		18.0636		27.1588		19.3072		13.4448		4.11207		31.4584		7.79829		28.3236		14.7516
		16.3355		5.39285		34.427		12.7463		19.7388		6.8427		15.4682		5.5335		37.2133		18.4848		27.0498		18.6314		13.5265		3.99972		31.5933		7.93074		28.2227		14.3863
		16.2153		5.44041		34.5559		13.3659		19.5987		6.87584		15.5717		5.54546		37.3569		18.8259		26.9443		18.321		13.6142		4.1058		31.7251		8.17223		28.1244		13.9884
		16.0754		5.31066		34.6915		13.7208		19.475		6.62609		15.6711		5.62177		37.5093		19.3049		26.8361		18.2645		13.703		3.92119		31.8621		7.8001		28.0219		13.7861
		15.9458		5.06474		34.8272		13.9005		19.3437		6.77707		15.773		5.70695		37.6581		19.839		26.7339		17.8088		13.7898		4.09946		31.9977		8.04726		27.9207		13.7464
		15.811		5.177		34.9611		14.4671		19.209		6.47597		15.8737		5.882		37.7979		20.1491		26.6251		17.3005		13.881		4.16777		32.1298		8.27944		27.8179		13.2538
		15.6768		5.09426		35.0969		14.8639		19.0774		6.56584		15.9701		6.10605		37.9556		20.6585		26.5187		16.8156		13.9637		4.13144		32.2657		8.3985		27.7152		12.8903
		15.5469		4.85058		35.2304		15.0348		18.9529		6.49653		16.0744		6.28094		38.1064		20.9808		26.4102		16.4929		14.046		4.35637		32.4049		8.29169		27.6123		12.9402
		15.4078		5.16407		35.3666		15.0528		18.8143		6.2006		16.1734		6.28001		38.2523		21.3381		26.3087		16.2727		14.1333		4.4635		32.5447		8.51174		27.5131		12.4266
		15.2662		4.98815		35.4914		15.547		18.6832		6.25582		16.2757		6.25729		38.3945		21.413		26.2033		15.6659		14.2188		4.34977		32.6784		8.48347		27.4124		12.1477
		15.1368		4.77778		35.6226		15.9429		18.5557		6.03542		16.3728		6.26285		--		21.74		26.0951		15.2581		14.2994		4.44345		32.8142		9.13866		27.3064		11.9762
		14.9965		4.52299		35.7588		16.2291		18.4185		5.89704		16.4765		6.1981		--		21.581		25.9882		15.1373		14.3745		4.38357		32.9522		9.33694		27.2091		11.6006
		14.8678		4.4899		35.8926		16.3958		18.2834		5.80409		16.5723		6.45474		--		--		25.8848		14.6854		14.4592		4.45049		33.0888		9.52541		27.1051		11.612
		14.7429		4.52131		36.0265		17.0414		18.1547		5.49538		16.6767		6.45132		--		--		25.7752		14.6381		14.5364		4.32307		33.2297		9.34188		26.9996		11.3523
		14.6127		4.37895		36.1626		17.0981		18.0177		5.93879		16.7777		6.47294		--		--		25.669		14.228		14.6096		4.38951		33.3672		9.6052		26.898		11.2768
		14.4897		4.39437		36.2951		17.2964		17.886		5.60912		16.8724		6.79267		--		--		25.5613		13.846		14.6931		4.20868		33.4938		9.62222		26.7962		11.2004
		14.3712		4.32955		36.4215		17.8192		17.7498		5.40595		16.9751		6.81279		--		--		25.4574		13.3449		14.7701		4.17351		33.6313		9.96005		26.6932		10.9414
		14.2464		4.35722		36.557		17.9434		17.6192		5.24827		17.0769		6.75966		--		--		25.352		13.3895		14.8459		4.16888		33.7504		10.4766		26.5954		10.6822
		14.1198		4.37197		36.6892		18.4946		17.4809		5.30948		17.1697		7.15591		--		--		25.2429		13.0976		14.9333		4.24375		33.8839		10.4841		26.4888		10.6077
		13.9869		4.32251		36.8242		18.8646		17.3518		5.15727		17.2668		6.87507		--		--		25.1335		12.8329		15.0161		3.82811		34.0053		10.543		26.3911		10.122
		13.852		4.06104		36.9615		19.1008		17.2281		4.80671		17.3557		7.1274		--		--		25.0281		12.3537		15.0995		4.31277		34.1343		10.9015		26.282		10.22
		13.715		4.04983		37.1005		19.4178		17.1025		4.68758		17.4615		7.2125		--		--		24.9154		12.4991		15.1877		4.40948		34.2777		11.1476		26.1858		9.70475
		13.5829		4.21822		37.237		19.889		16.9702		4.96428		17.5537		7.14386		--		--		24.8133		12.1344		15.2736		4.50891		34.4169		11.3348		26.0816		9.7811
		13.4408		3.86344		37.3705		19.9817		16.8494		4.63801		17.652		7.30754		--		--		24.706		11.9558		15.3612		4.55673		34.5556		11.5697		25.9794		9.64602
		13.3076		3.80345		37.5117		20.2328		16.7097		4.78621		17.753		7.45281		--		--		24.6014		11.3819		15.4532		4.55974		34.6909		11.7607		25.8804		9.61375
		13.1692		3.61423		37.6426		21.0059		16.5757		4.4505		17.8547		7.62409		--		--		24.4947		11.2702		15.5381		4.88852		34.8224		11.9824		25.7795		9.2597
		13.035		3.586		37.7841		20.9269		16.4372		4.73292		17.9564		7.55107		--		--		24.3847		11.1164		15.6244		4.87162		34.9631		12.3359		25.6723		9.1537
		12.9042		3.57414		37.9251		21.3436		16.3094		4.63509		18.0572		7.73878		--		--		24.2792		10.9542		15.707		4.80689		35.0986		12.4456		25.5718		9.0312
		12.772		3.30334		38.0621		21.85		16.1772		4.68958		18.1662		7.99422		--		--		24.1717		10.8655		15.7916		4.74257		35.2347		13.0262		25.4668		8.76918
		12.6446		3.31359		38.1975		21.941		16.0492		4.45536		18.2564		8.07776		--		--		24.0679		10.6903		15.8793		4.89694		35.374		13.0738		25.3654		8.76489
		12.5183		3.50979		38.3268		21.9541		15.9187		4.23161		18.3635		7.91271		--		--		23.9619		10.503		15.965		4.93989		35.5118		13.2512		25.2672		8.53048
		12.3899		3.64341		38.4529		22.3829		15.7833		4.30684		18.4555		8.34897		--		--		23.8557		10.1119		16.0519		4.82225		35.6472		13.3807		25.1646		8.4667
		12.3234		3.53314		38.5661		22.6374		15.6536		4.31134		18.5638		8.27551		--		--		23.7462		10.0674		16.1388		4.95488		35.7811		13.8641		25.0588		8.46814
		12.3311		3.51513		38.7085		22.8873		15.5185		4.17683		18.654		8.61768		--		--		23.6415		9.68335		16.218		5.29666		35.9172		14.0843		24.958		8.1603
		12.3277		3.61143		38.8424		23.2397		15.3877		3.88179		18.7605		8.51954		--		--		23.5281		9.45751		16.3042		5.21564		36.051		14.3525		24.8569		7.85166
		12.3348		3.43758		38.9802		23.1948		15.2457		3.90363		18.8611		8.69062		--		--		23.4226		9.39516		16.3878		5.07908		36.1858		14.5788		24.7528		8.09075
		12.3338		3.6153		39.1164		23.4187		15.1056		3.89027		18.9568		8.81301		--		--		23.3198		9.1062		16.4705		5.33894		36.316		14.9957		24.6509		7.81012
		12.3834		3.64171		39.2563		23.7927		14.9755		3.80703		19.0617		8.78225		--		--		23.2117		9.28107		16.5566		5.17545		36.4484		15.3182		24.545		7.83675
		12.5109		3.71468		39.3985		24.2035		14.8419		3.71107		19.1556		8.985		--		--		23.1011		9.07638		16.6409		5.6471		36.5819		15.4885		24.4469		7.83441
		12.6342		3.45047		39.5315		24.5023		14.7117		3.51302		19.2551		9.24589		--		--		22.9951		8.69626		16.7261		5.58099		36.7115		15.9635		24.345		7.52079
		12.7698		3.59117		39.6769		24.7401		14.591		3.57184		19.3459		9.49486		--		--		22.8881		8.88379		16.8102		5.64606		36.8493		16.2269		24.243		7.47009
		12.8994		3.62052		39.8183		25.1008		14.4706		3.64318		19.4512		9.53317		--		--		22.7837		8.58668		16.8973		5.72694		36.9861		16.5309		24.1393		7.67119
		13.0358		3.70064		39.9567		25.4959		14.356		3.59984		19.5415		9.59973		--		--		22.6802		8.47327		16.9815		5.60822		37.1126		16.6717		24.038		7.07632
		13.1688		3.82117		40.0892		25.9364		14.2284		3.80382		19.6487		9.77531		--		--		22.5669		8.03378		17.0626		5.96825		37.2503		17.0239		23.9343		7.23359
		13.3033		4.05122		40.2321		26.2531		14.1071		3.65796		19.7456		10.0049		--		--		22.4574		8.16274		17.1465		5.68322		37.3863		17.2495		23.834		7.24835
		13.4431		4.07103		40.3679		26.7095		13.9742		3.59274		19.8466		10.083		--		--		22.351		8.14336		17.2234		5.74316		37.5222		17.7221		23.7335		7.30835
		13.5802		4.13497		40.4997		26.6766		13.8362		3.3528		19.9432		10.4715		--		--		22.2449		7.86537		17.3066		5.6888		37.6618		18.0903		23.6311		6.97973
		13.7188		4.36276		40.6341		27.1957		13.7048		3.3031		20.0465		10.3556		--		--		22.1388		7.75534		17.38		5.89638		37.7956		18.6226		23.5284		7.16343
		13.8421		4.14952		40.7702		27.6204		13.5625		3.23038		20.1409		10.6791		--		--		22.0317		7.78606		17.4709		5.72906		37.9352		18.764		23.4235		6.7855
		13.9756		4.33096		40.9104		28.0503		13.4351		3.15738		20.2386		10.7713		--		--		21.9232		7.40495		17.5493		5.98492		38.077		19.0529		23.3236		6.79485
		14.1118		4.30484		41.0401		28.4686		13.2888		3.17658		20.3407		10.8178		--		--		21.8183		7.23081		17.6344		6.25394		38.21		19.4313		23.2238		6.7471
		14.2486		4.242		41.1838		28.846		13.1623		2.88836		20.4393		11.1437		--		--		21.7108		7.5486		17.7206		6.15163		38.3462		19.615		23.1198		6.65278
		14.3651		4.39973		41.3131		29.453		13.0292		2.63466		20.5358		11.279		--		--		21.6031		7.28635		17.8074		6.32174		38.4791		19.8397		23.0219		6.36538
		14.4894		4.5385		41.4505		29.6695		12.891		2.59238		20.6364		11.7199		--		--		21.4944		7.30689		17.8911		6.28466		38.6083		19.8046		22.9177		6.37723
		14.6103		4.65177		41.5765		30.1721		12.7608		2.48218		20.7322		12.0123		--		--		21.3827		7.22156		17.9778		6.33305		38.7313		20.4371		22.8164		6.34471
		14.7359		4.78008		41.7191		30.59		12.6372		2.78344		20.8343		12.158		--		--		21.2792		7.07618		18.0629		6.5451		38.8595		20.6354		22.7125		6.33405
		14.8568		4.68304		41.848		31.2639		12.5042		2.69095		20.9294		12.1647		--		--		21.1675		6.97746		18.1469		6.6823		38.9942		20.7019		22.609		6.2942
		14.9935		4.55807		41.9815		31.9553		12.3801		2.90505		21.0273		12.6517		--		--		21.0605		7.14284		18.2279		6.57892		39.1352		21.1102		22.5048		6.46282
		15.1322		4.69836		42.1193		32.6461		12.2602		2.55845		21.1277		12.6578		--		--		20.9578		6.6506		18.3166		6.66818		39.2692		21.5986		22.4051		6.08061
		15.2666		5.01134		42.2412		33.0921		12.1344		2.63636		21.2258		12.7367		--		--		20.8467		6.91463		18.4008		6.69859		39.4093		21.6319		22.3016		6.05438
		15.4009		5.00769		42.251		33.0362		12.005		2.71634		21.3272		13.3894		--		--		20.7409		6.80363		18.4826		6.8779		39.5494		21.9335		22.2006		6.09676
		15.5376		5.21804		42.2502		33.2316		11.9261		2.51711		21.4273		13.4926		--		--		20.6349		6.44917		18.5673		6.9744		39.6898		22.2981		22.0946		5.84501
		15.6793		5.10231		42.1871		32.6431		11.9297		2.69524		21.52		13.8299		--		--		20.5218		6.35499		18.6448		7.0666		39.832		22.6213		21.9949		5.99066
		15.8091		5.17526		42.0593		31.8299		11.9806		2.86825		21.6228		14.0058		--		--		20.4183		6.30932		18.7281		7.20772		39.969		23.0577		21.891		6.00585
		15.9485		5.46155		41.9207		31.0413		12.1153		2.70077		21.7204		14.1282		--		--		20.3134		6.23365		18.8125		7.51858		40.1094		23.2676		21.7926		5.68858
		16.0738		5.38858		41.7878		30.4672		12.2361		2.99921		21.8213		14.36		--		--		20.2034		6.22984		18.9024		7.20912		40.115		23.107		21.6931		5.99533
		16.2106		5.91636		41.6525		29.6973		12.3587		3.12058		21.9103		15.1573		--		--		20.0983		6.0112		18.9807		7.54639		40.1131		23.1072		21.5887		5.6237
		16.3398		5.80485		--		29.0549		12.4856		2.92674		22.0109		15.122		--		--		19.9941		6.22363		19.0636		7.60793		--		--		21.4855		5.75562
		16.4746		5.90852		--		28.747		12.6163		2.75174		22.1111		15.5241		--		--		19.8841		5.68864		19.1433		7.9077		--		--		21.3836		5.62442
		16.6039		6.12017		--		--		12.7481		2.77028		22.2094		15.9567		--		--		19.7757		5.75187		19.2282		7.75838		--		--		21.2829		5.39626
		16.748		6.08143		--		--		12.8787		2.86439		22.3077		16.1135		--		--		19.6669		6.02816		19.3118		7.8887		--		--		21.1787		5.61247
		16.8729		6.04934		--		--		13.0131		3.15697		22.4049		16.511		--		--		19.5644		5.91422		19.4008		8.18005		--		--		21.078		5.50492
		17.0063		6.16337		--		--		13.1458		2.99027		22.5033		17.034		--		--		19.4522		5.85858		19.4838		8.14738		--		--		20.9747		5.38024
		17.1337		6.14361		--		--		13.2805		3.14299		22.5983		17.4358		--		--		19.3512		5.79113		19.5658		8.25777		--		--		20.8759		5.21402
		17.26		6.31766		--		--		13.4138		3.30262		22.6955		17.9799		--		--		19.2426		5.75003		19.651		8.33167		--		--		20.7715		5.23993
		17.3911		6.39322		--		--		13.5542		3.19624		22.7954		17.9524		--		--		19.135		5.87576		19.7246		8.81086		--		--		20.6735		5.03279
		17.5203		6.24245		--		--		13.6881		3.63412		22.892		18.3997		--		--		19.0334		5.48441		19.8182		8.44343		--		--		20.569		5.07616
		17.6549		6.58997		--		--		13.8257		3.4766		22.9865		18.9145		--		--		18.9246		5.66466		19.9001		8.84422		--		--		20.4608		5.11421
		17.7845		7.11203		--		--		13.9606		3.81365		23.089		19.295		--		--		18.8173		5.43397		19.985		8.77919		--		--		20.3625		5.05033
		17.9248		6.88237		--		--		14.093		3.62122		23.1813		19.9231		--		--		18.7137		5.09082		20.0579		8.85391		--		--		20.255		5.17185
		18.0551		7.0831		--		--		14.2205		3.63625		23.2782		20.067		--		--		18.6039		5.29227		20.147		9.16395		--		--		20.159		4.9252
		18.1934		7.13214		--		--		14.3445		3.62851		23.3728		20.8801		--		--		18.4959		5.34984		20.2302		9.29627		--		--		20.0574		5.00737
		18.3306		7.31596		--		--		14.4615		3.77075		23.4706		21.1496		--		--		18.3899		5.08228		20.3162		9.31271		--		--		19.9573		4.66732
		18.4563		7.36597		--		--		14.584		3.70028		23.5652		21.8775		--		--		18.2814		5.22578		20.3999		9.75383		--		--		19.8552		4.94034
		18.5955		7.5319		--		--		14.7031		3.9203		23.66		22.6371		--		--		18.1741		5.07697		20.4808		9.75437		--		--		19.7488		4.79784
		18.7236		7.78327		--		--		14.8295		4.13461		23.7614		22.9868		--		--		18.0726		5.20691		20.5646		10.0939		--		--		19.6504		4.96274
		18.8585		7.92428		--		--		14.9625		4.38631		23.8586		23.3661		--		--		17.958		4.96852		20.653		10.1285		--		--		19.5536		4.58703
		18.9908		8.20323		--		--		15.1027		4.05628		23.9494		24.048		--		--		17.8429		4.88248		20.7291		10.2345		--		--		19.4486		4.68167
		19.1122		8.49739		--		--		15.2394		4.22461		24.0459		24.5695		--		--		17.7399		4.82037		20.8193		10.4853		--		--		19.3437		4.72831
		19.2528		8.46054		--		--		15.3786		4.16207		24.138		25.2103		--		--		17.6283		4.70749		20.8939		10.3909		--		--		19.248		4.81715
		19.3875		8.36589		--		--		15.5105		4.22779		24.2356		25.937		--		--		17.5261		4.60337		20.9857		10.4429		--		--		19.143		4.75309
		19.5165		9.02924		--		--		15.6466		4.18951		24.332		26.7004		--		--		17.4153		4.58695		21.0654		11.2949		--		--		19.0485		4.53352
		19.649		8.76189		--		--		15.7756		4.41816		24.4249		27.0853		--		--		17.3176		4.56461		21.1493		11.3761		--		--		18.9454		4.61907
		19.7763		8.92334		--		--		15.9096		4.61362		24.522		27.6019		--		--		17.2111		4.82774		21.2321		11.2894		--		--		18.8461		4.34231
		19.9182		9.30581		--		--		16.0446		4.62238		24.6142		28.4049		--		--		17.1105		4.69139		21.3185		11.2926		--		--		18.7385		4.58529
		20.0381		9.39512		--		--		16.1746		4.82521		24.7078		29.4031		--		--		17.0032		4.55526		21.3995		11.8642		--		--		18.6392		4.56894
		20.1767		9.7392		--		--		16.3079		4.73839		24.8026		29.9535		--		--		16.8941		4.94579		21.4798		12.0898		--		--		18.5389		4.46818
		20.3062		10.028		--		--		16.4376		4.83623		24.8974		30.8097		--		--		16.7899		4.64927		21.5699		12.0237		--		--		18.4374		4.25689
		20.4378		10.1428		--		--		16.5572		4.86678		24.9898		31.6127		--		--		16.6842		4.43921		21.6522		12.4354		--		--		18.3364		4.33262
		20.5658		10.3687		--		--		16.6921		5.033		25.0835		32.3531		--		--		16.5717		4.62469		21.7295		12.7116		--		--		18.229		4.29436
		20.6986		10.828		--		--		16.8306		4.81635		25.1761		33.1226		--		--		16.4637		4.43205		21.8162		12.655		--		--		18.1287		4.35584
		20.8301		11.0134		--		--		16.9604		5.01563		25.2683		33.7465		--		--		16.359		4.25766		21.891		13.079		--		--		18.0236		4.57972
		20.9589		11.1754		--		--		17.0855		4.7382		25.3593		34.1878		--		--		16.2468		4.22586		21.9707		13.4753		--		--		17.9211		4.21021
		21.0922		11.3471		--		--		17.2107		5.15073		25.453		34.5614		--		--		16.1442		4.38724		22.0537		13.4947		--		--		17.8231		4.22721
		21.2243		11.8281		--		--		17.3337		5.26666		25.5444		35.2815		--		--		16.053		4.09852		22.1382		13.7222		--		--		17.7164		4.03965
		21.3573		12.1944		--		--		17.461		5.36214		25.6342		36.5075		--		--		15.9398		4.25185		22.2204		14.1683		--		--		17.6106		4.17226
		21.4884		12.5213		--		--		17.5986		5.49144		25.7284		37.3704		--		--		15.8362		3.77093		22.2981		14.4857		--		--		17.5077		4.19359
		21.6177		12.8203		--		--		17.7352		5.46996		25.8153		38.3625		--		--		15.7249		4.21988		22.3858		14.6053		--		--		17.4128		3.96349
		21.7476		13.1059		--		--		17.8726		5.85948		25.9113		39.4808		--		--		15.6248		3.68413		22.4657		15.1916		--		--		17.3058		4.34154
		21.8805		13.5409		--		--		18.0054		5.73955		26.0004		40.3563		--		--		15.5008		3.62343		22.5503		15.3228		--		--		17.2123		4.07121
		21.9945		13.9003		--		--		18.1368		5.55641		26.089		41.9507		--		--		15.3944		3.91867		22.6316		15.8274		--		--		17.1143		4.10934
		22.1224		13.9177		--		--		18.2706		5.69004		26.1779		43.1441		--		--		15.2847		3.54688		22.718		15.9726		--		--		17.0185		4.10734
		22.2527		14.3108		--		--		18.4008		5.88076		26.2678		44.283		--		--		15.1737		3.55379		22.795		16.4737		--		--		16.9174		4.01725
		22.3808		15.3443		--		--		18.5293		6.24151		26.359		45.4096		--		--		15.0533		3.37306		22.8766		16.6458		--		--		16.8179		3.78288
		22.5107		15.8461		--		--		18.667		6.25821		26.4526		46.4183		--		--		14.9389		3.38283		22.9609		16.9605		--		--		16.7127		4.01778
		22.6476		16.0872		--		--		18.7884		6.30305		26.5391		47.4984		--		--		14.84		3.36551		23.0395		17.3226		--		--		16.6017		4.09782
		22.7707		16.7555		--		--		18.9262		6.42511		26.6231		48.7321		--		--		14.7306		3.69933		23.1278		17.4445		--		--		16.4988		3.87979
		22.9028		17.2483		--		--		19.0508		6.68973		26.7142		50.3422		--		--		14.6305		3.73383		23.206		17.9947		--		--		16.4048		3.64943
		23.0244		17.8246		--		--		19.1848		6.74755		26.8056		51.8683		--		--		14.5346		3.54402		23.2881		18.1966		--		--		16.3022		3.70819
		23.1557		18.2684		--		--		19.313		6.97284		26.8928		53.2805		--		--		14.4506		3.45177		23.3689		18.6777		--		--		16.1973		3.817
		23.2902		18.6136		--		--		19.4481		6.83194		26.9745		54.5763		--		--		14.3376		3.37137		23.4511		19.0481		--		--		16.1014		3.6109
		23.4107		19.1101		--		--		19.5777		7.03199		27.0581		56.0759		--		--		14.2355		3.48372		23.528		19.4949		--		--		15.9946		3.59583
		23.5463		19.8856		--		--		19.7099		7.07791		27.1506		57.3725		--		--		14.1328		3.46397		23.6115		19.908		--		--		15.894		3.61417
		23.6692		20.5709		--		--		19.8375		7.12852		27.2387		58.9206		--		--		14.0291		3.47095		23.6931		20.0399		--		--		15.7912		3.49545
		23.8		21.0664		--		--		19.973		7.08698		27.3199		60.5445		--		--		13.9129		3.53407		23.7764		20.5144		--		--		15.6902		3.44541
		23.9219		22.2751		--		--		20.1043		7.31038		27.4062		61.9885		--		--		13.8104		3.30029		23.8541		21.0644		--		--		15.5884		3.32708
		24.0521		22.9291		--		--		20.2278		7.46291		27.4826		63.4197		--		--		13.6961		3.13285		23.9418		21.2509		--		--		15.4842		3.22255
		24.1791		23.5797		--		--		20.3604		7.67492		27.4887		63.9062		--		--		13.5898		2.98827		24.0187		21.806		--		--		15.3701		3.40068
		24.3083		24.3472		--		--		20.495		7.63959		27.4833		63.9963		--		--		13.4761		3.01206		24.097		22.4679		--		--		15.2686		3.17856
		24.4357		25.5299		--		--		20.6317		7.91343		27.482		63.8387		--		--		13.3651		2.87776		24.1783		22.9976		--		--		15.1637		3.09945
		24.5567		25.8954		--		--		20.756		8.19768		27.4836		63.9014		--		--		13.2553		2.7305		24.2596		23.6724		--		--		15.0614		3.07153
		24.685		26.8836		--		--		20.8896		8.33547		27.4821		63.9302		--		--		13.1449		2.85898		24.3394		24.092		--		--		14.9583		3.15185
		24.7999		27.8818		--		--		21.0256		8.22311		27.4815		63.8827		--		--		13.0405		2.67634		24.4144		24.4624		--		--		14.856		3.04475
		24.927		28.9444		--		--		21.1531		8.64126		27.48		63.7199		--		--		12.9326		2.56796		24.5004		25.1505		--		--		14.7566		3.06318
		25.0499		29.9426		--		--		21.2838		8.95698		27.4115		62.9018		--		--		12.8276		2.46355		24.5768		25.6831		--		--		14.662		3.00986
		25.1721		30.9188		--		--		21.4191		8.71399		27.3228		61.2324		--		--		12.7164		2.69044		24.6572		26.4492		--		--		14.5696		2.89897
		25.295		32.2426		--		--		21.5469		9.09377		27.2381		59.7406		--		--		12.6143		2.72957		24.7369		27.1021		--		--		14.4785		3.1178
		25.4203		33.0862		--		--		21.6779		9.03647		27.1516		58.1215		--		--		12.5099		2.5949		24.8173		27.4699		--		--		14.3843		2.72612
		25.5433		34.6746		--		--		21.8111		9.56891		27.0647		56.7057		--		--		12.4133		2.505		24.8977		28.1383		--		--		14.2888		3.18513
		25.6718		35.9917		--		--		21.9383		9.8026		26.982		54.9894		--		--		12.3145		2.40896		24.9793		28.6897		--		--		14.1946		2.85547
		25.7899		37.3673		--		--		22.071		9.93844		26.8909		53.6683		--		--		12.21		2.72969		25.0588		29.5339		--		--		14.0907		2.98494
		25.9129		38.646		--		--		22.1995		10.1503		26.8037		52.474		--		--		12.1045		2.73297		25.1329		30.2056		--		--		13.9864		3.09305
		26.0359		40.0243		--		--		22.3282		10.6256		26.7144		50.8936		--		--		11.9999		2.55554		25.2136		30.8382		--		--		13.8864		2.926
		26.1567		41.2363		--		--		22.4619		10.5943		26.6257		49.5031		--		--		11.8959		2.3553		25.2903		31.5898		--		--		13.7828		2.8849
		26.2737		42.874		--		--		22.5938		10.9442		26.5378		48.2011		--		--		11.7863		2.39109		25.3686		32.237		--		--		13.6707		3.0153
		26.3934		44.8364		--		--		22.7274		11.3929		26.4466		47.0443		--		--		11.6797		2.55079		25.4478		33.1981		--		--		13.5656		2.83728
		26.5116		46.2188		--		--		22.8562		11.6477		26.3625		45.5438		--		--		11.5717		2.13991		25.5276		33.6921		--		--		13.4657		2.6528
		26.6289		48.2434		--		--		22.9888		11.8794		26.2645		44.5323		--		--		11.4625		1.87153		25.602		34.5566		--		--		13.361		2.62586
		26.7475		49.8123		--		--		23.1151		12.5003		26.178		43.1892		--		--		11.3544		2.08251		25.6803		35.4972		--		--		13.2552		2.53386
		26.8696		52.0256		--		--		23.2434		12.5285		26.0881		42.0036		--		--		11.2527		1.99112		25.7579		36.4368		--		--		13.157		2.28276
		26.9845		53.6721		--		--		23.3727		12.8165		25.9972		41.0256		--		--		11.1491		1.82602		25.83		37.2055		--		--		13.047		2.41897
		27.0966		55.6148		--		--		23.5034		13.3208		25.905		39.8322		--		--		11.0434		2.22528		25.9068		38.2087		--		--		12.9471		2.16478
		27.2094		57.4664		--		--		23.6277		13.7221		25.8152		38.6129		--		--		11.0371		1.88139		25.9888		39.0996		--		--		12.8487		2.23711
		27.3287		59.2443		--		--		23.7556		14.2106		25.7213		38.0766		--		--		11.0381		1.77152		26.0664		39.8762		--		--		12.7488		2.27414
		27.4375		61.6126		--		--		23.8884		14.6358		25.6315		36.3738		--		--		11.0339		2.2653		26.1413		40.861		--		--		12.6462		2.12377
		27.5585		63.8145		--		--		24.002		15.0609		25.5371		35.7884		--		--		11.0377		2.17424		26.2157		41.826		--		--		12.5481		2.30833
		27.663		66.1487		--		--		24.1317		15.2791		25.4478		34.8767		--		--		11.0389		1.96303		26.2924		42.7776		--		--		12.4561		2.13844
		27.7719		68.311		--		--		24.2521		15.8746		25.3594		33.7541		--		--		11.0372		2.16029		26.3708		44.0566		--		--		12.3559		2.22142
		27.764		68.9277		--		--		24.3899		16.3499		25.2637		32.8565		--		--		11.0694		2.33145		26.4433		45.1647		--		--		12.2652		2.10755
		27.7693		68.9647		--		--		24.5061		16.9447		25.1679		32.1679		--		--		11.1795		2.19153		26.5208		45.941		--		--		12.1685		2.01905
		27.6655		67.201		--		--		24.638		17.2853		25.0737		31.371		--		--		11.2842		2.39412		26.5912		46.8837		--		--		12.0687		2.16238
		27.5594		64.5957		--		--		24.7658		17.9784		24.9803		30.5427		--		--		11.3928		2.19176		26.6754		48.2593		--		--		11.9741		1.99918
		27.4336		62.3617		--		--		24.8928		18.2792		24.8887		29.794		--		--		11.502		2.05792		26.7457		49.3604		--		--		11.863		2.34653
		27.3185		60.0359		--		--		25.0272		18.7913		24.7937		29.0548		--		--		11.608		2.29973		26.8194		50.5235		--		--		11.7631		1.87632
		27.2064		58.1868		--		--		25.1486		19.4708		24.6978		28.4638		--		--		11.7169		2.47115		26.9007		51.6562		--		--		11.6636		1.60713
		27.0918		56.2226		--		--		25.2681		19.8802		24.6055		27.9488		--		--		11.8234		2.58107		26.9637		52.9359		--		--		11.5584		1.77987
		26.9753		54.2979		--		--		25.387		20.5247		24.5073		26.8863		--		--		11.9337		2.68897		27.0387		54.0636		--		--		11.4492		1.64106
		26.8515		52.4117		--		--		25.5258		21.0687		24.4146		26.35		--		--		12.0394		2.99433		27.1116		55.4331		--		--		11.3558		1.48625
		26.7392		50.3331		--		--		25.6292		21.6289		24.3366		25.9056		--		--		12.1479		2.89766		27.1814		56.6071		--		--		11.2553		1.61708
		26.6183		48.8033		--		--		25.7633		22.2799		24.2446		26.1843		--		--		12.2467		3.10871		27.2578		57.8621		--		--		11.1623		1.62167
		26.4961		46.8029		--		--		25.8946		22.8252		24.1577		25.4668		--		--		12.3489		3.04292		27.3283		59.1617		--		--		11.0511		1.72155
		26.3794		44.985		--		--		26.0241		23.5021		24.0741		25.0827		--		--		12.4499		3.01275		27.3986		60.5027		--		--		11.0132		1.51423
		26.2581		43.3842		--		--		26.1399		24.2115		23.9839		24.3839		--		--		12.5466		3.00491		27.4747		61.7385		--		--		11.0133		1.79599
		26.1429		41.7437		--		--		26.2744		24.7093		23.9041		24.1494		--		--		12.6579		2.92985		27.5468		63.1957		--		--		11.0196		1.70935
		26.0165		40.3633		--		--		26.4064		25.4709		23.821		23.4455		--		--		12.7596		2.73844		27.6186		64.5906		--		--		11.0198		1.85589
		25.8969		38.7931		--		--		26.5258		26.608		23.7463		22.9789		--		--		12.8671		3.05701		27.6478		65.3534		--		--		11.0206		1.76305
		25.7709		37.5497		--		--		26.6583		27.2486		23.667		22.7737		--		--		12.974		2.73019		27.6418		65.4841		--		--		11.0201		1.78338
		25.6514		36.236		--		--		26.783		27.8711		23.5906		22.159		--		--		13.0854		3.11269		27.6426		65.1343		--		--		11.0219		1.66342
		25.529		34.9735		--		--		26.9155		28.2025		23.5166		21.745		--		--		13.1911		3.46155		27.6429		65.3902		--		--		11.0229		1.39918
		25.407		33.7691		--		--		27.0409		29.2001		23.447		21.3664		--		--		13.3007		3.54978		27.6449		64.9655		--		--		11.0222		1.53225
		25.2812		32.5739		--		--		27.1594		30.0332		23.3679		20.899		--		--		13.4111		3.51183		27.5823		64.3586		--		--		11.0204		1.57282
		25.1637		31.1927		--		--		27.2969		30.6074		23.296		20.5569		--		--		13.5215		3.58482		27.5151		62.9395		--		--		11.0223		1.66797
		25.0292		30.2808		--		--		27.4255		31.5444		23.2185		20.3795		--		--		13.6323		3.57818		27.4383		61.4857		--		--		11.0211		1.59736
		24.9071		29.0872		--		--		27.549		32.3326		23.1496		19.8027		--		--		13.7506		3.45478		27.3654		59.9906		--		--		11.0223		1.61019
		24.7827		27.997		--		--		27.6715		33.4188		23.077		19.6184		--		--		13.8575		3.48098		27.2941		58.9397		--		--		11.0177		1.72702
		24.657		27.1287		--		--		27.7954		34.4534		23.0033		19.215		--		--		13.9575		4.02665		27.2213		57.5172		--		--		11.0207		1.51496
		24.5342		26.3607		--		--		27.9221		35.3825		22.9293		18.9911		--		--		14.0746		3.57879		27.1491		56.1109		--		--		11.0211		1.80644
		24.4045		25.4974		--		--		28.0419		36.4636		22.8549		18.6469		--		--		14.177		3.87631		27.0781		55.0898		--				11.0236		1.8187
		--		24.7251		--		--		28.164		37.621		22.7794		18.1671	--	--		--		14.2823		4.00262		26.9996		53.8152		--				11.018		1.81738
		--		23.5182		--		--		28.2849		38.9316		22.7039		17.8433	--	--		--		14.3795		4.32784		26.9308		52.6553		--				11.0258		1.49761
		--		--		--		--		28.4117		40.1296		22.6296		17.7366	--	--		--		14.4816		3.86991		26.8516		51.4409		--				11.0178		1.77173
		--		--		--		--		28.5288		41.5257		22.5598		17.2802	--	--		--		14.5744		4.06826		26.7766		50.3464		--				11.022		1.65199
		--		--		--		--		28.6529		42.6534		22.4814		17.3055	--	--		--		14.6782		4.09162		26.7057		49.2956		--				11.0168		2.01727
		--		--		--		--		28.7726		43.9633		22.4067		16.9211	--	--		--		14.7793		3.83397		26.6317		47.9624		--				11.0613		1.67975
		--		--		--		--		28.8913		45.7192		22.3314		16.2991	--	--		--		14.8841		4.03596		26.5575		46.5816		--				11.1638		1.90978
		--		--		--		--		29.011		47.201		22.2571		16.3264	--	--		--		14.9899		3.9439		26.4797		45.9535		--				11.2605		1.80722
		--		--		--		--		29.1324		48.5965		22.1872		15.8712	--	--		--		15.0986		3.94128		26.4043		45.0855		--				11.3648		1.99086
		--		--		--		--		29.2475		49.8759		22.1071		15.8984	--	--		--		15.2154		3.77077		26.3306		43.7157		--				11.4647		2.1731
		--		--		--		--		29.3632		51.7796		22.0352		15.5047	--	--		--		15.3217		4.28697		26.2551		42.6257		--				11.5691		2.25136
		--		--		--		--		29.4742		53.0246		21.9622		15.0075	--	--		--		15.4338		4.29084		26.1757		41.5203		--				11.6753		2.20376
		--		--		--		--		29.5995		54.7577		21.886		14.8159	--	--		--		15.5412		4.50615		26.0993		40.6472		--				11.7769		2.36106
		--		--		--		--		29.715		56.4962		21.8111		14.601	--	--		--		15.6461		4.47103		26.0214		39.7393		--				11.8771		2.48573
		--		--		--		--		--		57.3229		21.736		14.5266	--	--		--		15.7595		4.64106		25.9448		38.9017		--				11.9872		2.24654
		--		--		--		--		--		57.0303		21.6613		14.301	--	--		--		15.8712		4.18473		25.8644		37.9253		--				12.0831		2.80785
														21.5865		14.1263	--	--		--		15.9741		4.51019		25.7892		36.8858		--				12.185		2.45863
														21.5121		13.8778	--	--		--		16.0851		4.52368		25.7133		36.2154		--				12.2748		2.73922
														21.4424		13.3657	--	--		--		16.1946		4.43824		25.6333		35.3299		--				12.3738		2.40054
														21.3603		13.3621	--	--		--		16.305		4.73164		25.5546		34.4143		--				12.4681		2.40827
														21.287		13.1249	--	--		--		16.4094		4.59953		25.4809		33.706		--				12.5662		2.67598
														21.2152		12.9992	--	--		--		16.5168		4.67328		25.4003		32.8798		--				12.6625		2.4651
														21.1452		12.9536	--	--		--		16.6233		4.87243		25.3224		32.3129		--				12.7617		2.78503
														21.0641		12.6532	--	--		--		16.7418		4.65503		25.2426		31.4536		--				12.8647		2.77847
														20.9918		12.475	--	--		--		16.8426		5.04858		25.1622		30.6946		--				12.9638		3.00603
														20.9149		12.2752	--	--		--		16.9464		4.90339		25.0828		29.8625		--				13.0692		2.84767
														20.8412		12.1975	--	--		--		17.0489		5.1916		25.0164		29.3743		--				13.1732		2.95763
														20.7636		11.8008	--	--		--		17.1592		4.74267		24.9292		28.8934		--				13.2791		2.76776
														20.6896		11.466	--	--		--		17.2626		5.06469		24.8571		28.0517		--				13.3789		2.86329
														20.621		11.5027	--	--		--		17.3602		5.11792		24.7902		27.4106		--				13.4854		3.11042
														20.5381		11.2483	--	--		--		17.4677		5.36672		24.7171		27.1376		--				13.5898		3.16414
														20.4658		11.3709	--	--		--		17.5754		5.20154		24.6558		26.4305		--				13.6987		3.32892
														20.3874		11.1566	--	--		--		17.675		5.58006		24.5832		25.9766		--				13.8013		3.30646
														20.3112		10.8815	--	--		--		17.791		5.23215		24.5206		25.5277		--				13.9087		3.50185
														20.2356		10.7623	--	--		--		17.8971		5.52604		24.4579		25.0465		--				14.0083		3.4929
														20.1584		10.6226	--	--		--		18.0061		5.63029		24.3916		24.7283		--				14.1134		3.64077
														20.085		10.5938	--	--		--		18.1172		5.38807		24.3383		24.3255		--				14.2088		3.77517
														20.0127		10.3262	--	--		--		18.2172		5.57099		24.2765		23.7739		--				14.3023		3.54531
														19.9366		10.4822	--	--		--		18.334		5.66161		24.2149		23.4939		--				14.4065		3.28584
														19.8606		10.2786	--	--		--		18.4415		5.62348		24.1493		22.9696		--				14.485		3.45969
														19.7877		10.0574	--	--		--		18.5499		5.77762		24.0902		22.7156		--				14.5814		3.28047
														19.712		9.80086	--	--		--		18.6478		6.33148		24.0262		22.2617		--				14.6724		3.62499
														19.6367		9.49826	--	--		--		18.7583		6.05562		23.9649		22.0039		--				14.7691		3.77766
														19.5614		9.68893	--	--		--		18.8616		5.73625		23.9028		21.5332		--				14.8681		3.50998
														19.4893		9.48799	--	--		--		18.9647		6.1079		23.8343		21.2576		--				14.964		3.79346
														19.4116		9.48958	--	--		--		19.0702		6.04003		23.7733		20.7661		--				15.0726		3.59734
														19.3364		9.35281	--	--		--		19.1753		6.32579		23.7095		20.5256		--				15.1723		3.9977
														19.2596		9.21258	--	--		--		19.2801		6.21148		23.6423		20.0358		--				15.2857		3.51005
														19.1881		8.8623	--	--		--		19.391		6.41079		23.582		20.067		--				15.3895		4.03102
														19.1074		9.06114	--	--		--		19.4951		6.40022		23.5257		19.5581		--				15.4915		3.81556
														19.0412		8.93129	--	--		--		19.6003		6.42795		23.461		19.2598		--				15.6005		3.91868
														18.9612		8.93213	--	--		--		19.7109		6.35356		23.3958		19.0815		--				15.7044		3.82498
														18.8826		8.75745	--	--		--		19.812		6.59437		23.3364		18.6276		--				15.8061		3.87617
														18.8075		8.53588	--	--		--		19.9226		6.38627		23.2738		18.513		--				15.9116		4.17799
														18.7309		8.61452	--	--		--		20.0289		6.39834		23.2139		18.1066		--				16.0059		4.03646
														18.6554		8.59451	--	--		--		20.1294		6.65512		23.1501		17.8102		--				16.1112		4.07303
														18.5828		8.26696	--	--		--		20.2408		6.71135		23.0885		17.3472		--				16.2167		4.26833
														18.5095		8.1699	--	--		--		20.3416		7.06043		23.031		17.2321		--				16.3158		4.14068
														18.4311		8.15829	--	--		--		20.4549		6.93033		22.9683		17.0125		--				16.4214		4.20041
														18.3564		7.95646	--	--		--		20.5658		6.88654		22.9092		16.8186		--				16.5156		4.18069
														18.2782		7.93755	--	--		--		20.6683		6.90326		22.8426		16.5862		--				16.6191		4.20406
														18.1992		8.05366	--	--		--		20.7703		7.19586		22.7805		16.2614		--				16.7224		4.60707
														18.1275		7.71913	--	--		--		20.8778		7.03367		22.7191		15.8033		--				16.8278		4.4537
														18.0511		7.70193	--	--		--		20.986		7.42727		22.6521		15.8336		--				16.9241		4.67856
														17.9749		7.43213	--	--		--		21.0948		7.30723		22.593		15.5652		--				17.0234		4.57723
														17.8936		7.49011	--	--		--		21.1975		7.50274		22.5274		15.3957		--				17.1182		4.70031
														17.8188		7.40031	--	--		--		21.3097		7.56135		22.4675		14.9297		--				17.2243		4.54852
														17.7449		7.29022	--	--		--		--		7.73347		22.3988		14.8283		--				17.3176		4.51282
														17.6667		7.1503	--	--		--		--		7.72465		22.338		14.768		--				17.4105		4.57086
														17.5883		7.17672	--	--		--		--		--		22.2749		14.2342		--				17.5189		4.55425
														17.5136		7.00392	--	--		--		--		--		22.2158		14.1334		--				17.6179		4.94242
														17.4377		7.10004	--	--		--		--		--		22.1458		13.886		--				17.7204		4.83128
														17.367		6.99465	--	--		--		--		--		22.0916		13.6838		--				17.8292		4.62328
														17.2921		7.28131	--	--		--		--		--		22.0244		13.5473		--				17.9305		4.80916
														17.2223		6.82014	--	--		--		--		--		21.9623		13.4322		--				18.0317		4.83417
														17.151		6.8359	--	--		--		--		--		21.9012		12.9366		--				18.1404		4.70867
														17.0758		6.63864	--	--		--		--		--		21.8359		12.8458		--				18.2341		4.98079
														17.0054		6.50233	--	--		--		--		--		21.7733		12.8013		--				18.3434		4.89842
														16.9269		6.46619	--	--		--		--		--		21.71		12.4607		--				18.4427		5.0178
														16.8541		6.82016	--	--		--		--		--		21.6493		12.4995		--				18.5451		4.7287
														16.7734		6.49918	--	--		--		--		--		21.5821		12.072		--				18.6474		5.12684
														16.7019		6.23887	--	--		--		--		--		21.5207		12.0878		--				18.745		5.07455
														16.6209		6.43972	--	--		--		--		--		21.4601		11.9617		--				18.8464		5.02001
														16.5426		6.48668	--			--		--		--		21.3939		11.5851		--				18.9532		5.30196
														16.4651		5.94939	--			--		--		--		21.3322		11.7274		--				19.0544		5.13005
														16.3965		6.10124	--			--		--		--		21.2669		11.2039		--				19.1513		5.59256
														16.3118		6.39545	--			--		--		--		21.2006		11.3564		--				19.2522		5.21904
														16.2462		6.28432	--			--		--		--		21.1395		11.2512		--				19.3545		5.27428
														16.1639		6.11138	--			--		--		--		21.0788		10.9374		--				19.4534		5.30993
														16.0872		6.09437	--			--		--		--		21.0134		10.8799		--				19.5549		5.31011
														16.0111		5.78626	--			--		--		--		20.9481		10.7581		--				19.6585		5.43779
														15.9327		5.92984	--			--		--		--		20.8833		10.5244		--				19.7573		5.30081
														15.862		5.83365	--			--		--		--		20.8229		10.2152		--				19.8556		5.5433
														15.7877		5.67751	--			--		--		--		20.7596		9.96062		--				19.9584		5.35726
														15.7037		5.72539	--			--		--		--		20.6954		10.2763		--				20.0598		5.46712
														15.6267		5.58871	--			--		--		--		20.6319		10.0665		--				20.1611		5.61391
														15.5533		5.63468	--			--		--		--		20.5708		9.76807		--				20.2651		5.95755
														15.4717		5.63028	--			--		--		--		20.5021		9.72388		--				20.3697		5.75366
														15.3939		5.61959	--			--		--		--		20.4376		9.63341		--				20.4674		5.64436
														15.3189		5.54842	--			--		--		--		20.3769		9.38172		--				20.5697		6.11337
														15.2392		5.30753	--			--		--		--		20.3112		9.36255		--				20.677		6.09301
														15.1559		5.29362	--			--		--		--		20.2476		9.2778		--				20.7788		5.87537
														15.079		5.33945	--			--		--		--		20.1876		9.06923		--				20.8745		6.31608
														15.0051		4.91163	--			--		--		--		20.1209		8.98405		--				20.9801		5.84916
														14.9264		5.20978	--			--		--		--		20.0565		8.92341		--				21.0819		6.06003
														14.8536		5.23953	--			--		--		--		19.9959		9.01507		--				21.1856		6.0789
														14.78		5.15147	--			--		--		--		19.9344		8.55667		--				21.2833		6.26627
														14.7104		5.36272	--			--		--		--		19.8698		8.53692		--				21.3898		6.18633
														14.6381		4.96782	--			--		--		--		19.8035		8.46434		--				21.4964		6.15892
														14.5715		5.34909	--			--		--		--		19.7447		8.34242		--				21.5941		6.40488
														14.5022		5.06929	--			--				--		19.6769		8.30404		--				21.6998		6.34692
														14.4333		5.12927	--			--				--		19.6154		8.28173		--				21.7975		6.52572
														14.3633		5.15297	--			--				--		19.5542		7.95603		--				21.9		6.44603
														14.2891		5.08382	--			--				--		19.4915		8.24934		--				22.0056		6.45099
														14.2204		4.81917	--			--				--		19.4206		8.06221		--				22.1025		6.5537
														14.1466		4.75213	--			--				--		19.3578		7.9916		--				22.2073		6.53147
														14.0696		4.9033	--			--				--		19.2993		7.82706		--				22.3069		6.76898
														13.993		4.88512	--			--				--		19.2343		7.87676		--				22.4095		6.81433
														13.9176		4.72361	--			--				--		19.1753		7.51681		--				22.5121		6.91214
														13.8342		4.94056	--			--				--		19.1116		7.46028		--				22.6118		6.91602
														13.7579		4.76051	--			--				--		19.0491		7.43971		--				22.7159		6.88392
														13.6778		4.50343	--			--				--		18.9829		7.203		--				22.8193		7.00528
														13.5992		4.87381	--			--				--		18.9182		7.1478		--				22.9243		7.07133
														13.5227		4.6238	--			--				--		18.858		7.08491		--				23.0205		7.22456
														13.444		4.39542	--			--				--		18.7879		7.20382		--				23.1252		7.23133
														13.3654		4.53305	--			--				--		18.724		7.14844		--				23.2243		7.37341
														13.2887		4.4351	--			--				--		18.6658		7.09837		--				23.3298		7.15047
														13.2119		4.39108	--			--				--		18.5996		6.85048		--				23.4305		7.35977
														13.1341		4.36145	--			--				--		18.5326		6.84393		--				23.5327		7.56257
														13.0558		4.35391	--			--				--		18.4735		6.66609		--				23.6296		7.87642
														12.9834		4.04467	--			--				--		18.4077		6.5808		--				23.7357		7.8452
														12.9029		4.12931	--			--				--		18.3454		6.55852		--				23.8383		7.9072
														12.8289		4.11585	--			--				--		18.28		6.47699		--				23.9392		7.83124
														12.7527		4.04185	--			--				--		18.215		6.36643		--				24.0421		7.94785
														12.6803		4.20706	--			--				--		18.1527		6.36526		--				24.1452		7.95171
														12.6054		4.05159	--			--				--		18.0889		6.24623		--				24.233		8.27659
														12.5345		4.18341	--			--				--		18.0231		6.17507		--				24.3396		8.19597
														12.4669		3.88152	--			--				--		17.9591		5.95497		--				24.4408		8.50697
														12.3927		4.11019	--			--				--		17.8926		5.98637		--				24.5478		8.3013
														12.319		4.23111	--			--				--		17.8246		6.15425		--				24.6428		8.6414
														12.248		3.84682	--			--				--		17.7633		5.89594		--				24.7435		8.86246
														12.1748		4.20352	--			--				--		17.6965		6.08743		--				24.8514		8.79832
														12.1024		4.30226	--			--				--		17.6376		5.8077		--				24.9477		8.75739
														12.027		4.11915	--			--				--		17.5678		5.82111		--				25.0585		9.07606
														11.9478		4.15355	--			--				--		17.5037		5.8781		--				25.1535		8.80037
														11.8779		3.84592	--			--				--		17.4444		5.61545		--				25.2648		9.23348
														11.7987		3.96517	--			--				--		17.3808		5.64774		--				25.3673		9.23066
														11.722		3.92794	--			--				--		17.3191		5.4892		--				25.4702		9.41922
														11.6393		3.90527	--			--				--		17.261		5.44311		--				25.5725		9.43553
														11.5648		3.92716	--			--				--		17.1987		5.39608		--				25.6691		9.945
														11.4926		3.97702	--			--				--		17.1399		5.38234		--				25.7696		10.0509
														11.4172		3.606	--			--				--		17.0778		5.42081		--				25.8771		10.2335
														11.3417		3.75788	--			--				--		17.0134		5.42084		--				25.9754		10.1619
														11.2613		3.84418	--			--				--		16.9499		5.1711		--				26.0736		10.4318
														11.1882		3.51101	--			--				--		16.8846		5.34493		--				26.1815		10.5238
														11.1104		3.50731	--			--				--		16.819		5.38895		--				26.272		10.7242
														11.0897		3.61781	--			--				--		16.7555		5.24814		--				26.2754		10.535
														11.09		3.51331	--			--				--		16.6905		5.381		--				26.2787		10.5919
														11.0877		3.76155	--			--				--		16.6233		4.91446		--				26.2768		10.5328
														11.0895		3.65181	--			--				--		16.5589		5.09772		--				26.2782		10.6992
														11.0892		3.62479	--			--				--		16.4905		5.16037		--				26.2752		10.8391
														11.0925		3.76772	--			--				--		16.4272		4.90004		--				26.2732		10.7143
														11.0917		3.72264	--			--				--		16.3634		4.92077		--				26.2761		10.6635
														11.0905		3.84101	--			--				--		16.3044		4.84092		--				26.273		10.4699
														11.0945		3.75402	--			--				--		16.2376		4.82595		--				26.2699		10.5945
														11.0934		3.6372	--			--				--		16.1717		4.73956		--				26.2737		10.5354
														11.0912		3.6096	--			--				--		16.1111		4.76109		--				26.2767		10.5094
														11.096		3.64921	--			--				--		16.045		4.70051		--				26.278		10.4226
														11.1041		3.76019	--			--				--		15.9791		4.68543		--				26.2745		10.7342
														11.1777		3.58181	--			--				--		15.9124		4.67801		--				26.2706		10.8188
														11.253		3.85566	--			--				--		15.8532		4.7699		--				26.2732		10.6544
														11.33		3.83363	--			--				--		15.7887		4.66794		--				26.2742		10.5383
														11.4088		3.67676	--			--				--		15.7193		4.52424		--				26.2718		10.5649
														11.4839		3.81898	--			--				--		15.6546		4.56116		--				26.2735		10.6113
														11.5644		3.63554	--			--				--		15.5914		4.62114		--				26.274		10.6914
														11.6387		3.90748	--			--				--		15.5291		4.57978		--				26.2725		10.5543
														11.7145		3.84037	--			--				--		15.456		4.17143		--				--		10.5102
														11.7904		4.06458	--			--				--		15.3912		4.17896		--				--		10.3506
														11.8676		4.08469	--			--				--		15.3282		4.31079		--				--		--
														11.9512		3.9075	--			--				--		15.2603		4.03182		--				--		--
														12.0274		4.04373	--			--				--		15.1916		4.01981		--				--		--
														12.1022		4.05325	--			--				--		15.1247		4.15104		--				--		--
														12.1735		4.19945	--			--				--		15.0632		4.12512		--				--		--
														12.2445		4.21675	--			--				--		14.9935		4.01333		--				--		--
														12.3205		4.13818	--			--				--		14.9328		3.99062		--				--		--
														12.3936		4.09467	--			--				--		14.8711		4.05624		--				--		--
														12.4645		4.03528	--			--				--		14.8059		3.93974		--				--		--
														12.5324		4.05318	--			--				--		14.7389		4.12001		--				--		--
														12.6053		4.31538	--			--				--		14.6871		4.07235		--				--		--
														12.6806		4.02024	--			--				--		14.6283		3.86257		--						--
														12.7543		4.28408	--	--		--				--		14.5679		4.06994		--						--
														12.8309		4.1525	--	--		--				--		14.5139		3.85556		--						--
														12.9053		4.13949	--	--		--				--		14.4499		3.93074		--						--
														12.9847		4.0445	--	--		--				--		14.3892		4.10454		--						--
														13.0586		4.25356	--	--		--				--		14.3325		3.95389		--						--
														13.1325		4.25872	--	--		--				--		14.2727		3.96967		--						--
														13.2109		4.30382	--	--		--				--		14.208		3.88902		--						--
														13.2891		4.49283	--	--		--				--		14.1462		3.85721		--						--
														13.3683		4.46506	--	--		--				--		14.0834		3.87278		--						--
														13.447		4.54924	--	--		--				--		14.0146		4.1158		--						--
														13.5282		4.58543	--	--		--				--		13.9528		3.84078		--						--
														13.603		4.72945	--	--		--				--		13.8856		3.92247		--						--
														13.6908		4.55456	--	--		--				--		13.8176		3.80593		--						--
														13.7651		4.59416	--	--		--				--		13.7515		3.84098		--						--
														13.8384		4.59559	--	--		--				--		13.6832		3.93791		--						--
														13.9251		4.80082	--	--		--				--		13.6259		3.66431		--						--
														13.9955		4.70451	--	--		--				--		13.5576		3.85295		--						--
														14.0751		4.82267	--	--		--				--		13.4887		3.62302		--						--
														14.1508		5.00755	--	--		--				--		13.422		3.62376		--						--
														14.2221		4.79119	--	--		--				--		13.3631		3.435		--						--
														14.2978		4.93513	--	--		--				--		13.2947		3.62057		--						--
														14.3693		5.14747	--	--		--				--		13.2275		3.5246		--						--
														14.4449		5.15234	--	--		--				--		13.1615		3.51808		--						--
														14.5158		5.16301	--	--		--				--		13.0967		3.50296		--						--
														14.5873		5.00461	--	--		--				--		13.0318		3.31345		--						--
														14.6574		4.92561	--	--		--				--		12.9676		3.31056		--						--
														14.7246		4.92401	--	--						--		12.9058		3.38897		--						--
											--			14.8024		5.11333	--	--						--		12.8399		3.41804		--						--
											--			14.8751		5.16514	--	--						--		12.7768		3.46434		--						--
											--			14.9504		5.04934	--	--						--		12.7112		3.4082		--						--
											--			15.0176		5.3358	--	--						--		12.6515		3.4872		--						--
											--			15.1002		5.25642	--	--						--		12.59		3.53688		--						--
											--			15.1779		5.17473	--	--						--		12.5319		3.23649		--						--
											--			15.256		5.51018	--	--						--		12.4694		3.56443		--						--
											--			15.3337		5.44052	--	--						--		12.4078		3.61839		--						--
											--			15.4147		5.45852	--	--						--		12.346		3.4585		--						--
											--			15.4931		5.52642	--	--						--		12.2932		3.36932		--						--
											--			15.5704		5.56389	--	--						--		12.227		3.67216		--						--
											--			15.6447		5.87678	--	--						--		12.1644		3.85935		--						--
											--			15.7224		5.82711	--	--						--		12.1065		3.62795		--						--
											--			15.8023		5.73671	--	--						--		12.042		3.20853		--						--
											--			15.8753		5.78862	--	--						--		11.9736		3.67904		--						--
											--			15.9578		5.88393	--	--						--		11.9108		3.35595		--						--
											--			16.0321		5.94165	--	--						--		11.8464		3.23553		--						--
											--			16.1066		6.11454	--	--						--		11.777		3.585		--						--
											--			16.1815		6.3774	--	--						--		11.7143		3.3917		--						--
											--			16.2615		6.45522	--	--						--		11.6523		3.27695		--						--
											--			16.3345		6.33839	--	--						--		11.5882		3.38695		--						--
											--			16.4145		6.13787	--	--						--		11.525		3.28582		--						--
											--			16.4861		6.34369	--	--						--		11.4523		3.39998		--						--
											--			16.5641		6.50786	--	--						--		11.3934		3.19455		--						--
											--			16.6397		6.52356	--	--						--		11.3295		3.22492		--						--
											--			16.7148		6.52024	--	--						--		11.2608		3.43342		--						--
											--			16.7933		6.62643	--	--						--		11.1993		3.39356		--						--
											--			16.872		6.61722	--	--						--		11.1347		3.36907		--						--
											--			16.9445		6.86805	--	--						--		11.076		3.18074		--						--
											--			17.023		6.74066	--	--						--		11.066		3.36982		--						--
											--			17.096		6.73291	--	--						--		11.0673		3.37024		--						--
											--			17.1685		6.87603	--	--						--		11.0654		3.52572		--						--
											--			17.2422		6.88074	--	--						--		11.0668		3.45141		--						--
											--			17.3109		6.80796	--	--						--		11.0718		3.35745		--						--
											--			17.3699		6.85818	--	--						--		11.0685		3.29049		--						--
											--			17.4483		7.0812	--	--						--		11.0691		3.4606		--						--
											--			17.5209		6.91896	--	--						--		11.0726		3.18113		--						--
											--			17.5957		7.35564	--	--						--		11.0715		3.35064		--						--
											--			17.6762		7.32263	--	--						--		11.0721		3.38001		--						--
											--			17.7517		7.33296	--	--						--		11.0667		3.56923		--						--
											--			17.8281		7.5065	--	--						--		11.0729		3.29513		--						--
											--			17.9072		7.60573	--	--						--		11.0681		3.44469		--						--
											--			17.9854		7.59242	--	--						--		11.0694		3.36912		--						--
											--			18.0614		7.63356	--	--						--		11.0689		3.44626		--						--
											--			18.1335		7.74718	--	--						--		11.0726		3.31335		--						--
											--			18.2145		7.86793	--	--						--		11.0736		3.48803		--						--
											--			18.2886		7.82973	--	--						--		11.0696		3.30653		--						--
											--			18.3652		7.85781	--	--						--		11.0671		3.50031		--						--
											--			18.4422		8.29173	--	--						--		11.0716		3.31313		--						--
											--			18.5179		8.18393	--	--						--		11.0755		3.4454		--						--
											--			18.595		8.11778	--	--						--		11.1403		3.45902		--						--
											--			18.6652		8.38223	--	--						--		11.206		3.35141		--						--
											--			18.7386		8.50374	--	--						--		11.2685		3.40209		--						--
											--			18.8174		8.53856	--	--						--		11.3341		3.43633		--						--
											--			18.8929		8.57688	--	--						--		11.4008		3.38435		--						--
											--			18.9732		8.89251	--	--						--		11.4637		3.53754								--
											--			19.0467		8.94231	--	--						--		11.5233		3.52885								--
											--			19.1203		9.04221	--	--						--		11.5971		3.44796								--
											--			19.1834		9.23518	--	--						--		11.6596		3.41995								--
											--			19.2504		9.14123	--	--						--		11.7244		3.53412								--
											--			19.3249		9.40129	--	--						--		11.789		3.623								--
											--			19.4065		9.26448	--	--						--		11.8602		3.30511								--
											--			19.4816		9.34698	--	--						--		11.9244		3.57594								--
											--			19.5578		9.5413	--	--						--		11.9899		3.63447								--
											--			19.6248		9.7445	--	--						--		12.0521		3.5132								--
											--			19.7018		9.81136	--	--						--		12.118		3.43057								--
											--			19.7788		9.94453	--	--						--		12.1714		3.70864								--
											--			19.8517		9.90401	--	--						--		12.2376		3.66612								--
											--			19.9286		10.2619	--	--						--		12.3001		3.72472								--
											--			20.0056		10.3178	--	--						--		12.3616		3.78225								--
											--			20.0798		10.4058	--	--						--		12.4214		3.64912								--
											--			20.1578		10.4492	--	--						--		12.4812		3.75099								--
											--			20.23		10.7239	--	--						--		12.5397		3.61119								--
											--			20.3067		10.8672	--	--						--		12.6036		3.28122								--
											--			20.3787		11.103	--	--						--		12.6677		3.45747								--
											--			20.456		11.3614	--	--						--		12.7258		3.4533								--
											--			20.5346		11.3338	--	--						--		12.7931		3.50844								--
											--			20.6079		11.4523	--	--						--		12.8565		3.63369								--
											--			20.6829		11.6243	--	--						--		12.9191		3.27244								--
											--			20.7572		11.8383	--	--						--		12.9819		3.44892								--
											--			20.8326		11.8257	--	--						--		13.0473		3.45301								--
											--			20.9088		12.3413	--	--						--		13.1143		3.26081								--
											--			20.9824		12.4023	--	--						--		13.1819		3.61284								--
											--			21.0586		12.6291	--	--						--		13.2403		3.68494								--
											--			21.1357		12.6232	--	--						--		13.3096		3.68691								--
											--			21.2043		12.8289	--	--						--		13.3787		3.72328								--
											--			21.2865		13.0178	--	--						--		13.4449		3.69922								--
											--			21.3604		13.2546	--	--						--		13.5		3.79048								--
											--			21.4363		13.3559	--	--						--		13.5739		3.78517								--
											--			21.514		13.6119	--	--						--		13.6434		3.6958								--
											--			21.5849		14.2076	--	--						--		13.7109		3.73817								--
											--			21.6593		14.237	--	--						--		13.7762		3.98001								--
											--			21.7363		14.3274	--	--						--		13.8394		3.94455								--
											--			21.8127		14.537	--	--						--		13.9035		3.94844								--
											--			21.8853		14.9893	--	--						--		13.9688		3.86724								--
											--			21.9618		15.1144	--	--						--		14.0323		3.95467								--
											--			22.0371		15.2802	--	--						--		14.0975		3.92962								--
											--			22.1114		15.5016	--	--						--		14.164		3.93962								--
											--			22.1833		15.8411	--	--						--		14.2241		4.02027								--
											--			22.2578		16.0911	--	--						--		14.2903		3.84392								--
											--			22.3299		16.4167	--	--						--		14.349		4.24308								--
											--			22.4113		16.3722	--	--						--		14.4052		4.09265								--
											--			22.4815		16.8517	--	--						--		14.4654		4.08326								--
											--			22.5534		17.314	--	--						--		14.529		3.98725								--
											--			22.6323		17.5981	--	--						--		14.5837		3.84398								--
											--			22.7051		17.7141	--	--						--		14.6453		3.7764
											--			22.7803		18.0435	--	--	--					--		14.7046		3.93527
											--			22.8516		18.438	--	--	--					--		14.7629		4.02083
											--			22.9276		18.8279	--	--	--					--		14.8278		4.12304
											--			23.0002		19.2756	--	--	--					--		14.888		3.98015
											--			23.0763		19.4152	--	--	--					--		14.9534		3.81857
											--			23.1471		20.0553	--	--	--					--		15.0147		3.96211
											--			23.2205		20.4024	--	--	--					--		15.0799		4.14315
											--			23.2942		20.5249	--	--	--					--		15.1435		4.34699
											--			23.3692		20.8115	--	--	--					--		15.2139		4.07923
											--			23.4416		21.2179	--	--	--					--		15.2793		4.11591
											--			23.5144		21.6335	--	--	--					--		15.3471		4.28919
											--			23.59		21.8365	--	--	--					--		15.4148		4.23968
											--			23.6591		22.4542	--	--	--					--		15.4807		4.305
											--			23.7408		22.911	--	--	--					--		15.5471		4.40193
											--			23.8086		23.1815	--	--	--					--		15.6126		4.24665
											--			23.8801		23.6125	--	--	--					--		15.6774		4.52165
											--			23.9535		24.2414	--	--	--					--		15.7442		4.32535
											--			24.0301		24.7031	--	--	--					--		15.8071		4.55603
											--			24.1007		25.0228	--	--	--					--		15.8649		4.7816
											--			24.1697		25.4656	--	--	--					--		15.9344		4.65058
											--			24.2428		25.8281	--	--	--					--		15.9976		4.51947
											--			24.3149		26.4167	--	--	--					--		16.0653		4.66374
											--			24.3874		26.8018	--	--	--					--		16.132		4.60449
											--			24.4573		27.4758	--	--	--					--		16.1964		4.5939
											--			24.5316		28.1366	--	--	--					--		16.2621		4.81618
											--			24.6063		28.5464	--	--	--					--		16.3245		4.81702
											--			24.6749		28.9122	--	--	--					--		16.384		5.05446
											--			24.7462		29.5395	--	--	--					--		16.4525		4.92173
											--			24.821		30.1711	--	--	--					--		16.5188		5.04155
											--			24.8924		30.7975	--	--	--					--		16.5794		5.11124
											--			24.9649		31.2889	--	--	--					--		16.6478		5.2393
											--			25.0358		31.9693	--	--	--					--		16.7152		5.09392
											--			25.1055		32.546	--	--	--					--		16.7806		5.27441
											--			25.1814		32.8994	--	--	--					--		16.8419		5.31337
											--			25.2445		32.935	--	--	--					--		16.906		5.36918
											--			25.3201		33.042	--	--	--					--		16.9664		5.59404
											--			25.3872		33.8812	--	--	--					--		17.0328		5.53504
											--			25.4594		34.5705	--	--	--					--		17.0984		5.35209
											--			25.5312		35.426	--	--	--					--		17.157		5.33978
											--			25.5996		35.8318	--	--	--					--		17.2222		5.65047
											--			25.6658		36.7174	--	--	--					--		17.2813		5.62002
											--			25.739		37.5064	--	--	--					--		17.3405		5.5297
											--			25.8059		38.2912	--	--	--					--		17.4017		5.69577
											--			25.8745		39.3674	--	--	--					--		17.4663		5.74615
											--			25.9414		39.9595	--	--	--					--		17.5297		5.83498
											--			26.012		40.8916	--	--	--					--		17.5945		5.90348
											--			26.0828		41.6125	--	--	--					--		17.6504		5.95795
											--			26.1561		42.6724	--	--	--					--		17.7199		6.22689
											--			26.2239		43.3443	--	--	--					--		17.7885		5.99521
											--			26.2893		44.1269	--	--	--					--		17.8518		5.80954
											--			26.3558		45.3034	--	--	--					--		17.9184		5.99146
											--			26.4256		46.142	--	--	--					--		17.9873		6.22051
											--			26.4961		47.0277	--	--	--					--		18.0439		6.48709
											--			26.5643		47.972	--	--	--					--		18.1104		6.15266
											--			26.6297		49.2598	--	--	--					--		18.1731		6.27565
											--			26.697		50.003	--	--	--					--		18.2402		6.51368
											--			26.7604		51.0376	--	--	--					--		18.3019		6.46942
											--			26.8277		52.3601	--	--	--					--		18.3671		6.60696
											--			26.8934		53.4388	--	--	--					--		18.4342		6.81807
											--			26.9663		54.4941	--	--	--					--		18.5004		6.72733
											--			27.0259		55.5998	--	--	--					--		18.5597		6.76486
											--			27.0925		56.7678	--	--	--					--		18.6246		6.76847
											--			27.1602		57.8496	--	--	--					--		18.6873		6.95024
											--			27.2261		58.9948	--	--	--					--		18.7481		6.95441
											--			27.2902		60.2182	--	--	--					--		18.8125		7.2904
											--			27.3515		61.4079	--	--	--					--		18.8775		7.37802
											--			27.3657		61.859	--	--	--					--		18.9433		7.0226
											--			27.366		61.7954	--	--	--					--		19.0019		7.41732
											--			27.3609		61.6069	--	--	--					--		19.0703		7.41743
											--			27.3616		61.7762	--	--	--					--		19.1343		7.56666
											--			27.364		61.9045	--	--	--					--		19.1932		7.35594
											--			27.3628		61.566	--	--	--					--		19.2601		7.52375
											--			27.3623		61.909	--	--	--					--		19.3215		7.81005
											--			27.3625		61.6964	--	--	--					--		19.3902		7.76692
											--			27.3648		61.8076	--	--	--					--		19.4476		7.84363
											--			27.3628		61.654	--	--	--					--		19.5111		8.09132
											--			27.3012		61.0362	--	--	--					--		19.5787		8.22003
											--			27.2359		59.9835	--	--	--					--		19.6375		8.2033
											--			27.1689		58.527	--	--	--					--		19.7022		8.12178
											--			27.1015		57.4376	--	--	--					--		19.7656		8.30818
											--			27.0388		56.1705	--	--	--					--		19.8346		8.3858
											--			26.9724		55.2553	--	--	--					--		19.894		8.51947
											--			26.9061		53.9271	--	--	--					--		19.9556		8.66781
											--			26.84		52.8464	--	--	--					--		20.0207		8.68427
											--			26.7687		51.7454	--	--	--					--		20.0864		8.74448
											--			26.704		50.8393	--	--	--					--		20.145		8.91877
											--			26.6314		49.877	--	--	--					--		20.2053		9.19947
											--			26.5672		48.5528	--	--	--					--		20.2739		9.10451
											--			26.5025		47.6533	--	--	--					--		20.337		9.28714
											--			26.428		46.676	--	--	--					--		20.4007		9.49288
											--			26.3613		45.8539	--	--	--					--		20.4639		9.68183
											--			26.295		44.7387	--	--	--					--		20.5276		9.53926
											--			26.2236		43.9561	--	--	--					--		20.5897		9.78476
											--			26.1587		43.0242	--	--	--					--		20.656		9.77968
											--			26.0846		42.3573	--	--	--					--		20.7177		10.106
											--			26.018		41.3621	--	--	--					--		20.7808		10.2049
											--			25.9537		40.3969	--	--	--					--		20.8471		10.274
											--			25.8782		39.725	--	--	--					--		20.9076		10.6153
											--			25.8073		38.5912	--	--	--					--		20.9739		10.4605
											--			25.7419		37.8649	--	--	--					--		21.0357		10.6808
											--	--		25.6697		37.2264	--	--	--					--		21.0987		11.0022
											--	--		25.5981		36.5032	--	--	--					--		21.1648		10.993
											--	--		25.5356		35.7678	--	--	--					--		21.2278		11.0855
											--	--		25.4573		35.0643	--	--	--					--		21.2895		11.3052
											--	--		25.3905		34.2304	--	--	--					--		21.3511		11.5733
											--	--		25.3187		33.7345	--	--	--					--		21.4178		11.8888
											--	--		25.2447		33.2544	--	--	--					--		21.479		11.9169
											--	--		25.1761		32.5153	--	--	--					--		21.5423		12.1091
											--	--		25.1025		31.821	--	--	--					--		21.6064		12.2062
											--	--		25.033		31.073	--	--	--					--		21.6691		12.5274
											--	--		24.9614		30.4309	--	--	--					--		21.7306		12.5743
											--	--		24.8894		29.8214	--	--	--					--		21.7987		12.5407
											--	--		24.8228		29.4129	--	--	--					--		21.8585		12.744
											--	--		24.7468		28.7627	--	--	--					--		21.9206		13.1008
											--	--		24.6747		28.3063	--	--	--					--		21.9855		13.2079
											--	--		24.5988		27.7505	--	--	--					--		22.0433		13.5278
											--	--		24.5337		27.1682	--	--	--					--		22.1132		13.686
											--	--		24.4666		26.6552	--	--	--					--		22.1696		13.8939
											--	--		24.3955		26.1848	--	--	--					--		22.2355		14.1976
											--	--		24.3199		25.871	--	--	--					--		22.2944		14.4119
											--	--		24.2505		26.1378	--	--	--					--		22.3609		14.7074
										--	--	--		24.1814		25.5195	--	--	--					--		22.4232		14.6638
										--	--	--		24.1082		25.2317	--	--	--					--		22.487		14.8617
										--	--	--		24.0358		24.6136	--	--	--					--		22.5508		15.2283
										--	--	--		23.9583		24.3706	--	--	--					--		22.6109		15.3337
										--	--	--		23.8873		24.1315	--	--	--					--		22.6746		15.5189
										--	--	--		23.8092		23.5275	--	--	--					--		22.7411		15.7346
										--	--	--		23.7385		23.229	--	--	--					--		22.7986		16.1087
										--	--	--		23.6685		22.6776	--	--	--					--		22.8652		16.522
										--	--	--		23.5971		22.15	--	--	--					--		22.9275		16.5217
										--	--	--		23.5239		21.6575	--	--	--					--		22.9893		16.859
										--	--	--		23.4463		21.5174	--	--	--					--		23.0489		17.2041
										--	--	--		23.4093		21.2061	--	--	--					--		23.1133		17.4452
										--	--	--		23.4144		21.1839	--	--	--					--		23.1743		17.8942
										--	--	--		23.4124		21.412	--	--	--					--		23.2379		17.9231
										--	--	--		23.4151		21.3226	--	--	--					--		23.293		18.4073
										--	--	--		23.4161		21.2828	--	--	--					--		23.3616		18.5473
										--	--	--		23.4131		21.1495	--	--	--					--		23.4225		18.8803
										--	--	--		23.4114		21.3845	--	--	--					--		23.484		19.1822
										--	--	--		23.4124		21.3829	--	--	--					--		23.5479		19.3758
										--	--	--		23.4149		21.4246	--	--	--					--		23.6095		19.7259
										--	--	--		23.4157		21.1676	--	--	--					--		23.6677		20.4263
										--	--	--		23.4131		21.2726	--	--	--					--		23.7304		20.5638
										--	--	--		23.4121		21.2201	--	--	--					--		23.7919		20.6125
										--	--	--		23.4149		21.3839	--	--	--					--		23.859		21.0052
										--	--	--		23.4157		21.0432	--	--	--					--		23.9164		21.2119
										--	--	--		23.4158		21.2397	--	--	--					--		23.9772		21.6322
										--	--	--		23.4155		20.991	--	--	--					--		24.0403		22.0722
										--	--	--		23.4123		21.517	--	--	--					--		24.1014		22.3867
										--	--	--		23.4097		21.4716	--	--	--					--		24.1578		22.7715
										--	--	--		23.4122		21.3664	--	--	--					--		24.2235		23.1398
										--	--	--		23.4122		21.1982	--	--	--					--		24.2868		23.2572
										--	--	--		23.4143		21.0379	--	--	--					--		24.3422		23.9219
										--	--	--		23.4143		21.194	--	--	--					--		24.4054		24.3273
										--	--	--		23.4187		21.1084	--	--	--					--		24.4677		24.9442
										--	--	--		23.4126		21.4338	--	--	--					--		24.5277		25.2675
										--	--	--		23.4114		21.2641	--	--	--					--		24.5884		25.8896
										--	--	--		23.416		21.2505	--	--	--					--		24.6542		26.1288
										--	--	--		23.4146		21.3776	--	--	--					--		24.7105		26.7158
										--	--	--		23.4172		21.2908	--	--	--					--		24.7705		27.1071
										--	--	--		23.4178		21.1499	--	--	--					--		24.8301		27.4024
										--	--	--		23.4151		21.2216	--	--	--					--		24.8891		28.0444
										--	--	--		23.4167		21.3426	--	--	--					--		24.9509		28.3358
										--	--	--		23.4149		21.3787	--	--	--					--		25.0105		29.0632
										--	--	--		23.4169		21.1008	--	--	--					--		25.0716		29.5045
										--	--	--		23.418		21.1189	--	--	--					--		25.1338		30.1303
										--	--	--		23.4149		21.2179	--	--	--					--		25.1906		30.3653
										--	--	--		23.4144		21.2475	--	--	--					--		25.2543		31.2488
										--	--	--		23.4168		21.1804	--	--	--					--		25.3161		31.5349
										--	--	--		23.4154		21.5187	--	--	--					--		25.3742		32.2907
										--	--	--		23.4119		21.2676	--	--	--					--		25.4297		32.9865
										--	--	--		23.4624		21.5458	--	--	--					--		25.4932		33.3222
										--	--	--		23.5359		21.9801	--	--	--					--		25.5515		34.0557
										--	--	--		23.5991		22.3097	--	--	--					--		25.6111		34.6351
										--	--	--		23.5993		22.2399	--	--	--					--		25.6662		35.3563
										--	--	--		--		22.1001	--	--	--					--		25.7268		35.8375
										--	--	--		--		22.1797	--	--	--					--		25.7836		36.6026
										--	--	--					--	--	--							25.8421		37.1446
																	--	--	--							25.9036		38.0473
																	--	--	--							25.9632		38.7145
																	--	--	--							26.0193		39.3633
																	--	--	--							26.0797		40.0947
																	--	--	--							26.1362		40.5988
																	--	--	--							26.1934		41.4485
																	--	--	--							26.2528		42.4903
																	--	--	--							26.3097		43.0335
																	--	--	--							26.3688		43.7097
																	--	--	--							26.4255		44.6192
																	--	--	--							26.4848		45.4706
																	--	--	--							26.5408		46.095
																	--	--	--							26.5977		47.0336
																	--	--	--							26.6545		47.9215
																	--	--	--							26.7117		48.8138
																	--	--	--							26.7692		49.6932
																	--	--	--							26.8265		50.63
																	--	--	--							26.8803		51.6001
																	--	--	--							26.9394		52.375
																	--	--	--							26.9906		53.3607
																	--	--	--							27.0482		54.1012
																	--	--	--							27.1063		55.3357
																	--	--	--							27.1613		56.1391
																	--	--	--							27.2161		57.1891
																	--	--	--							27.2704		58.317
																	--	--	--							27.3262		59.1809
																	--	--	--							27.3809		60.0301
																	--	--	--							27.4326		61.2156
																	--	--	--							27.4918		62.3206
																	--	--	--							27.5459		63.4161
																	--	--	--							27.6012		64.4569
																	--	--	--							27.6557		65.3285
																	--	--	--							27.7101		66.2694
																	--	--	--							27.7587		67.6012
																	--	--	--							27.8156		68.7271
																	--	--	--							27.8667		69.9801
																	--	--	--							27.9184		70.8556
																	--	--	--							27.9671		72.1216
																	--	--	--							28.0216		72.9996
																	--	--	--							28.0671		74.2278
																	--	--	--							28.0706		74.5642
																	--	--	--							28.0706		74.3348
																	--	--	--							28.0705		74.5151
																	--	--	--							28.0702		74.4028
																	--	--	--							28.0682		74.4881
																	--	--	--							28.0698		74.4228
																	--	--	--							28.0695		74.3531
																	--	--	--							28.0678		74.4937
																	--	--	--							28.0704		74.561
																	--	--	--							28.0704		74.2773
																	--	--	--							28.0697		74.4574
																	--	--	--							28.07		74.3622
																	--	--	--							28.0475		74.0352
																	--	--	--							27.9936		73.1577
																	--	--	--							27.9398		71.6253
																	--	--	--							27.8898		70.7746
																	--	--	--							27.832		69.5473
																	--	--	--							27.7824		68.5034
																	--	--	--							27.7282		67.3884
																--	--	--	--							27.6735		66.4019
																--	--	--	--							27.6213		64.9156
																--	--	--	--							27.5637		64.0636
																--	--	--	--							27.5087		62.9422
																--	--	--	--							27.4563		62.0346
																--	--	--	--							27.4024		61.0678
																--	--	--	--							27.3475		59.9201
																--	--	--	--							27.2897		58.7138
																--	--	--	--							27.2407		57.8783
																--	--	--	--							27.1834		56.9344
																--	--	--	--							27.1312		55.946
																--	--	--	--							27.0692		55.0755
																--	--	--	--							27.0158		53.8936
																--	--	--	--							26.9598		53.1843
																--	--	--	--							26.9036		52.1013
																--	--	--	--							26.8476		51.195
																--	--	--	--							26.7901		50.5081
																--	--	--	--							26.7339		49.3831
																--	--	--	--							26.6739		48.5767
																--	--	--	--							26.6175		47.6216
																--	--	--	--							26.5629		47.1232
																--	--	--	--							26.5048		45.8922
																--	--	--	--							26.4464		45.3283
																--	--	--	--							26.3876		44.4048
																--	--	--	--							26.332		43.7716
																--	--	--	--							26.2744		42.6076
																--	--	--	--							26.2115		42.0753
																--	--	--	--							26.1586		41.4505
																--	--	--	--							26.099		40.6926
																--	--	--	--							26.0425		39.6754
																--	--	--	--							25.9854		39.0226
																--	--	--	--							25.923		38.3021
																--	--	--	--							25.8631		37.7014
																--	--	--	--							25.8048		36.9999
																--	--	--	--							25.7472		36.3665
																--	--	--	--							25.6859		35.6423
																--	--	--	--							25.6272		35.1209
																--	--	--	--							25.5701		34.4054
																--	--	--	--							25.5103		34.0427
																--	--	--	--							25.4508		33.1982
																--	--	--	--							25.3932		32.715
																--	--	--	--							25.3336		31.8795
																--	--	--	--							25.2713		31.515
																--	--	--	--							25.2149		30.6977
																--	--	--	--							25.153		30.5752
																--	--	--	--							25.0922		29.9707
																--	--	--	--							25.0296		29.4097
																--	--	--	--							24.9766		28.9403
																--	--	--	--							24.9699		28.9713
																--	--	--	--							24.9721		28.9923
																--	--	--	--							24.9728		28.9121
																--	--	--	--							24.9704		28.8579
																--	--	--	--							24.9735		28.7568
																--	--	--	--							24.9712		28.8212
																--	--	--	--							24.9751		28.7669
																--	--	--	--							24.9734		28.9037
																--	--	--	--							24.9753		28.8092
																--	--	--	--							24.9764		28.8974
																--	--	--	--							24.9766		28.6822
																--	--	--	--							24.9715		28.9116
																--	--	--	--							24.9708		28.9591
																--	--	--	--							24.9756		28.8071
																--	--	--	--							24.9753		28.6779
																--	--	--	--							24.9772		28.7765
																--	--	--	--							24.9731		28.5723
																--	--	--	--							24.9737		28.8109
																--	--	--	--							24.9757		28.6017
																--	--	--	--							24.9742		28.7771
																--	--	--	--							24.9737		28.6985
																--	--	--	--							24.9709		28.8132
																--	--	--	--							24.9748		28.8427
																--	--	--	--							24.9735		28.7927
																--	--	--	--							24.9752		28.8049
																--	--	--	--							24.9725		28.7819
																--	--	--	--							24.9732		29.2626
																--	--	--	--							24.9744		28.7851
																--	--	--	--							24.9725		28.9028
																--	--	--	--							24.9763		28.7872
																--	--	--	--							24.9745		28.7088
																--	--	--	--							24.9744		28.7245
																--	--	--	--							24.9741		28.8554
																--	--	--	--							24.9615		28.5924
																--	--	--	--							24.905		28.2937
																--	--	--	--							24.8438		27.9202
																--	--	--	--							24.7792		27.0305
																--	--	--	--							24.7204		26.6918
																--	--	--	--							24.6606		26.1576
																--	--	--	--							24.5955		25.9675
																--	--	--	--							24.5323		25.7526
																--	--	--	--							24.4741		25.1594
																--	--	--	--							24.4136		24.5717
																--	--	--	--							24.3511		24.3221
																--	--	--	--							24.2922		23.866
																--	--	--	--							24.2312		23.3239
																--	--	--	--							24.1701		22.988
																--	--	--	--							24.11		22.6456
																--	--	--	--							24.0582		22.2714
																--	--	--	--							24.0647		22.1431
																--	--	--	--							24.0597		22.4816
																--	--	--	--							24.0592		22.5189
																--	--	--	--							24.066		22.4591
																--	--	--	--							24.0591		22.4355
																--	--	--	--							24.0653		22.4034
																--	--	--	--							24.0642		22.3069
																--	--	--	--							24.0646		22.2317
																--	--	--	--							24.0633		22.1837
																--	--	--	--							24.0658		22.275
																--	--	--	--							24.066		22.3753
																--	--	--	--							24.0657		22.2769
																--	--	--	--							24.0629		22.3936
																--	--	--	--							24.0657		22.0891
																--	--	--	--							24.063		22.2023
																--	--	--	--							24.0642		22.259
																--	--	--	--							24.0661		22.1972
																--	--	--	--							24.0621		22.3563
																--	--	--	--							24.0589		22.4041
																--	--	--	--							24.0628		22.3654
																--	--	--	--							24.0624		22.4933
																--	--	--	--							24.0633		22.1749
																--	--	--	--							24.0663		22.0908
																--	--	--	--							24.0673		22.0755
																--	--	--	--							24.0594		22.192
																--	--	--	--							24.0643		22.5257
																--	--	--	--							24.0629		22.4895
																--	--	--	--							24.0609		22.517
																--	--	--	--							24.066		22.4157
																--	--	--	--							24.0637		22.3481
																--	--	--	--							24.0648		22.0366
																--	--	--	--							24.0643		22.2617
																--	--	--	--							24.0668		22.5648
																--	--	--	--							24.0636		22.2309
																--	--	--	--							24.0652		22.5257
																--	--	--	--							24.0658		22.3187
																--	--	--	--							24.0638		22.3174
																--	--	--	--							24.0654		22.4105
																--	--	--	--							24.0607		22.5818
																--	--	--	--							24.0641		22.0811
																--	--	--	--							24.0657		22.2092
																--	--	--	--							24.0671		22.3411
																--	--	--	--							24.0652		22.2169
																--	--	--	--							24.064		22.4999
																--	--	--	--							24.0624		22.4042
																--	--	--	--							24.0666		22.2974
																--	--	--	--							24.0682		22.1663
																--	--	--	--							24.0639		22.2599
																--	--	--	--							24.0605		22.4784
																--	--	--	--							24.0651		22.3028
																--	--	--	--							24.0655		22.5048
																--	--	--	--							24.0688		22.4188
																--	--	--	--							24.0635		22.4163
																--	--	--	--							24.0624		22.5812
																--	--	--	--							24.0628		22.5066
																--	--	--	--							24.0663		22.0986
																--	--	--	--							24.064		22.4845
																--	--	--	--							24.0643		22.3726
																--	--	--	--							24.0638		22.5029
																--	--	--	--							24.0592		22.6842
																--	--	--	--							24.0628		22.1736
																--	--	--	--							24.0635		22.4301
																--	--	--	--							24.0671		22.2356
																--	--	--	--							24.0661		22.1889
																--	--	--	--							24.0635		22.2798
																--	--	--	--							24.0666		22.302
																--	--	--	--									22.3118
														--		--	--	--	--									22.2737
														--		--	--	--	--
