# Supplementary material for: Duplex DNA and BLM regulate gate opening by the human TopoIIIα-RMI1-RMI2 complex
Source: Nat Commun. 2022 Jan 31;13:584. doi: 10.1038/s41467-022-28082-5 (PMC8803869; doi:10.1038/s41467-022-28082-5)
Supplement: Supplementary file 7 — Supplementary Data 4 [file 41467_2022_28082_MOESM7_ESM.xlsx]

## Sheet: SI-Data Fig 5
		Data F5A: Effect of EcTopo1-binding to ssDNA													Data F5C: dsDNA-binding to EcTopo1-ssDNA							Data F5D: dsDNA-binding to EcTopo1-ssDNA							Data F5F: ssT-DNA-binding to EcTopo1-ssDNA							Data F5G: ssT-DNA catenation by EcTopo1-ssDNA
		3x FD-curves of EcTopo1-ssDNA													3x fluorescence images of EcTopo1-ssDNA bound by							3x fluorescence images of EcTopo1-ssDNA bound by							3x fluorescence images of EcTopo1-ssDNA bound by							3x fluorescence images of ssT-DNA (intercalator fluorescence)
															dsDNA (intercalator fluorescence)							dsDNA (intercalator fluorescence) after HS incubation							ssDNA (intercalator fluorescence) after HS incubation							catenated by EcTopo1-ssDNA
		EcTopo1-ssDNA I				EcTopo1-ssDNA II				EcTopo1-ssDNA III
		Distance (um)		Force (pN)		Distance (um)		Force (pN)		Distance (um)		Force (pN)
		18.8116		9.00889		13.8803		4.91819		18.3847		8.69446
		18.8068		9.21325		14.1353		5.38352		18.4858		8.87195
		18.8093		9.21492		14.3108		5.18356		18.6032		8.8481
		18.8126		8.938		14.501		5.79049		18.6987		8.90113
		18.8095		9.15831		14.768		5.82968		18.8094		9.18282
		18.8238		9.24398		14.8963		5.72719		18.9286		9.31929
		18.988		9.29238		15.0519		5.84529		18.9711		9.56812
		19.2064		9.56339		15.3178		6.25519		19.1204		9.68107
		19.2862		9.59629		15.463		6.30092		19.3041		9.59771
		19.5069		10.2901		15.5327		6.50872		19.3501		9.58865
		19.767		10.1709		15.7972		6.82401		19.4767		9.67827
		19.8716		10.4842		16.0009		6.6257		19.66		9.94786
		20.0551		10.743		16.0546		6.76271		19.7641		9.98891
		20.3094		10.9269		16.2902		7.13004		19.8544		9.96414
		20.4474		10.7896		16.5272		7.18282		20.0448		10.2268
		20.62		11.4431		16.6294		7.52466		20.1659		10.3621
		20.8865		11.5255		16.7912		7.56273		20.3238		10.6476
		21.0447		11.8656		17.0558		7.81468		20.4998		10.6571
		21.2972		11.9243		17.1971		7.7876		20.5733		10.6258
		21.5459		12.0763		17.2831		8.01689		20.669		10.826
		21.6406		12.2068		17.5526		8.15098		20.8507		10.9293
		21.83		12.8737		17.7403		8.42702		20.9678		10.957
		22.0945		12.7904		17.8081		8.41778		21.046		10.9754
		22.2331		13.1207		18.0751		8.62067		21.2384		11.3177
		22.3383		13.1909		18.3006		8.98739		21.3685		11.1948
		22.6179		13.3151		18.4588		9.11611		21.5018		11.3324
		22.8083		13.7606		18.7373		9.58641		21.6685		11.6183
		22.8711		13.4544		18.9049		9.73597		21.7737		11.602
		23.1408		13.9089		18.9884		9.5951		21.8626		11.3994
		23.3718		14.0617		19.2451		9.6293		21.9764		11.5734
		23.432		14.1812		19.456		10.0222		22.0755		11.7431
		23.6451		14.2449		19.5364		9.76097		22.1639		12.037
		23.9092		14.8276		19.7884		10.2646		22.3424		12.3912
		24.0259		14.4344		20.0293		10.691		22.481		12.3185
		24.1606		14.849		20.1662		10.6334		22.6358		12.2827
		24.4306		15.1922		20.4517		10.7228		22.8055		12.8328
		24.6049		15.3484		20.641		10.7039		22.9166		12.6696
		24.6959		15.4456		20.6996		10.7173		23.0745		12.9413
		24.9746		15.8312		20.9529		11.1533		23.2542		13.2537
		25.1825		16.0146		21.1774		11.1937		23.3294		13.0814
		25.2502		15.9474		21.2549		11.3742		23.4329		13.294
		25.5174		16.7946		21.4774		11.7814		23.6059		13.2327
		25.7532		17.3855		21.7232		11.4476		23.7348		13.3119
		25.9413		17.3184		21.8271		11.5175		23.9137		13.4265
		26.2179		18.0092		22.0236		11.9085		24.091		13.8437
		26.3885		18.1195		22.2946		12.0638		24.1518		13.9913
		26.4633		17.9447		22.4098		12.0607		24.2519		14.2041
		26.7357		18.8241		22.6081		12.2736		24.4502		14.6147
		26.9499		19.0214		22.8727		12.5246		24.5515		14.5821
		27.0294		19.0191		22.9842		12.6579		24.6455		14.5777
		27.2976		20.0387		23.1055		12.7273		24.841		15.0566
		27.5276		20.129		23.3698		12.8883		24.9644		15.5218
		27.659		20.8209		23.5568		13.1984		24.9878		15.3052
		27.9422		20.9805		23.7582		13.1924		25.156		15.3878
		28.1433		21.724		24.0252		13.9499		25.3303		15.7
		28.2198		21.5143		24.1347		13.9094		25.3883		15.8953
		28.3895		22.0994		24.2591		14.3024		25.5325		15.9975
		28.5576		22.4875		24.5298		14.7792		25.7222		16.4791
		28.6146		22.445		24.7073		15.3046		25.8272		16.6703
		28.8295		22.9394		24.7825		15.3424		26.0253		16.8696
		29.0755		23.7205		25.0555		15.7562		26.1778		17.673
		29.1834		23.9304		25.2679		15.9448		26.2847		17.9188
		29.3762		24.6293		25.3133		15.9544		26.4885		18.5281
		29.6378		25.114		25.5305		16.7405		26.5989		18.4369
		29.78		25.7252		25.7964		16.7178		26.7604		18.8469
		30.0446		26.3665		25.8819		17.133		26.9457		18.9336
		30.2706		27.248		26.0558		17.4248		27.0249		19.292
		30.3774		27.4939		26.3238		17.8883		27.1114		19.9443
		30.6446		28.2845		26.4492		17.7157		27.3134		20.2936
		30.8678		28.9671		26.5348		18.027		27.4234		20.3667
		31.0869		29.808		26.8152		18.7816		27.4819		20.4224
		31.3534		30.2213		27.005		19.1508		27.6731		21.2418
		31.5012		29.8163		27.0603		19.1474		27.8196		21.5302
		31.5904		29.8918		27.3319		19.8328		27.9057		22.2423
		31.8683		30.6859		27.5623		20.6347		28.1026		22.7869
		32.0584		31.4542		27.6176		20.6866		28.235		23.2446
		32.138		30.8888		27.864		21.4574		28.3791		23.813
		32.4032		31.6156		28.0951		22.0699		28.5594		24.5
		32.6318		31.9456		28.186		22.0109		28.6507		24.7272
		32.7953		32.3081		28.3829		22.7946		28.7442		25.044
		33.0633		32.9215		28.6404		23.3095		28.9315		25.6392
		33.2483		33.2574		28.752		23.533		29.0451		26.0585
		33.4589		33.4261		28.8433		23.8394		29.0979		26.0464
		33.7077		33.543		29.1335		24.4767		29.2814		27.0504
		33.8554		32.968		29.3179		25.1997		29.4372		27.3164
		33.9741		32.591		29.5117		25.546		29.4754		27.4391
		34.1059		32.2077		29.7712		25.8359		29.6338		27.8178
		34.1185		31.5865		29.9035		26.4747		29.8029		27.9616
		--		--		30.0064		26.365		29.888		27.3309
		17.2872		7.64519		30.2797		26.9747		30.0015		27.8182
		17.2867		7.687		30.4691		26.6124		30.1874		28.3921
		17.3111		7.75104		30.5443		26.8312		30.2957		27.9107
		17.5118		8.26333		30.8144		27.2411		30.3551		28.0633
		17.7244		8.59921		31.0297		27.483		30.5442		28.7655
		17.9794		8.62517		31.0785		26.8948		30.6926		28.7523
		18.2488		8.92227		31.0868		26.4186		30.7169		28.6513
		18.3682		9.19849		31.0923		26.3348		30.7198		27.932
		18.5074		9.46172		31.2663		26.542		30.8297		28.0559
		18.7862		9.50561		31.5232		27.5289		30.8852		27.9519
		18.9668		9.4813		31.7848		27.87		30.9674		27.9406
		19.0702		9.72286		31.8953		27.6198		31.1018		28.584
		19.3419		10.2521		32.0267		27.8143		31.1574		28.6286
		19.5567		10.3316		32.2941		28.4458		31.2732		29.1347
		19.6145		10.4745		32.4773		28.5541		31.4045		29.4323
		19.8738		10.7622		32.7175		28.9783		31.4609		29.7247
		20.1189		11.0587		32.9686		29.9193		31.5996		29.943
		20.2041		10.9739		33.1119		29.5901		31.633		29.3946
		20.3944		11.3855		33.3835		30.1063		31.6271		28.0171
		20.6676		11.6794		33.5981		30.0295		--		--
		20.8043		11.5807		33.6555		29.2226		--		6.73073
		20.9476		11.7296		33.6855		28.9314		--		7.07676
		21.228		12.1445		33.863		28.6314		16.9777		7.0933
		21.4084		12.1013		33.8832		28.1678		17.0699		7.05486
		21.6476		12.336		--		--		17.2735		7.26089
		21.9148		12.5949		--		--		17.3995		7.58841
		22.0322		12.5557		12.3968		3.50079		17.5711		7.56277
		22.1655		12.7665		12.4034		3.67564		17.8056		8.02618
		22.445		13.6524		12.5579		3.67432		17.9427		8.36521
		22.6247		13.2957		12.7886		3.92435		18.116		8.6157
		22.7459		13.6254		12.8735		3.98843		18.3453		8.86149
		23.0329		13.8318		13.0665		4.3949		18.4951		8.96997
		23.2288		14.0593		13.3212		4.51812		18.6354		9.14782
		23.4169		14.1694		13.4608		4.85406		18.8723		9.01409
		23.7008		14.5384		13.627		4.76868		19.0392		9.41237
		23.8682		14.8295		13.9082		5.06222		19.2631		9.3955
		24.1274		14.9864		14.0608		5.26606		19.4982		9.84183
		24.3832		15.3902		14.3202		5.18883		19.5944		9.88129
		24.4819		15.1984		14.5714		5.3398		19.783		10.0287
		24.6456		15.7009		14.669		5.53945		20.0296		10.3316
		24.931		15.8826		14.8278		5.85209		20.1394		10.6784
		25.0797		16.0046		15.1025		6.04318		20.3857		10.9309
		25.2018		16.2447		15.2647		5.93268		20.6258		10.7387
		25.4881		16.6412		15.3675		6.11894		20.6961		10.8869
		25.6801		17.0762		15.6775		6.46384		20.8578		10.8239
		25.7564		17.0478		15.856		6.28418		20.9935		11.2753
		26.04		17.4576		15.8803		6.30675		21.1067		10.8975
		26.2691		17.8239		15.8697		6.38929		21.2343		11.5802
		26.3667		18.0404		15.9631		6.45058		21.4736		11.5513
		26.6547		18.8863		16.2035		6.75607		21.635		11.5274
		26.8771		18.9105		16.5206		6.81085		21.7769		11.6598
		26.9175		19.0321		16.7039		7.27406		22.0336		12.2558
		27.1393		19.5226		16.914		7.62591		22.1864		12.2975
		27.4152		19.7907		17.1845		7.50483		22.3954		12.1878
		27.5232		20.2178		17.3016		7.27009		22.6444		11.9395
		27.7293		20.4605		17.4404		7.79214		22.7285		12.2767
		28.0003		21.2633		17.7213		8.01152		22.7378		12.2886
		28.1276		21.4163		17.893		8.19833		22.9209		12.7354
		28.2418		21.6141		17.963		8.44064		23.063		12.7745
		28.5294		22.3453		18.2427		8.58913		23.2665		12.416
		28.7163		22.6395		18.4719		8.83578		23.5135		13.2797
		28.7732		23.0675		18.5405		8.65295		23.6004		13.7017
		29.052		23.4694		18.8131		9.10195		23.7632		13.2595
		29.2756		24.2797		19.0602		9.10523		23.9905		13.5153
		29.3511		24.4217		19.1334		9.16286		24.1368		13.8614
		29.6185		25.3362		19.3706		9.28668		24.3331		13.9849
		29.8679		25.8807		19.6371		9.38977		24.5708		14.2129
		30.0014		26.4286		19.7808		9.79852		24.6741		14.7308
		30.2819		27.1017		20.059		10.3233		24.8208		14.7526
		30.5082		27.6518		20.2811		10.1412		25.0556		15.1998
		30.5734		27.5975		20.4321		10.4427		25.2111		15.5413
		30.8407		28.3046		20.7419		10.4649		25.3646		15.8918
		31.0844		28.9335		20.9124		10.6078		25.6058		16.2561
		31.1633		29.1311		20.9654		10.7617		25.7594		16.6936
		31.3834		30.0447		21.2426		11.0682		25.9778		16.9475
		31.6469		30.6756		21.4776		10.8545		26.2253		17.2537
		31.7802		30.6865		21.5423		11.502		26.3035		17.5801
		32.0553		31.1502		21.7806		11.4838		26.4998		18.1119
		32.3007		31.5626		22.0553		11.4123		26.7212		18.6606
		32.3814		30.853		22.1389		11.5121		26.8592		19.144
		32.5842		31.2398		22.2788		12.0208		27.1069		19.5608
		32.8572		31.9261		22.5595		11.9269		27.3207		20.112
		32.9858		31.7371		22.7269		12.337		27.4559		20.5921
		33.1971		31.5293		22.7956		12.2815		27.7159		20.6734
		33.4708		32.4586		23.083		12.6708		27.892		21.3872
		33.6036		31.9222		23.3058		12.7367		27.9461		22.2273
		33.7987		31.9681		23.3694		13.0063		28.1709		22.5559
		34.0734		32.5696		23.637		13.4639		28.3943		23.6143
		34.2176		32.3796		23.881		13.192		28.457		24.2578
		34.3573		32.4134		23.9478		13.3777		28.6761		24.5903
		34.639		33.2138		24.1285		13.8314		28.8948		25.4467
		34.8291		32.6453		24.4209		13.7616		28.9807		26.4866
		34.9428		32.759		24.5587		14.0612		29.147		26.4025
		35.234		33.6193		24.6626		14.5128		29.3925		26.1424
		35.44		33.6178		24.9442		14.5806		29.5079		26.2354
		35.5401		33.5137		25.1366		14.562		29.5169		27.1927
		35.8291		34.4831		25.2049		15.2338		29.5543		28.5132
		36.0468		34.4621		25.4844		15.4666		29.7133		29.437
		36.0983		33.641		25.7178		15.463		29.9493		28.9769
		36.1037		33.1559		25.7703		15.9651		30.1826		28.4968
		36.2354		33.444		25.9873		16.6916		30.2662		28.7007
		36.3383		33.0757		26.2595		16.7872		30.275		29.2884
		--		--		26.3567		17.1787		30.3481		30.1048
		17.6507		7.81882		26.5361		17.743		30.5027		30.7806
		17.6556		7.97491		26.8109		17.8387		30.7591		30.7638
		17.6537		7.95156		26.9695		18.6608		30.9704		31.7859
		17.6559		8.23802		27.2195		18.8813		31.0312		32.0222
		17.6554		8.36271		27.4858		18.747		31.2466		31.444
		17.7839		8.59904		27.5697		19.8331		31.4769		31.6142
		18.0164		8.35069		27.7428		20.2528		31.566		30.8957
		18.1399		8.93797		28.0181		20.5009		31.6966		30.2185
		18.3502		8.84638		28.1584		21.0866		31.79		29.3083
		18.6231		9.35765		28.2873		21.8402		31.7974		--
		18.7784		9.81767		28.5886		22.1555		--		6.05903
		19.0639		9.73783		28.7584		22.8354		--		6.17645
		19.2997		9.64208		28.9753		23.2404		15.7184		6.19221
		19.3617		9.91322		29.238		23.8899		15.7492		6.50307
		19.5632		10.247		29.3653		24.2446		15.9359		6.87339
		19.822		10.3918		29.4512		25.0202		16.1185		6.7197
		19.9842		11.0677		29.7359		25.7204		16.1975		6.67239
		20.2759		11.1096		29.9444		25.725		16.4455		7.0366
		20.5139		10.8763		29.9991		26.2869		16.6449		7.03255
		20.5787		11.2317		30.2592		26.5273		16.6854		7.6257
		20.8022		11.5305		30.5049		27.0766		16.9153		7.70906
		21.0692		11.565		30.6608		27.6436		17.1343		8.13375
		21.18		11.8471		30.9495		28.0684		17.2156		7.91243
		21.3482		12.0397		31.1435		27.386		17.3796		8.00621
		21.6307		12.1101		31.1987		27.8854		17.6273		8.26143
		21.791		12.7932		31.4709		28.1969		17.7455		8.16021
		22.0417		13.001		31.7176		27.584		17.8593		8.59583
		22.3097		12.6563		31.7897		28.0561		18.1129		8.82591
		22.4442		13.1975		31.973		28.478		18.281		8.85601
		22.7243		13.6096		32.2516		28.2814		18.3355		9.02308
		22.9639		13.5378		32.393		28.4478		18.5843		9.36467
		23.1147		14.119		32.471		29.1205		18.7935		9.70069
		23.4174		14.0829		32.7687		29.3071		18.8542		9.32111
		23.6076		14.1315		32.9782		28.9165		19.0624		9.51822
		23.6947		14.5224		33.0386		29.0046		19.3007		9.6354
		23.9779		14.4914		33.3086		29.2708		19.3831		9.95611
		24.2032		14.6514		33.5507		28.5644		19.5842		10.0212
		24.2555		15.1486		33.6206		28.8106		19.8331		10.3293
		24.5034		15.0241		33.8336		29.2873		19.9658		10.4375
		24.7595		15.4433		34.1037		29.1513		20.204		10.5739
		24.9104		15.5292		34.2254		29.2615		20.4243		10.811
		25.2054		16.0827		34.4032		29.7049		20.4701		10.7674
		25.4245		16.1725		34.6879		29.8056		20.7089		11.1979
		25.4758		16.9324		34.8371		29.6114		20.922		11.2359
		25.7329		16.8448		34.9146		29.5958		21.0069		11.2906
		25.9877		16.8679		35.073		28.4986		21.2257		11.5026
		26.0763		17.4499		35.1004		--		21.453		11.4965
		26.2445		17.5805		--		--		21.5622		11.2364
		26.532		17.7901		--		--		21.787		11.5305
		26.678		18.3236		--		3.29716		22.001		12.0851
		26.8303		18.5738		11.406		3.39977		22.0983		12.0418
		27.1094		18.8594		11.4423		3.67268		22.2025		12.3126
		27.2801		19.0673		11.6395		3.73358		22.4753		12.3179
		27.3552		19.749		11.8312		3.81146		22.6106		12.3012
		27.637		20.118		11.923		4.28803		22.6945		12.6702
		27.8596		20.3166		12.2082		4.02718		22.962		12.789
		27.9111		20.8836		12.4197		4.31128		23.1421		12.6874
		28.1604		21.2995		12.5758		4.57482		23.1852		12.61
		28.4217		21.5697		12.8515		4.86549		23.4105		13.0026
		28.5044		22.1223		13.0296		4.72673		23.6438		12.9585
		28.71		22.6654		13.1009		4.98118		23.718		13.0646
		28.9853		23.2168		13.3926		5.21557		23.875		13.1071
		29.1363		23.963		13.6071		5.15889		24.1245		13.4679
		29.424		24.4468		13.6975		5.48926		24.2504		14.0363
		29.6623		24.5721		13.9589		5.47608		24.3901		14.1696
		29.7162		25.3861		14.1876		5.43142		24.6491		14.3209
		29.9224		26.0051		14.3324		5.70537		24.7899		14.5746
		30.185		26.3798		14.609		5.93784		24.8783		15.1846
		30.3102		27.1146		14.8044		5.90902		25.1437		15.4946
		30.4984		27.8067		14.8931		6.47073		25.3232		16.1884
		30.7669		27.8823		15.1702		6.54137		25.5094		16.099
		30.9123		28.4287		15.383		6.65859		25.7619		16.3792
		31.0054		29.3898		15.5565		6.77082		25.8724		16.7001
		31.2915		29.8162		15.8462		6.65406		25.9911		16.8284
		31.4951		29.6403		15.9977		7.24289		26.2489		17.4062
		31.5557		30.3222		16.0813		7.1563		26.4069		17.7184
		31.8281		30.9358		16.3859		7.17888		26.5071		17.9421
		32.0661		31.4371		16.5728		7.72756		26.7671		17.6508
		32.1318		31.573		16.7481		7.61517		26.9384		17.8993
		32.3533		31.7601		17.0254		7.66424		26.9602		17.906
		32.6209		31.5181		17.1795		7.986		27.002		18.7132
		32.7366		31.5811		17.2719		8.27448		27.1592		19.2825
		32.8757		32.2606		17.5583		8.19447		27.1785		19.8584
		33.1591		32.031		17.7721		8.54054		27.3225		20.8476
		33.3424		31.7567		17.8136		8.75796		27.5242		20.5958
		33.4407		32.5046		18.0871		8.89836		27.7941		21.5258
		33.7227		32.6068		18.3224		9.20547		27.9972		22.3246
		33.9428		32.3393		18.4759		9.24583		28.0506		22.3866
		34.0357		33.2272		18.7598		9.29937		28.2548		23.1038
		34.3127		33.7192		18.9519		9.35357		28.4881		23.914
		34.5519		33.9016		19.1383		9.6197		28.5707		24.2233
		34.726		33.7537		19.4137		9.80809		28.7088		25.0839
		35.0147		33.4925		19.558		10.0975		28.9542		26.0505
		35.2038		33.6605		19.6704		10.2257		29.0932		26.5529
		35.3263		34.0169		19.9598		10.165		29.1845		27.1925
		35.6106		34.1035		20.1391		10.2215		29.4431		28.5311
		35.8068		33.6165		20.2015		10.6253		29.6145		28.3075
		35.867		34.1507		20.4635		10.621		29.8044		29.2603
		36.1209		34.6148		20.7039		10.9039		30.0504		29.8662
		36.3764		34.1191		20.86		11.113		30.1631		29.7018
		36.4638		34.1153		21.145		10.8931		30.2751		30.7804
		36.6847		34.9487		21.3346		11.2209		30.5217		31.1834
		36.951		34.6444		21.429		11.3778		30.6869		31.0454
		37.0762		35.1566		21.7148		11.5445		30.8564		31.0196
		37.2456		35.9796		21.9198		11.4681		31.0946		31.5494
		37.5218		35.7792		21.9755		12.0635		31.2351		31.4375
		37.6782		35.7947		22.2299		11.8758		31.3463		30.9463
						22.4761		12.2311		31.6017		32.2857
						22.5818		12.4592		31.7702		32.3137
						22.8523		12.5613		31.8324		--
						23.0938		12.771		32.0761		--
						23.2255		12.7532
						23.507		13.0687
						23.7124		13.0404
						23.7683		13.2821
						24.0208		13.9847
						24.2691		13.6016
						24.3387		13.9319
						24.523		14.3995
						24.7962		14.7792
						24.9301		14.3547
						24.9933		15.1458
						25.2743		15.3397
						25.4864		15.4917
						25.5539		16.1815
						25.8072		16.5644
						26.0532		16.3565
						26.1242		16.9702
						26.3453		17.9634
						26.6006		17.9098
						26.7175		18.2757
						26.9166		19.0698
						27.1769		18.7469
						27.3291		19.3389
						27.5975		19.8097
						27.8362		20.4658
						27.9146		20.7421
						28.1199		21.5974
						28.3792		21.431
						28.5323		22.0501
						28.8124		22.9109
						29.0374		23.1796
						29.0949		23.6751
						29.2924		24.4848
						29.5532		24.5483
						29.6854		24.6453
						29.8212		25.6164
						30.0944		25.5893
						30.2649		25.9224
						30.3674		27.0588
						30.6395		27.2326
						30.8466		27.2791
						30.9347		27.864
						31.2108		27.9657
						31.4203		28.663
						31.6119		29.0129
						31.8815		28.6592
						32.0618		29.0411
						32.3015		28.9294
						32.5586		28.6936
						32.6908		29.17
						32.9608		29.286
						33.2041		29.1903
						33.2756		28.903
						33.4967		29.817
						33.7657		29.9783
						33.8643		29.5335
						33.9882		29.7963
						34.2706		30.0139
						34.4474		29.4121
						34.5222		29.9383
						34.7951		30.3224
				--	--
