# Supplementary material for: Duplex DNA and BLM regulate gate opening by the human TopoIIIα-RMI1-RMI2 complex
Source: Nat Commun. 2022 Jan 31;13:584. doi: 10.1038/s41467-022-28082-5 (PMC8803869; doi:10.1038/s41467-022-28082-5)
Supplement: Supplementary file 8 — Supplementary Data 5 [file 41467_2022_28082_MOESM8_ESM.xlsx]

## Sheet: SI-Data Fig 6
		Data F6B: Effect of BTRR-coating on ssDNA																									Data F6D: Fluorescence images of dsT-BTRR-ssDNA									Data F6E: Effect of dsT-binding to BTRR-ssDNA
		3x FD-curves of ssDNA												3x FD-curves of BTRR-ssDNA													3x fluorescence images of dsT-BTRR-ssDNA									3x FD-curves of dsT-TRR-ssDNA												3x FD-curves of dsT-BTRR-ssDNA
		TRR-ssDNA I				TRR-ssDNA II				TRR-ssDNA III				BTRR-ssDNA I				BTRR-ssDNA II				BTRR-ssDNA III											TRR I			dsT-TRR-ssDNA I				dsT-TRR-ssDNA II				dsT-TRR-ssDNA III				dsT-BTRR-ssDNA I
		Distance (um)		Force (pN)		Distance (um)		Force (pN)		Distance (um)		Force (pN)		Distance (um)		Force (pN)		Distance (um)		Force (pN)		Distance (um)		Force (pN)												Distance (um)		Force (pN)		Distance (um)		Force (pN)		Distance (um)		Force (pN)		Distance (um)
		13.4767		1.12229		14.3548		1.81908		15.6093		2.88404		12.8456		0.98815		16.3519		3.91164		15.3748		3.0761									BLM I			32.9046		7.46647		24.4002		3.09815		22.2323		2.44217		22.476
		13.4211		1.16276		14.2709		2.0437		15.5409		2.79668		12.9042		0.86451		16.2999		3.74583		15.4528		3.17533												32.9804		7.37201		24.3969		3.18452		22.2457		2.47237		22.4798
		13.3615		1.27057		14.1923		1.94497		15.4688		2.90229		12.9755		1.47907		16.2252		3.74196		15.5306		3.06745												33.0627		6.98253		24.401		3.20207		22.334		2.46518		22.4785
		13.3053		0.98349		14.1079		1.9571		15.3935		2.77376		13.0505		1.30151		16.1501		3.62683		15.6071		3.31207												33.1401		7.29612		24.3961		3.20098		22.4209		2.49313		22.4836
		13.2499		0.94972		14.0284		1.71762		15.3155		2.80404		13.1185		1.48718		16.0734		3.49231		15.6829		3.57633									dsT I			33.2168		7.23725		24.3973		3.0862		22.509		2.51782		22.4809
		13.1887		1.19755		13.9439		1.97452		15.2484		2.50546		13.1759		1.4598		15.9912		3.7046		15.7376		3.42342												33.2967		7.59404		24.398		2.70895		22.6031		2.89261		22.4775
		13.1307		1.06416		13.8605		1.62385		15.2427		2.58567		13.2696		1.15457		15.9338		3.63715		15.8079		3.81904												33.3753		7.53152		24.3956		3.3295		22.6993		2.63244		22.483
		13.077		0.79968		13.7753		1.72966		15.2433		2.74067		13.32		1.18756		15.8614		3.3634		15.8847		3.68867												33.4538		7.86622		24.4504		3.2574		22.7918		2.8407		22.4806
		13.033		1.39605		13.6938		1.6255		15.2878		2.43529		13.3969		1.18965		15.8893		3.49593		15.9644		3.91693												33.5283		7.90438		24.5423		3.05384		22.8739		2.76338		22.4762
		13.0936		1.04772		13.6096		1.69503		15.3609		3.12198		13.4696		1.5505		15.9648		3.96586		16.0396		3.68395									TRR II			33.6117		7.70146		24.6321		3.31637		22.9496		2.82019		22.4765
		13.1517		1.20153		13.526		1.67437		15.4325		2.81425		13.524		1.86629		16.042		4.11095		16.1178		3.65013												33.6926		7.74767		24.7209		3.41186		23.0434		2.82719		22.4809
		13.206		1.47638		13.4425		1.62003		15.5041		3.03831		13.5939		1.74484		16.1224		3.73316		16.1709		3.92473												33.7703		7.96297		24.8116		3.33132		23.1255		3.12076		22.4798
		13.2634		1.30098		13.3582		1.57609		15.5772		3.3396		13.6671		2.20091		16.1971		4.05885		16.2439		3.85466												33.8518		8.29522		24.9006		3.11709		23.2143		3.10985		22.4796
		13.3138		1.16021		13.2785		1.27323		15.6511		3.17373		13.741		2.01435		16.2565		3.95197		16.3188		3.83471									BLM II			33.9312		8.70134		24.9865		3.36634		23.2999		3.04849		22.4742
		13.3723		1.33744		13.1979		1.43521		15.7268		3.14995		13.7928		1.95656		16.3267		3.8167		16.3994		4.182												34.014		8.56375		25.064		3.43642		23.385		3.04089		22.4809
		13.427		1.18943		13.1172		1.53931		15.7939		3.06747		13.8908		1.61182		16.398		4.06737		16.477		4.18924												34.0903		8.75923		25.0686		3.24636		23.4685		2.99928		22.481
		13.4813		1.29201		13.0402		1.43507		15.868		2.89057		13.9467		2.05336		16.4716		3.97445		16.5539		4.22223												34.1672		8.66299		25.0664		3.37234		23.5588		2.833		22.4798
		13.5436		1.54734		12.9564		1.36856		15.9379		3.00442		14.0183		2.17338		16.5331		4.18984		16.6064		4.09822									dsT II			34.2465		8.76658		25.0623		3.33452		23.6426		3.10958		22.4777
		13.5965		1.53678		12.9102		1.13108		16.0123		3.61624		14.0906		2.22143		16.603		4.23316		16.6855		4.20899												34.3238		8.95081		25.0616		3.42863		23.7363		2.90378		22.4816
		13.6544		1.71985		12.9914		1.45583		16.0866		3.532		14.1453		2.34248		16.6885		4.44808		16.7635		4.13375												34.4049		8.90489		25.068		2.84706		23.8178		3.40924		22.4768
		13.7118		1.60758		13.0741		1.41131		16.1522		3.2672		14.22		2.13564		16.7598		4.444		16.8377		4.34846												34.4787		9.37622		25.0667		3.13349		23.9088		3.19687		22.4827
		13.7717		1.45061		13.1549		1.62552		16.2257		3.34525		14.2924		2.47915		16.8416		4.59551		16.8921		4.43687												34.5542		9.18212		25.0629		3.37847		23.9885		3.20859		22.4772
		13.8289		1.57537		13.2392		1.43547		16.2943		3.23959		14.365		2.47093		16.9159		4.84379		16.9724		4.49044									TRR III			34.6299		9.04348		25.1389		3.12579		24.0839		3.01625		22.4777
		13.8862		1.46537		13.3196		1.53348		16.3682		3.40173		14.4148		2.33352		16.971		4.39263		17.0479		4.77623												34.7086		9.23169		25.2328		3.42936		24.1624		3.20908		22.4795
		13.945		1.58685		13.4001		1.8435		16.4374		3.4797		14.5092		2.26977		17.0414		4.60724		17.1245		4.54163												34.7853		9.4065		25.3205		3.63952		24.25		3.07718		22.4779
		14.0004		1.68798		13.4826		1.62399		16.5122		3.84935		14.5594		2.43312		17.1193		4.76285		17.1742		4.60502												34.8619		9.70603		25.4096		3.53521		24.3336		3.35767		22.4773
		14.0588		2.20019		13.5604		1.90034		16.5866		3.79059		14.6311		2.46313		17.1889		4.97761		17.2454		4.70886									BLM III			34.9418		9.29486		25.4931		3.60766		24.4202		3.01633		22.4792
		14.1191		2.18186		13.6439		1.87679		16.6618		3.57514		14.6816		2.47589		17.2734		5.16795		17.3262		4.73043												35.0202		9.53865		25.5821		3.58254		24.5025		3.39676		22.4772
		14.1756		1.62976		13.7238		1.6747		16.738		3.87016		14.7528		2.68044		17.324		5.35121		17.4019		4.73887												35.0962		9.73564		25.6723		3.7138		24.5915		3.3467		22.4772
		14.2321		1.97756		13.8046		2.21505		16.8109		3.68811		14.824		2.72319		17.3961		5.02878		17.4817		4.84745												35.1775		10.2957		25.758		3.58855		24.681		3.32606		22.4799
		14.2861		1.82419		13.8894		2.01104		16.8797		3.68304		14.8991		2.6455		17.4416		5.3014		17.5621		4.62824									dsT III			35.258		9.96933		25.8494		3.74461		24.7612		3.22395		22.4834
		14.3505		1.62199		13.9723		1.93425		16.9544		3.59208		14.9478		2.53272		17.5448		5.07504		17.6145		4.68741												35.3383		10.1087		25.9384		3.78903		24.8454		3.37176		22.4776
		14.3998		2.00879		14.0528		2.10909		17.0266		3.75047		15.0202		2.73349		17.6057		5.05656		17.6905		4.98564												35.4158		10.4934		25.9656		3.52798		24.9345		3.12953		22.4787
		14.4593		2.0184		14.1357		2.02751		17.0968		3.94738		15.096		2.7265		17.6782		5.23397		17.7668		4.92057												35.4922		10.4937		25.9645		3.48322		25.0261		3.4989		22.4807
		14.5204		2.00422		14.2185		1.82835		17.1709		4.67624		15.1707		2.95196		17.7592		5.4697		17.8421		5.12552												35.57		11.127		25.9614		3.68713		25.1093		3.46706		22.4779
		14.5745		2.06211		14.2979		1.81151		17.238		4.0572		15.2228		3.2855		17.8402		5.39939		17.9207		4.91985												35.6474		11.051		25.9634		3.44285		25.1915		3.55844		22.4807
		14.6335		2.1613		14.3812		2.32571		17.3151		4.22265		15.2947		3.28581		17.9062		5.23954		17.997		5.003												35.7238		11.2313		25.9632		3.49724		25.2752		3.72785		22.4774
		14.6918		1.79656		14.4611		2.13692		17.3897		3.94287		15.3699		3.12078		17.9881		5.54159		18.0465		5.31508												35.8028		11.2205		25.9614		3.35653		25.3668		3.19556		22.4771
		14.746		2.06937		14.54		2.33487		17.461		3.53431		15.4459		3.25175		18.0548		5.59908		18.1267		5.3826												35.8821		10.9655		25.9606		3.69194		25.4509		3.61465		22.4775
		14.8038		2.09834		14.6222		2.26592		17.5294		3.8487		15.4994		2.9974		18.1292		5.53731		18.2053		5.6382												35.9589		11.0338		26.0278		3.56936		25.5387		3.68393		22.4759
		14.8639		2.20195		14.7023		2.39419		17.6085		3.87419		15.5717		3.31677		18.2054		5.65405		18.2842		5.36544												36.0327		11.348		26.1198		3.85088		25.6336		3.61398		22.478
		14.9211		2.08779		14.7835		2.06153		17.6733		3.9039		15.6476		3.0882		18.2838		5.95859		18.3605		5.3671												36.112		11.7402		26.2084		3.78134		25.7107		3.64674		22.4802
		14.9787		2.38273		14.8646		2.6138		17.7434		4.41411		15.7187		3.59439		18.3466		6.07452		18.4355		5.19546												36.192		11.7622		26.2972		3.89234		25.8074		3.73798		22.4777
		15.0384		2.14742		14.9454		2.35799		17.8161		4.42675		15.789		3.51713		18.4145		5.8182		18.4891		5.18255												36.271		11.5322		26.3899		3.84996		25.8872		3.7951		22.4763
		15.0911		2.42999		15.0307		2.28489		17.8933		4.33281		15.841		3.69115		18.4806		6.06179		18.5628		5.39219												36.35		11.653		26.4763		3.83568		25.9739		3.90044		22.4805
		15.1517		2.33784		15.1112		2.77682		17.9619		4.05008		15.9154		3.6911		18.5625		6.08089		18.6387		5.59707												36.4284		11.8796		26.5668		3.84138		26.0641		3.88375		22.4775
		15.2082		2.04349		15.1945		2.52505		18.0373		4.34458		15.9905		3.63699		18.6306		5.97994		18.7195		5.93843												36.5087		11.9178		26.6552		3.89918		26.1431		4.17866		22.48
		15.269		1.94613		15.2759		2.70595		18.1107		4.12363		16.0633		3.68627		18.71		6.1361		18.7672		6.2588												36.5853		12.3134		26.7432		4.29883		26.234		4.04217		22.482
		15.3278		2.02733		15.3567		2.57294		18.1806		3.95229		16.1161		3.59674		18.767		6.01416		18.8498		6.37227												36.6671		12.3751		26.8341		4.16869		26.3145		4.13493		22.4841
		15.3778		2.19611		15.4361		2.58306		18.2565		4.53036		16.1836		3.60234		18.8505		6.00078		18.9282		5.96748												36.7427		12.3474		26.9025		4.06758		26.4092		3.94871		22.481
		15.4474		2.63044		15.5192		2.61137		18.3305		4.2546		16.2589		3.81221		18.9232		6.22695		19.0089		5.94709												36.8192		12.8391		26.9036		4.32048		26.4937		4.06185		22.4813
		15.5033		2.81422		15.6047		2.33119		18.4018		4.49228		16.329		3.93886		19.0008		6.57875		19.0554		5.87235												36.9017		12.7224		26.9055		3.90949		26.5729		4.08778		22.4761
		15.559		2.54294		15.6871		2.47422		18.4764		4.54588		16.4038		4.11774		19.0735		6.46417		19.1315		5.79198												36.9796		13.1714		26.9043		3.8119		26.6587		4.00794		22.4788
		15.619		2.45612		15.7675		3.03088		18.5431		4.78264		16.457		4.02199		19.1556		6.6948		19.2134		6.19537												37.0589		13.2023		26.902		4.10225		26.7534		4.06817		22.4782
		15.6763		2.40722		15.8507		2.95331		18.6173		4.4935		16.5276		3.93021		19.1994		6.57142		19.2878		6.30174												37.1432		13.221		26.9024		3.84371		26.8298		4.09778		22.4808
		15.7311		2.34261		15.933		2.75606		18.6827		4.55311		16.6015		4.10797		19.2757		6.54599		19.3634		6.11462												37.2214		13.4673		26.8985		4.47511		26.9158		4.2702		22.4734
		15.7912		2.39515		16.014		3.17157		18.7597		4.66828		16.6569		4.31608		19.3538		6.5068		19.4438		6.28405												37.2992		13.9808		26.9018		3.74414		27.0127		4.01119		22.4806
		15.8493		2.48988		16.095		2.77743		18.8369		4.44401		16.7271		4.25901		19.428		6.73744		19.521		6.31159												37.3782		14.1606		26.9273		4.04515		27.0906		4.15035		22.56
		15.9054		2.69019		16.1785		2.64906		18.9107		4.56643		16.8004		4.51793		19.4768		6.83134		19.5697		6.24666												37.46		14.1859		27.017		4.0665		27.1689		4.1428		22.6447
		15.9673		2.9042		16.2555		3.01184		18.9819		4.7414		16.875		4.48847		19.5721		6.94135		19.6497		6.25027												37.54		14.4384		27.1117		4.36051		27.2663		4.17726		22.7351
		16.0139		2.74455		16.3383		3.30722		19.0545		4.59209		16.9286		4.61654		19.6504		6.93007		19.7263		6.36633												37.6208		14.8934		27.2034		4.194		27.3566		4.42147		22.8122
		16.078		2.73481		16.4197		3.3838		19.1222		4.43688		17.0201		4.88235		19.7202		7.13338		19.805		6.60918												37.7014		14.4696		27.2931		3.98918		27.4402		4.13024		22.8986
		16.1378		2.47744		16.5053		3.18223		19.1989		4.52472		17.0719		4.82644		19.8108		7.49905		19.8552		6.68941												37.7769		15.0067		27.3132		3.97285		27.5145		4.10539		22.9764
		16.1858		2.63562		16.5859		3.3337		19.2711		4.33786		17.1492		4.64572		19.88		7.28774		19.9576		6.82628												37.8557		15.3379		27.3106		4.15525		27.6165		4.41746		23.0657
		16.246		2.56608		16.6677		3.40777		19.3422		4.36697		17.2026		4.5581		19.9053		6.93677		20.0113		6.83851												37.9295		15.2894		27.3067		3.93748		27.7023		4.22053		23.1456
		16.304		2.70018		16.752		3.43971		19.4196		4.7253		17.2718		4.77909		20.0112		7.17189		20.0891		6.56934												38.0049		15.3843		27.31		4.00585		27.7869		4.31712		23.2299
		16.3609		2.56677		16.836		3.1153		19.4965		4.60636		17.3493		4.80278		20.0877		7.16021		20.1608		6.80265												38.0693		15.4306		27.3111		4.0268		27.8715		4.24976		23.3054
		16.4182		2.95985		16.9187		3.01707		19.5578		4.83172		17.4203		5.06737		20.1682		7.40866		20.2192		6.47479												38.0725		15.5782		27.3091		4.12253		27.9559		4.18217		23.3154
		16.4772		3.03918		16.9985		3.43279		19.6378		4.81257		17.4675		5.09639		20.2344		7.421		20.2922		6.65957												38.0706		15.5263		27.3167		3.88734		28.0546		4.50067		23.325
		16.5387		2.5657		17.0829		3.51454		19.7107		4.64153		17.5434		5.00453		20.2615		7.44499		20.3952		6.65552												38.0703		15.6345		27.4031		4.10602		28.1341		4.65015		23.3216
		16.5961		2.70294		17.1661		3.65523		19.7809		4.6584		17.6167		5.31972		20.3807		7.5392		20.4505		7.01747												38.0672		15.4442		27.499		3.98556		28.2174		4.44452		23.3159
		16.6498		2.59193		17.2487		3.28877		19.8568		4.68749		17.692		4.87581		20.4545		7.76661		20.527		7.09801												38.0703		15.2898		27.5903		3.92962		28.3144		4.75584		23.3201
		16.7141		2.18747		17.3267		3.35704		19.9244		4.67098		17.7433		5.03294		20.5225		7.67904		20.5801		6.90922												38.0938		15.798		27.6832		4.24494		28.3905		4.77427		23.3191
		16.7741		2.87368		17.4056		3.49904		20.0023		4.64286		17.8235		5.42955		20.6011		7.41997		20.6787		7.06851												38.1744		15.872		27.7722		4.26325		28.485		4.6388		23.3195
		16.8279		3.02425		17.491		3.39687		20.072		4.33198		17.8922		5.38011		20.6283		7.55538		20.7363		7.07055												38.2562		15.8509		27.8581		4.13398		28.566		4.66284		23.3188
		16.8876		2.78633		17.5679		3.36482		20.1447		5.16501		17.9681		5.60835		20.726		7.66911		20.8161		7.24068												38.3324		16.0823		27.9506		4.51613		28.6611		4.81159		23.3193
		16.946		3.2103		17.653		3.5969		20.2177		5.38401		18.0422		5.40466		20.8137		7.87551		20.8929		7.05626												38.4117		16.2751		28.0417		4.34282		28.7388		4.77178		23.323
		17.0005		3.06396		17.7352		3.72912		20.2879		4.9088		18.1133		5.48426		20.8926		8.15675		20.9649		7.3461												38.4931		16.3238		28.1317		4.31154		28.8312		4.43503		23.319
		17.0626		2.64141		17.8153		3.85704		20.3607		5.03654		18.1675		5.21967		20.969		8.32198		21.0253		7.54119												38.5727		16.8967		28.2208		4.62104		28.9246		4.76363		23.3368
		17.1204		3.1762		17.9021		3.95445		20.4325		4.70882		18.2405		5.69317		21.0429		8.0577		21.1054		7.4337												38.6528		16.9064		28.3141		4.25546		29.001		4.75916		23.4214
		17.1754		3.0852		17.9842		4.04678		20.5096		4.79915		18.3114		5.74966		21.1041		8.03696		21.1807		7.30392												38.7361		16.7923		28.3985		4.52285		29.0992		4.67141		23.5028
		17.2327		3.14628		18.0682		3.70365		20.5841		4.99415		18.384		5.78321		21.1789		8.36776		21.2561		7.3224												38.759		16.7966		28.4881		4.5052		29.1839		5.00668		23.5877
		17.2951		3.35349		18.1513		3.67035		20.6543		5.06299		18.4392		5.88492		21.2564		8.27951		21.3297		6.98701												38.7566		16.9712		28.581		4.62735		29.2805		5.04687		23.6644
		17.3449		3.73474		18.2297		3.7255		20.7199		5.36145		18.5089		5.96378		21.3265		8.17652		21.3868		7.34228												38.759		17.1429		28.6604		4.53883		29.3711		5.36681		23.7516
		17.4104		3.45108		18.3165		3.87419		20.7957		5.24414		18.5851		5.88511		21.3665		8.54183		21.4628		7.39508												38.7567		17.0608		28.6655		4.15306		29.4545		5.1251		23.8298
		17.4641		3.77682		18.3936		3.93552		20.8726		5.15041		18.6589		6.17919		21.4569		8.47555		21.5388		7.51448												38.7547		16.864		28.6611		4.53492		29.5355		5.34882		23.9123
		17.5214		3.62641		18.4755		4.2409		20.9471		5.2857		18.7091		5.81302		21.5425		8.49924		21.6121		7.76913												38.7734		16.6918		28.6616		4.42802		29.6323		5.21884		23.9972
		17.5827		3.26205		18.5594		4.07767		21.0158		4.43536		18.7853		5.7524		21.6086		8.71202		21.6972		7.79385												38.8616		16.9278		28.6594		4.38281		29.6983		5.16508		24.0794
		17.6366		3.72796		18.6427		4.07679		21.0909		4.86335		18.8578		5.7213		21.6633		8.53764		21.7512		7.99061												38.9434		17.2182		28.6625		4.30654		29.8019		5.35054		24.1656
		17.6974		3.5227		18.7297		4.20201		21.163		4.95918		18.9288		5.66573		21.7681		8.16223		21.8253		7.6486												39.0276		17.3027		28.6625		4.39657		29.8747		5.29319		24.2457
		17.7599		3.53286		18.8134		3.8652		21.2363		5.23551		18.9823		6.19556		21.8242		8.45358		21.9003		7.59965												39.0927		17.5927		28.6617		4.50198		29.9519		5.27728		24.3261
		17.8044		3.6879		18.8949		4.19754		21.3099		5.2629		19.0547		6.16079		21.9023		8.36129		21.9791		7.57909												39.0963		17.6935		28.7516		4.48835		30.036		5.10787		24.4112
		17.8631		3.77301		18.979		4.01143		21.3776		5.38095		19.1244		6.06978		21.9407		8.46926		22.0546		7.84808												39.1133		17.722		28.8419		4.73853		30.1097		5.14635		24.4917
		17.9262		3.58868		19.0611		4.14549		21.4535		5.3525		19.1995		6.11321		22.0404		8.76138		22.1349		8.05676												39.2026		17.7426		28.9328		4.7343		30.1936		5.41319		24.5695
		17.9779		3.58741		19.1436		4.3212		21.5279		5.08173		19.2563		6.06137		22.1173		8.72155		22.2113		8.06307												39.283		17.7384		29.0274		4.68628		30.2816		5.41842		24.6491
		18.043		3.67659		19.224		4.38977		21.5976		5.29433		19.3293		6.24403		22.1914		8.67335		22.2658		8.09411												39.3663		18.0895		29.1236		4.77336		30.3619		5.32563		24.7268
		18.1035		3.39897		19.3002		4.27701		21.6736		4.73014		19.4028		6.30872		22.2711		8.44347		22.3411		8.1232												39.4466		18.0345		29.2168		4.83183		30.4448		5.04376		24.8132
		18.155		3.46442		19.3856		4.51475		21.7486		4.99534		19.4743		6.33352		22.3393		8.85141		22.4175		7.9689												39.4738		18.1677		29.3123		5.23644		30.532		5.36874		24.8907
		18.2171		3.82029		19.4652		4.06684		21.8138		5.34333		19.5479		6.41901		22.4019		8.70318		22.4913		8.06168												39.4733		18.2087		29.3974		5.20693		30.6196		5.39969		24.9759
		18.2737		3.9387		19.5506		4.27504		21.892		5.14231		19.6009		6.3955		22.5025		8.69693		22.5529		8.13306												39.4723		18.1775		29.4905		4.87657		30.7108		5.39212		25.0594
		18.3313		4.05728		19.6368		4.14337		21.9662		5.49794		19.676		6.52543		22.5525		8.8543		22.6258		8.26422												39.4691		18.4913		29.5801		5.25386		30.7964		5.67354		25.1406
		18.394		3.68545		19.717		4.42042		22.0361		5.46566		19.747		6.78464		22.6027		8.92471		22.7051		8.25882												39.4678		18.1141		29.673		5.40233		30.8806		5.55008		25.225
		18.4483		3.64402		19.8004		4.49406		22.1133		5.19011		19.823		6.60096		22.6731		9.07756		22.7798		8.43336												39.471		18.1806		29.7559		5.72986		30.9747		5.69284		25.31
		18.5087		3.54701		19.884		4.61922		22.1834		5.17287		19.8732		6.61965		22.7756		9.11567		22.8595		8.37563												39.4702		17.8945		29.8411		5.36332		31.0716		5.97613		25.3921
		18.5645		3.85968		19.9681		4.7125		22.2587		5.22178		19.9473		6.49412		22.8582		9.23102		22.9143		8.22951												39.5087		17.7089		29.927		5.47287		31.1502		6.08062		25.4726
		18.6198		3.68994		20.0497		4.58077		22.3333		5.34929		20.019		6.66898		22.9403		9.19788		22.9943		8.19311												39.5935		18.477		30.0072		5.38354		31.2388		5.94161		25.5589
		18.6774		4.07591		20.1353		4.29148		22.4038		5.65157		20.0935		6.64118		22.9638		9.09413		23.0681		8.54757												39.6741		18.777		30.0956		5.2775		31.3304		5.54839		25.6251
		18.7423		4.24973		20.2138		4.18334		22.4804		5.59266		20.1689		6.88411		23.0419		9.13036		23.1447		8.36419												39.7571		18.6287		30.1758		4.94229		31.4177		5.8716		25.7252
		18.795		3.81024		20.2976		4.40714		22.5543		5.72416		20.2141		7.03472		23.147		9.06528		23.2227		8.33795												39.8395		18.8992		30.2574		5.24009		31.5016		6.0724		25.8099
		18.8558		3.90418		20.3787		4.48632		22.625		5.49927		20.2882		6.90162		23.1944		9.27927		23.2787		8.53188												39.9209		18.9978		30.3447		5.21729		31.6003		6.07136		25.8865
		18.9113		4.01395		20.4598		4.67063		22.7007		5.4611		20.3656		6.99245		23.2748		9.27215		23.3563		8.47102												39.9958		19.2192		30.4346		5.08437		31.6801		6.12855		25.9749
		18.9677		3.58709		20.5432		4.62693		22.772		5.28843		20.415		6.74957		23.3216		9.41265		23.4347		8.75382												40.0655		19.0627		30.5243		4.95074		31.7673		6.07402		26.0537
		19.0273		4.03651		20.6271		4.53004		22.8429		5.46953		20.4942		6.81517		23.4301		9.00742		23.5147		8.67077												40.1426		19.5959		30.6182		4.91439		31.8574		6.05312		26.1366
		19.0878		3.77111		20.711		4.42719		22.9189		5.57249		20.5652		6.85185		23.5097		9.43484		23.5865		8.74877												40.2225		19.6825		30.7055		5.35833		31.9435		6.14853		26.2168
		19.1422		3.80979		20.7939		4.64816		22.9883		5.72702		20.6374		7.06067		23.5909		9.46028		23.6626		8.65229												40.3018		19.9524		30.7983		5.24229		32.0359		6.39017		26.3012
		19.2046		4.19761		20.8786		4.49177		23.0646		5.62162		20.6917		6.98927		23.6671		9.22299		23.7393		8.99275												40.3752		19.7238		30.8932		5.41744		32.1201		6.27346		26.3822
		19.2632		4.1138		20.9616		4.19087		23.1372		5.9383		20.7659		7.08764		23.72		9.67461		23.7948		8.94586												40.4531		20.009		30.9801		5.5817		32.2047		6.57681		26.4654
		19.3214		4.28227		21.0448		4.70263		23.2111		5.58176		20.8387		7.08366		23.7953		9.38367		23.8692		9.26163												40.5249		19.9716		31.0751		5.77373		32.2837		6.4404		26.5482
		19.3822		3.96917		21.1291		4.50143		23.2852		5.53698		20.9148		7.23864		23.874		9.76492		23.9465		9.20753												40.6104		20.3056		31.167		5.64294		32.3684		6.37638		26.6331
		19.4373		4.21294		21.2114		4.73111		23.3555		5.41743		20.988		7.00614		23.9585		9.62009		24.0232		9.31598												40.6897		20.2661		31.2574		5.8462		32.4621		6.42676		26.7131
		19.4928		4.10095		21.2928		4.95182		23.4312		5.40976		21.0434		7.35286		24.0017		9.56482		24.1009		9.16122												40.767		20.7706		31.3495		6.10351		32.5543		6.5389		26.7891
		19.5559		4.03191		21.3723		4.79608		23.505		5.60307		21.1094		7.48351		24.106		9.81341		24.159		9.24526												40.8496		20.6258		31.4396		5.73923		32.6361		6.44758		26.8772
		19.6179		3.87512		21.4551		4.44345		23.5806		5.8467		21.1862		7.28362		24.1298		9.62644		24.2346		9.29792												40.9208		20.9586		31.5284		6.06605		32.7155		6.87584		26.9563
		19.6691		4.30484		21.5368		4.80109		23.6508		5.79157		21.2349		7.60457		24.2455		9.7389		24.3075		9.36072												41.0045		20.8235		31.6217		5.92187		32.81		6.52787		27.0328
		19.7294		4.49835		21.6191		4.62105		23.7252		5.56212		21.3088		7.76091		24.326		10.005		24.3867		9.34594												41.0871		20.8372		31.7091		6.06574		32.8949		6.71148		27.1247
		19.7843		4.16931		21.7051		4.55472		23.7972		5.92576		21.3797		7.86915		24.3998		10.1669		24.4642		9.73417												41.1698		21.0188		31.8032		5.99831		32.9812		7.01339		27.2039
		19.8484		3.86613		21.7864		4.69592		23.8684		5.87172		21.4555		7.66261		24.4841		10.0877		24.5227		9.4638												41.2481		21.1771		31.8945		6.07549		33.0639		6.73582		27.2854
		19.9095		4.13094		21.8696		4.79377		23.943		5.67338		21.5259		7.79787		24.5516		10.0135		24.6179		9.68688												41.326		21.424		31.977		6.40318		33.1473		6.73044		27.376
		19.9611		4.13942		21.954		4.83614		24.0154		5.33582		21.5812		7.93277		24.5809		10.1453		24.6746		10.0179												41.4077		21.8664		32.067		6.31208		33.2418		6.93952		27.4588
		20.0233		4.0177		22.0386		4.66377		24.0919		5.75144		21.6551		7.93685		24.6656		10.4251		24.7518		9.79587												41.4854		21.4471		32.1624		6.27924		33.3267		6.922		27.537
		20.086		4.1321		22.1225		4.65546		24.1585		5.83697		21.7258		8.36734		24.7474		10.2035		24.8297		9.93314												41.5654		21.5574		32.2497		6.4449		33.4097		7.52694		27.6195
		20.136		3.79441		22.2039		4.62328		24.239		6.0498		21.7972		8.05665		24.8155		10.4167		24.8904		9.87133												41.65		22.1816		32.341		6.47421		33.4931		7.51392		27.7064
		20.199		4.02554		22.2866		4.879		24.3095		6.17296		21.8534		7.66598		24.9248		10.661		24.9656		9.95286												41.6701		21.8812		32.43		6.34371		33.5916		7.62691		27.7848
		20.2558		4.34377		22.3707		4.8152		24.385		5.67945		21.928		8.14916		24.978		10.8748		25.0446		10.0511												--		--		32.5151		6.66991		33.6653		7.3289		27.8675
		20.3151		4.26048		22.4521		4.88292		24.4587		5.76246		22		7.89263		25.0551		10.4755		25.1214		10.0743												23.319		3.35294		32.6093		6.65075		33.7642		7.56804		27.95
		20.3675		4.40994		22.535		4.85458		24.5345		5.53471		22.0771		8.16613		25.1078		10.6697		25.1955		10.4141												23.3232		3.5423		32.6953		6.82504		33.8515		7.67897		28.0352
		20.4309		4.13934		22.618		4.7297		24.6047		5.91149		22.1251		8.11033		25.1816		10.5079		25.2566		10.1962												23.3512		3.45556		32.7853		6.88735		33.9351		7.91686		28.1178
		20.4866		4.38788		22.6998		4.92911		24.6817		5.90933		22.2035		8.10639		25.2852		10.6038		25.3313		10.3621												23.4299		3.12619		32.8781		6.54314		34.0208		7.7185		28.1972
		20.5462		4.10068		22.782		5.10764		24.7525		5.91423		22.2789		8.57139		25.3372		10.728		25.4092		10.3555												23.5065		3.47959		32.9631		7.08723		34.1121		7.95228		28.2762
		20.6051		4.24971		22.8652		5.09852		24.8291		6.13125		22.3533		8.49462		25.4191		10.7829		25.4833		10.2631												23.5876		3.71749		33.0561		6.87577		34.2054		8.34862		28.3618
		20.6665		4.17019		22.9468		5.08936		24.902		5.93457		22.4258		8.43743		25.475		10.7131		25.5592		10.459												23.6625		3.94012		33.1407		7.07991		34.2829		7.97404		28.4507
		20.7258		4.52513		23.0305		4.97216		24.9712		6.20155		22.4782		8.55925		25.5848		11.0569		25.6368		10.4208												23.7444		3.69767		33.2338		7.3116		34.3664		8.38268		28.53
		20.779		4.57921		23.1138		5.45603		25.0511		5.6522		22.5527		8.79965		25.668		11.2625		25.6981		10.7671												23.8194		3.8061		33.3212		7.46806		34.4382		8.35297		28.6093
		20.8404		4.14406		23.1978		5.1059		25.1201		5.99097		22.625		8.72578		25.7145		11.2459		25.7744		10.7677												23.8975		3.59184		33.4085		7.2374		34.5339		8.39519		28.699
		20.9017		3.9392		23.2821		5.08112		25.1943		6.25337		22.6983		8.9507		25.7934		11.2883		25.8465		10.6736												23.9748		4.12223		33.4997		7.61936		34.6207		8.45893		28.7759
		20.9589		4.15063		23.3653		5.1774		25.2683		6.34986		22.7535		8.64017		25.842		11.1698		25.9233		10.5841												24.0569		3.95654		33.5889		7.66285		34.7161		8.46539		28.8682
		21.0138		4.3438		23.4487		5.18392		25.3448		6.38733		22.8225		9.0079		25.9135		11.2544		26.0019		10.6992												24.1353		3.57257		33.6852		7.63209		34.7989		8.4351		28.9456
		21.0779		4.40461		23.5294		5.11316		25.4132		6.55061		22.9022		8.75092		25.9966		11.5069		26.0803		11.0509												24.2158		3.47602		33.7795		7.95214		34.8859		8.44115		29.0349
		21.1375		4.45795		23.6141		4.88565		25.4883		6.09244		22.9752		8.9466		26.1023		11.6587		26.154		10.9974												24.2903		3.96649		33.8655		7.64421		34.972		8.58328		29.1289
		21.1932		4.39111		23.6947		5.27868		25.5619		6.72324		23.0271		9.08944		26.1513		11.7777		26.2127		10.9371												24.3691		3.7455		33.9611		7.94189		35.055		8.72162		29.2022
		21.2498		4.27119		23.7763		5.46913		25.6337		6.3607		23.1021		9.14215		26.2017		11.9503		26.2909		11.1161												24.4454		3.94381		34.052		8.06612		35.1417		9.05266		29.2926
		21.3038		4.20444		23.8622		5.19334		25.711		6.1461		23.175		9.0555		26.2863		11.7346		26.3699		11.2149												24.523		3.7475		34.1406		8.42688		35.2356		8.98438		29.3838
		21.365		4.43669		23.9461		5.22717		25.7854		6.16877		23.2474		9.05679		26.3631		11.6625		26.4419		11.5861												24.6025		4.32805		34.2277		8.51047		35.3148		9.18196		29.4663
		21.4172		4.37915		24.0282		5.24911		25.86		6.33121		23.3246		8.92598		26.4433		11.9358		26.5148		11.4373												24.681		3.69251		34.3161		8.53976		35.4049		9.20182		29.5486
		21.4754		4.58081		24.11		5.57185		25.9294		6.3826		23.379		9.15039		26.5236		11.9017		26.5772		11.6405												24.7567		3.96979		34.4083		8.99031		35.4831		9.53146		29.6277
		21.5385		4.59863		24.1934		5.48293		26.0077		6.40263		23.4509		9.29868		26.5877		11.9121		26.6541		11.7999												24.8355		3.87749		34.4906		8.80129		35.5857		9.69653		29.7087
		21.5959		4.31757		24.2776		5.44664		26.0788		6.48513		23.5227		9.48452		26.6435		12.3128		26.7322		11.7429												24.9096		4.19655		34.5779		9.06216		35.6572		9.71965		29.7889
		21.6548		4.36342		24.362		5.40267		26.1557		6.52483		23.5947		9.44992		26.7298		12.0637		26.8101		11.9654												24.991		3.84072		34.6723		9.04314		35.7542		9.97229		29.8603
		21.7103		4.57414		24.4446		5.65766		26.2296		6.43646		23.6501		9.54558		26.8081		11.9437		26.8865		12.1906												25.068		3.91824		34.7556		9.28828		35.8398		10.119		29.9463
		21.7689		4.58571		24.5286		5.41766		26.3051		6.44482		23.7219		9.55735		26.8912		12.5461		26.9454		12.2344												25.1487		4.07754		34.8449		9.07514		35.9191		10.2801		30.022
		21.8269		4.27479		24.61		5.68448		26.3764		6.94604		23.7992		9.61877		26.9603		12.7467		27.0261		12.4852												25.2273		4.02025		34.9365		9.5036		36.0092		10.1758		30.1039
		21.8892		4.25388		24.694		5.76634		26.447		6.74921		23.8755		9.9788		27.0661		12.7448		27.1002		12.4488												25.3041		4.19138		35.0217		9.58009		36.0883		10.5065		30.1806
		21.9433		4.41575		24.7768		5.31817		26.524		6.70347		23.9438		9.77896		27.0912		12.7633		27.1747		12.412												25.3822		4.43166		35.1202		9.62175		36.1786		10.1759		30.2564
		22.0021		4.5694		24.8583		5.59135		26.6031		6.99433		23.9986		9.91639		27.1706		12.7011		27.2516		12.4595												25.4627		4.24514		35.2086		9.5126		36.2623		10.4818		30.3468
		22.0625		4.47468		24.9428		5.53721		26.6709		6.93339		24.0767		9.95379		27.2611		12.9837		27.3236		12.6113												25.5398		4.0791		35.2986		10.2059		36.3519		10.667		30.4257
		22.1197		4.63289		25.0269		5.58711		26.7452		6.98742		24.1498		10.0832		27.3325		13.1166		27.3844		12.7858												25.6185		4.14826		35.3865		10.0888		36.4406		10.9111		30.5136
		22.178		4.71857		25.1094		5.87001		26.8184		7.18431		24.2228		9.80955		27.4171		12.8707		27.4623		13.3075												25.6955		3.99705		35.4748		10.5442		36.5186		11.0666		30.6007
		22.2398		4.53799		25.1938		5.94827		26.8926		7.14918		24.2655		9.94574		27.4616		13.138		27.5356		13.5274												25.7737		4.4059		35.562		10.5169		36.5975		11.4033		30.6788
		22.2956		4.74317		25.2702		5.80753		26.9667		7.52074		24.3443		9.97385		27.5498		13.4107		27.6128		13.3008												25.8526		4.51781		35.6561		10.6742		36.6709		11.5589		30.7582
		22.3521		4.56479		25.3539		5.75423		27.0429		7.60607		24.4177		9.99567		27.631		13.3146		27.6874		13.3883												25.932		4.32922		35.7433		10.5783		36.7699		11.6696		30.8463
		22.417		4.71715		25.4361		6.10568		27.1124		7.49495		24.4929		10.016		27.7051		13.5113		27.7497		13.4669												26.0076		4.57148		35.831		10.8013		36.8552		11.7468		30.9245
		22.4706		4.69957		25.5173		6.03606		27.1903		7.59502		24.5653		10.0258		27.7843		13.6286		27.8206		13.6264												26.0837		4.49535		35.9193		10.7515		36.9362		12.129		31.0175
		22.5303		4.8025		25.6017		5.82281		27.2604		7.44279		24.6213		10.3424		27.8614		13.7794		27.8964		13.7081												26.1626		4.5396		36.0053		10.9738		37.0356		12.2637		31.0934
		22.5892		4.71693		25.6837		6.22227		27.3355		7.65551		24.6961		10.1339		27.9278		14.112		27.9694		13.9628												26.2394		4.73198		36.0926		11.2493		37.1205		12.3679		31.1783
		22.6475		4.77588		25.7669		6.07342		27.4109		7.70494		24.7612		10.4011		27.9864		13.9113		28.0459		14.0088												26.3187		4.6249		36.1746		11.2974		37.2078		12.534		31.263
		22.7043		4.75179		25.8492		5.8459		27.4773		7.61645		24.8203		10.4737		28.0634		13.849		28.1215		14.1616												26.3964		4.75169		36.1811		11.294		37.2968		13.0456		31.3493
		22.765		4.79457		25.9325		6.43763		27.5499		8.14394		24.8907		10.5743		28.1452		14.2356		28.1828		14.1888												26.4788		4.65198		36.1827		11.1434		37.3827		13.1275		31.4338
		22.8246		4.67527		26.0168		6.09007		27.6252		8.08503		24.966		10.5141		28.2275		14.2256		28.2552		14.3719												26.5556		4.39401		--		--		37.4673		13.3221		31.5161
		22.8822		4.89582		26.1005		6.43587		27.6979		8.27351		25.0413		10.682		28.2991		14.414		28.3294		14.5046												26.6355		4.51647		23.8506		2.64166		37.5618		13.6197		31.5985
		22.9454		4.69894		26.187		6.16976		27.7757		8.21288		25.1095		10.8436		28.3502		14.4413		28.4037		14.7273												26.7121		4.18318		23.8526		2.75241		37.6425		13.9606		31.6837
		22.9953		5.1978		26.2663		6.79129		27.8498		8.63281		25.1866		10.8508		28.4295		14.4977		28.479		14.9099												26.7875		4.51874		23.8897		2.95738		37.7456		13.9274		31.7704
		23.055		5.33507		26.352		6.50839		27.92		8.13465		25.2413		11.2385		28.5117		14.6952		28.5399		14.9293												26.8673		4.58069		23.9793		2.9626		37.8169		14.1888		31.8523
		23.1153		4.93208		26.4361		6.80951		27.9886		8.7987		25.3156		11.1134		28.5769		15.0079		28.6157		15.233												26.9444		4.85083		24.0748		2.97201		37.9086		14.4035		31.9311
		23.1809		4.69584		26.5189		7.26758		28.0661		8.59493		25.3883		11.2495		28.6564		15.0036		28.6898		15.2126												27.0271		4.57603		24.1584		3.21447		37.9922		14.5417		32.0168
		23.2433		4.78843		26.6032		6.78848		28.1376		8.35341		25.4597		11.3535		28.7327		15.2185		28.7636		15.7701												27.1039		4.56952		24.2524		3.2587		38.0638		14.7928		32.0933
		23.2967		5.05167		26.6862		7.06006		28.2129		8.60179		25.516		11.4063		28.7892		15.2829		28.8403		15.6682												27.1836		4.52381		24.3403		3.31054		38.1552		14.7261		32.1766
		23.3627		5.00935		26.7669		7.26065		28.2829		9.09226		25.5815		11.648		28.8616		15.5273		28.9043		15.7415												27.2603		4.51762		24.4301		3.2204		38.2411		15.0922		32.261
		23.4233		4.8626		26.8508		7.14012		28.3568		8.95608		25.6649		11.4051		28.9501		15.2691		28.9726		15.9367												27.3368		4.55684		24.5231		3.0942		38.3332		14.8138		32.3297
		23.4779		5.11439		26.9327		7.45691		28.4264		9.13489		25.7382		11.7061		29.0389		15.9068		29.0466		15.9742												27.4189		4.44137		24.6073		3.33051		38.4197		15.0626		32.4255
		23.5403		5.12304		27.0168		7.79198		28.5007		9.25756		25.8066		11.4576		29.1177		15.9303		29.1249		16.2649												27.4921		5.08956		24.6911		3.31741		38.5049		15.149		32.4986
		23.5987		4.96784		27.0983		7.8334		28.5768		9.3296		25.8561		11.6263		29.1623		16.0638		29.1866		16.6205												27.5745		4.91981		24.7848		3.29589		38.5897		15.43		32.5767
		23.658		4.86229		27.1817		7.96142		28.6484		9.41839		25.9319		11.9628		29.2391		15.9056		29.2623		16.7704												27.6548		5.18665		24.8744		3.09098		38.6748		15.7805		32.6559
		23.7156		4.90373		27.266		8.04124		28.7276		9.54852		26.0047		11.6217		29.3148		16.2912		29.3342		16.9294												27.7355		4.74674		24.9623		3.00551		38.7545		15.6303		32.7396
		23.7741		5.01765		27.3488		8.13154		28.7997		9.69235		26.0637		11.7551		29.3931		16.3897		29.4066		17.033												27.8096		5.05533		25.0482		3.27994		38.8468		15.9891		32.8293
		23.831		5.14881		27.4312		8.23517		28.87		9.5928		26.1347		11.9334		29.474		16.8509		29.4863		17.1811												27.889		5.11159		25.1373		3.37664		38.9453		16.4047		32.8927
		23.8909		5.38236		27.5151		8.50751		28.9419		10.2639		26.2074		12.0655		29.5546		16.8859		29.5628		17.4975												27.9646		4.79055		25.2287		3.19679		38.9593		16.5531		32.9927
		23.9505		5.18075		27.5991		8.54257		29.0188		9.67334		26.2848		11.9602		29.6115		17.0453		29.6232		17.644												28.0467		5.15974		25.3177		3.25813		38.9602		15.9993		33.0743
		24.0076		5.2178		27.6845		8.28247		29.0909		9.83129		26.3342		12.189		29.6908		17.2315		29.6971		17.844												28.1255		4.6975		25.405		3.50926		38.9599		16.088		33.1553
		24.0718		5.32634		27.7661		8.56739		29.1673		10.0413		26.4232		12.2498		29.7678		17.5133		29.7731		18.0651												28.2023		4.9885		25.4956		3.4745		38.9558		16.1578		33.2426
		24.1273		5.1705		27.8451		8.64206		29.2438		9.82393		26.4802		12.4252		29.8491		17.833		29.8459		18.1616												28.2818		5.41642		25.5868		3.77057		38.9619		16.175		33.324
		24.1868		5.08434		27.9287		8.69538		29.3137		10.5451		26.5563		12.5238		29.9288		17.5194		29.9221		18.5189												28.3624		5.18269		25.6781		3.81406		38.9642		16.1853		33.402
		24.2424		5.42751		28.012		9.0412		29.3876		10.39		26.6083		12.5737		30.002		18.2081		29.9971		18.6093												28.443		4.87444		25.7645		3.54541		38.9624		16.055		33.4925
		24.3037		5.36095		28.0932		9.05552		29.4618		10.496		26.6794		12.7109		30.0429		18.2552		30.059		18.5969												28.5169		4.88425		25.8532		3.64025		38.964		15.9535		33.575
		24.3577		5.37929		28.1739		9.0631		29.5309		10.6433		26.7487		12.7981		30.1281		18.3054		30.1323		18.9016												28.5923		5.38921		25.9439		3.56659		38.9663		16.0408		33.6607
		24.4216		5.48541		28.2568		9.22305		29.6057		11.0623		26.8218		12.8516		30.1982		19.0301		30.2071		19.0888												28.6704		5.34113		26.0319		3.83943		38.9672		16.0129		33.7367
		24.4797		4.87023		28.3403		9.23121		29.6775		11.0633		26.8969		12.8075		30.2755		19.1439		30.279		19.3426												28.7539		4.98914		26.1228		3.69132		38.9609		16.1458		33.8252
		24.5361		5.67993		28.4215		9.79208		29.7485		11.3615		26.9587		12.6723		30.3526		19.1143		30.3446		19.4058												28.8328		5.03486		26.2115		3.64344		38.9612		15.9593		33.9109
		24.6036		5.13465		28.5082		9.60525		29.825		11.1127		27.0559		13.0913		30.4056		19.7459		30.4176		20.1389												28.9108		4.98394		26.2997		3.76735		38.9588		15.9825		33.9895
		24.6539		5.56225		28.5892		9.69482		29.8948		11.2543		27.0978		12.9859		30.4843		19.6397		30.4951		20.2458												28.9908		5.0679		26.39		3.75105		38.9567		16.0536		34.0762
		24.7156		5.24358		28.673		9.98736		29.9728		11.5968		27.1731		13.2626		30.5633		20.1642		30.5697		20.3192												29.0737		5.28191		26.4762		4.02433		38.9617		16.0088		34.1603
		24.7771		5.32172		28.7566		10.6843		30.0469		11.7795		27.2503		13.2732		30.6426		20.4572		30.6398		20.717												29.1545		5.47886		26.5651		4.05592		38.9613		16.116		34.2395
		24.8349		5.40477		28.8411		10.1938		30.1233		11.7936		27.2973		13.2582		30.727		20.3686		30.7153		20.5295												29.2333		5.45685		26.6571		3.7336		38.9559		15.9767		34.3177
		24.889		5.52996		28.9234		10.3101		30.1899		12.0062		27.3736		13.596		30.8069		20.834		30.7777		21.128												29.3158		5.32959		26.7477		3.76076		38.9708		15.7552		34.4006
		24.9539		5.59482		29.0073		10.5245		30.2649		12.1329		27.4458		13.7919		30.8879		20.9556		30.8535		21.2175												29.3964		5.58753		26.8346		4.00602		38.9652		16.1261		34.4818
		25.0098		5.51434		29.0883		10.4202		30.3339		12.182		27.5203		13.9999		30.9279		21.0012		30.9244		21.3444												29.4752		5.59162		26.9281		3.86803		38.9628		16.0321		34.5654
		25.0687		5.69158		29.1699		11.211		30.4082		12.3832		27.5726		13.9289		31.0038		21.5288		30.9992		21.6924												29.5586		5.64836		27.0127		4.00744		38.9651		15.843		34.6496
		25.1334		5.5036		29.2531		11.3617		30.4821		12.4895		27.6477		14.104		31.0897		21.4593		31.0741		21.9575												29.6369		5.99509		27.1041		3.83914		38.9591		15.9032		34.7241
		25.187		5.74797		29.3366		11.191		30.555		12.7533		27.719		14.1648		31.1751		21.6076		31.1391		22.434												29.7127		6.0313		27.1937		4.05855		38.9639		15.8853		34.8159
		25.247		5.81915		29.42		11.3603		30.6272		12.9194		27.7908		14.1995		31.2061		22.143		31.2112		22.4036												29.792		5.95743		27.2818		4.10525		38.9682		15.8032		34.8856
		25.3082		6.01118		29.5039		11.4813		30.6979		13.1563		27.8407		14.2874		31.3325		22.4721		31.2837		22.7183												29.8646		5.66821		27.3719		4.26586		38.9602		15.9945		34.9817
		25.3591		5.85526		29.5841		11.6686		30.7705		13.4474		27.9179		14.2941		31.4199		22.5674		31.3586		23.0119												29.9374		5.81468		27.4641		4.07547		38.966		16.0332		35.0579
		25.4181		5.89456		29.6691		12.0227		30.8431		13.3668		27.9897		14.4546		31.4569		22.5326		31.4341		23.4604												30.0102		5.96797		27.5521		4.30745		38.9688		16.1174		35.1395
		25.4868		5.75471		29.7516		12.335		30.9166		13.6407		28.0663		14.6322		31.528		23.0226		31.5072		23.4085												30.0846		5.78768		27.6407		4.3754		39.0325		16.3002		35.2311
		25.5384		6.03441		29.8331		12.5839		30.9881		14.2043		28.1427		14.7745		31.6123		23.356		31.5667		23.7196												30.1538		6.01068		27.7303		4.27688		39.1257		16.5229		35.3143
		25.5991		5.74154		29.9187		12.6314		31.0583		13.7523		28.1979		14.9488		31.6903		23.3484		31.6451		24.0533												30.2273		5.7011		27.8196		4.31205		39.2177		16.505		35.3952
		25.657		6.00378		30.0005		12.6239		31.1347		14.0875		28.2693		15.3541		31.7315		23.7759		31.7192		24.2019												30.3032		5.69476		27.9115		4.10417		39.3118		16.4653		35.4822
		25.7124		5.91135		30.0829		12.8189		31.2068		14.3927		28.3435		15.3946		31.8156		24.2255		31.7925		24.6202												30.3779		5.62383		28.0018		4.512		39.4052		16.8897		35.5639
		25.772		6.41635		30.1642		13.0495		31.2746		14.4935		28.4165		15.59		31.8898		24.4694		31.8664		24.8515												30.4492		5.97829		28.0931		4.19032		39.4895		16.8843		35.647
		25.8344		6.22273		30.2477		13.3433		31.3494		14.8992		28.4923		15.6723		31.9683		24.6706		31.9412		24.9918												30.5306		5.79974		28.1803		4.66321		39.5799		16.9692		35.7268
		25.8933		6.28671		30.3293		13.462		31.4287		14.761		28.5414		15.697		32.053		24.9243		32.0044		25.8027												30.6099		5.63439		28.2741		4.26147		39.6637		17.3186		35.8119
		25.9499		6.20849		30.4081		14.047		31.4956		15.0598		28.6135		15.9243		32.1248		25.2795		32.0754		26.0265												30.6934		5.80407		28.3586		4.64416		39.7515		17.5234		35.8857
		26.0136		6.13098		30.4906		13.9459		31.5694		15.362		28.6897		16.0893		32.203		25.2239		32.1518		26.2221												30.7717		6.04376		28.4523		4.42818		39.848		17.7394		35.971
		26.0738		6.44392		30.5735		14.0048		31.6433		15.2614		28.7607		16.3895		32.2428		25.4667		32.2254		26.774												30.8516		5.90159		28.5396		4.38683		39.9328		17.7916		36.0482
		26.1287		6.54642		30.6543		14.5477		31.7168		15.4102		28.8074		16.2654		32.3254		26.0017		32.2983		26.6676												30.933		5.97309		28.6289		4.55876		40.017		17.8639		36.1274
		26.1911		6.52447		30.7375		14.3756		31.793		15.6867		28.8889		16.2226		32.4032		26.1739		32.3732		26.8377												31.0085		6.26204		28.7218		4.37269		40.1057		18.3764		36.2106
		26.2401		7.0094		30.8185		14.7137		31.8665		16.0745		28.9672		16.77		32.4847		26.2611		32.4355		27.3664												31.0931		6.32071		28.8084		4.59435		40.1826		18.2535		36.2896
		26.3102		6.82598		30.9035		14.9812		31.9345		16.313		29.0404		16.9622		32.568		26.5894		32.5124		27.737												31.1736		6.50525		28.8974		4.82825		40.2727		18.493		36.3606
		26.368		6.7748		30.9834		15.0941		32.0119		16.7982		29.0895		17.2342		32.6049		26.9379		32.5849		28.029												31.2541		6.45287		28.99		4.5919		40.3487		18.9424		36.4554
		26.4162		7.01138		31.0653		15.3233		32.081		16.8652		29.163		17.3268		32.6781		27.3573		32.659		28.2878												31.3362		6.04387		29.085		4.88275		40.4327		18.8789		36.5388
		26.4828		6.76634		31.153		15.2516		32.1543		16.9351		29.2376		17.6419		32.7271		27.6887		32.7204		28.579												31.4179		6.35746		29.1745		5.11112		40.5206		18.973		36.6223
		26.5399		6.87548		31.2289		15.8787		32.2301		17.2435		29.3139		17.7779		32.8409		28.1935		32.7909		28.8011												31.5038		6.63117		29.2712		5.11378		40.6161		19.138		36.7028
		26.5982		7.10929		31.308		16.1934		32.2998		17.3684		29.3902		17.864		32.9214		28.1451		32.8659		29.4342												31.5762		6.29401		29.3645		4.84309		40.7021		19.2317		36.7887
		26.6671		7.06854		31.3918		16.3599		32.3745		17.6024		29.4411		18.1143		33.0031		28.4228		32.941		29.529												31.6547		6.39531		29.4553		4.90456		40.7833		19.1756		36.796
		26.7171		6.90015		31.4817		16.3824		32.4429		18.0861		29.5148		18.2519		33.0447		29.1557		33.0123		29.8792												31.7345		6.3308		29.551		5.04938		40.8804		19.5722		36.7976
		26.7732		7.42991		31.5552		16.8416		32.5205		18.0356		29.5836		18.5714		33.1581		29.3446		33.086		30.3701												31.8183		6.3201		29.6346		5.12475		40.959		19.7469		36.7977
		26.839		7.41548		31.6392		17.0019		32.5949		17.8693		29.6638		18.7208		33.2025		29.4065		33.1512		30.8379												31.9016		6.53069		29.7241		5.32951		41.0476		19.8167		36.8014
		26.8943		7.56348		31.7265		17.194		32.6638		18.5684		29.7115		18.9926		33.2203		29.9899		33.2195		31.3175												31.9731		6.58375		29.8083		5.39268		41.1431		19.9111		--
		26.9523		7.86114		31.8184		17.1991		32.7383		18.4972		29.7837		18.9153		33.3033		30.1538		33.2959		31.756												32.0564		6.70666		29.8941		5.35462		41.2379		20.0094		22.5045
		27.0121		7.75175		31.8931		17.6439		32.8122		18.457		29.8579		19.1765		33.4477		30.1212		33.3682		32.2391												32.1313		6.77715		29.9773		5.27695		41.3178		20.3748		22.5629
		27.0735		7.69966		31.977		18.048		32.8835		19.0169		29.9342		19.3142		33.4975		30.6929		33.4421		32.24												32.2122		7.02549		30.06		5.26514		41.407		20.4482		22.6562
		27.1265		7.90389		32.0619		17.7179		32.952		19.2032		29.9812		19.5862		33.5439		30.9043		33.5047		32.8615												32.2946		6.66188		30.1449		5.23505		41.5		20.5672		22.745
		27.1968		8.0265		32.1487		18.198		33.0299		19.5502		30.0527		19.8108		33.6139		30.9327		33.5807		33.2166												32.3645		6.65957		30.2288		4.9226		41.5871		20.8108		22.826
		27.2473		8.19675		32.2255		18.5156		33.1023		19.8648		30.1296		19.9851		33.7255		31.5383		33.6468		33.4866												32.4482		6.84807		30.3167		4.75329		41.6746		20.9914		22.9004
		27.3073		8.24191		32.3079		18.8083		33.1737		19.9674		30.2058		19.9004		33.7513		31.8853		33.7217		33.9897												32.5302		6.66435		30.3995		5.50567		41.7642		21.0219		22.9879
		27.3676		8.33186		32.3905		19.0725		33.2467		20.0348		30.2798		20.2346		33.8274		31.8889		--		34.6166												32.601		7.11916		30.4918		5.20973		41.8573		21.124		23.0701
		27.4221		8.57064		32.4785		19.3599		33.3176		20.2661		30.3321		20.7011		33.8996		32.4657		--		34.7944												32.6824		7.18969		30.582		5.6387		41.9355		21.1215		23.1508
		27.4842		8.65725		32.5495		19.4115		33.3912		20.3853		30.4049		20.7779		33.9371		32.557		--		--												32.7653		7.09372		30.6714		5.22279		42.0267		21.4983		23.2354
		27.5467		8.46886		32.6343		19.581		33.4635		20.7186		30.4775		20.9762		34.0431		32.9564		--		--												32.846		6.83441		30.7621		5.83767		42.1079		21.8371		23.3204
		27.6009		8.59287		32.7147		19.7604		33.5368		21.0944		30.5473		21.3133		34.1283		33.2555		--		--												32.9229		7.19499		30.8572		5.41642		42.2013		21.6306		23.3999
		27.6602		8.6158		32.7958		20.0507		33.6138		21.2438		30.601		21.5099		34.1733		33.4107		--		--												33.0007		7.2908		30.9455		5.63145		42.2927		21.6802		23.4826
		27.7198		8.90761		--		--		33.68		21.4729		30.6742		21.6755		34.2596		33.6466		--		--												33.0797		7.17747		31.0381		5.64762		42.374		22.2878		23.5658
		27.7762		9.02991		11.4764		0.39752		33.7558		21.2546		30.7498		21.8392		34.3338		34.1563		--		--												33.1573		7.59692		31.1286		5.95319		42.4667		22.2268		23.6498
		27.8371		8.91777		11.5223		0.60522		33.8313		21.5337		30.8235		21.9596		34.4109		34.4035		--		--												33.2328		7.53648		31.2211		5.97884		42.5565		22.3891		23.7288
		27.893		8.95767		11.6057		0.94686		33.9074		21.6452		30.8729		22.1245		34.4603		34.9546		--		--												33.3155		7.54865		31.3101		6.02088		42.641		22.392		23.813
		27.9497		9.44816		11.6875		0.98081		33.9724		21.8648		30.9438		22.4471		34.5352		35.3829		--		--												33.3931		7.54048		31.4044		5.8159		42.7297		22.4072		23.8956
		28.0123		9.0774		11.7697		0.92903		34.0463		22.0475		31.0209		22.9354		34.6116		35.6117		--		--												33.4697		7.83324		31.4994		5.88408		42.8229		22.7895		23.9787
		28.0714		9.36223		11.8501		1.01309		34.1253		22.6327		31.093		23.0237		34.6848		35.9946		--		--												33.5515		7.71441		31.5858		6.20141		42.9221		22.7977		24.061
		28.128		9.32576		11.9343		1.00527		34.1933		22.5312		31.1669		23.2478		34.7583		36.1951		--		--												33.6343		7.82281		31.6767		6.13707		43.0072		22.9229		24.1476
		28.1837		9.48614		12.0145		1.09409		34.2746		22.6661		31.2121		23.401		34.8056		36.6827		--		--												33.7064		8.03238		31.766		6.33933		43.0575		23.0092		24.2283
		28.2419		9.83939		12.095		0.91895		34.2913		22.9381		31.289		23.6245		34.886		37.1531		--		--												33.7924		7.79199		31.8578		6.18425		43.0516		23.0259		24.3069
		28.2994		9.79962		12.1758		1.21019		--		--		31.3615		23.794		34.9657		37.3617		--		--												33.8691		8.465		31.9477		6.40842		43.0552		22.876		24.3878
		28.3613		9.91406		12.2552		1.16866		13.0777		1.53414		31.4344		24.0392		35.0399		38.0281		--		--												33.9479		8.26348		32.0351		6.61921		43.0531		22.8878		24.4724
		28.4203		9.81332		12.336		1.2287		13.122		1.65259		31.4853		23.9808		35.123		38.1025		--		--												34.0305		8.27674		32.1266		6.13322		43.0514		23.1164		24.553
		28.4743		10.2892		12.4167		1.18508		13.189		2.00195		31.5549		24.6487		35.1708		38.3187		--		--												34.1033		8.60558		32.2169		6.31682		43.0448		23.1687		24.6324
		28.5372		10.244		12.4939		1.49512		13.2575		2.01246		31.6392		25.3248		35.2509		38.8146		--		--												34.183		8.67654		32.3061		6.62213		43.0574		22.8842		24.71
		28.5929		10.3069		12.5766		1.15477		13.3319		1.95854		31.7135		25.0191		35.3239		38.979		--		--												34.2591		8.83233		32.3941		6.78067		43.055		22.9905		24.7927
		28.6519		10.4573		12.6519		1.43671		13.4039		2.15802		31.7882		25.3792		35.3981		39.3779		--		--												34.3379		8.77386		32.4871		6.45325		43.0506		22.9219		24.8744
		28.7142		10.5186		12.7338		1.2137		13.4776		1.85687		31.8613		25.5362		35.4725		39.6823		--		--												34.4148		8.87657		32.5731		6.44111		43.0435		23.2281		24.9562
		28.7724		10.5715		12.8173		1.29493		13.5414		1.88405		31.9053		25.6223		35.51		39.8855		--		--												34.4946		9.04769		32.6644		6.56598		43.0512		22.7143		25.042
		28.8283		10.841		12.8984		1.60724		13.6174		2.25091		31.9801		25.891		35.5845		40.6994		--		--												34.569		9.53289		32.753		6.73609		43.0505		23.1074		25.1261
		28.8913		10.7626		12.9821		1.36943		13.6872		1.97485		32.0545		26.1352		35.6586		41.0067		--		--												34.6489		9.38616		32.8441		6.82964		43.0479		22.7998		25.2126
		28.9453		11.1114		13.064		1.64859		13.7646		2.08919		32.1042		26.6225		35.7337		41.2465		--		--												34.7307		9.22823		32.9327		6.90884		43.0538		22.8273		25.2918
		29.0092		11.0935		13.1473		1.53655		13.8396		2.36186		32.1694		26.7039		35.8092		41.6975		--		--												34.8043		9.60789		33.0222		7.14896		43.0526		22.7976		25.3723
		29.0624		11.5558		13.2299		1.49505		13.9041		2.62506		32.2473		27.1633		35.8946		42.4719		--		--												34.8823		9.67543		33.1129		7.12549		43.0543		23.0975		25.4558
		29.1214		11.714		13.3107		1.56179		13.9806		2.38912		32.3323		27.1383		35.9461		42.5823		--		--												34.9599		9.55494		33.2026		7.09067		43.0502		22.8965		25.5416
		29.1792		11.8995		13.3937		1.48096		14.0524		2.49724		32.4004		27.4678		36.0253		43.394		--		--												35.0378		9.6316		33.2863		7.31447		43.0519		22.9035		25.6212
		29.2431		11.9407		13.4739		1.52221		14.1267		2.18879		32.4488		27.8884		36.0995		43.3598		--		--												35.1169		9.53793		33.3787		7.43459		43.051		23.052		25.7076
		29.3002		11.9019		13.5545		1.86299		14.1991		2.17416		32.5273		27.6213		36.1736		44.2204		--		--												35.1949		9.9069		33.468		7.66917		43.0503		23.0102		25.7852
		29.3582		11.8962		13.6378		1.78999		14.2702		2.47718		32.5957		28.0603		36.2456		44.4505		--		--												35.2784		9.57447		33.5621		7.49849		43.0423		22.8268		25.8717
		29.4179		12.2666		13.7181		1.98495		14.342		2.60825		32.6639		28.4963		36.2985		44.7562		--		--												35.3551		10.3583		33.656		7.41427		43.0504		22.8972		25.9532
		29.4721		12.5883		13.7999		2.18822		14.4207		2.59075		32.7134		28.6352		36.377		45.6357		--		--												35.4332		10.4035		33.7465		7.83358		43.0463		23.0752		26.0353
		29.5354		12.6985		13.8857		1.76316		14.4913		2.82238		32.7833		29.019		36.4569		46.1629		--		--												35.5119		10.5577		33.833		8.05424		43.0508		22.7873		26.1223
		29.5931		13.0521		13.968		1.6303		14.5601		2.32913		32.864		29.2366		36.5297		46.8017		--		--												35.5899		10.4661		33.9266		8.31652		43.05		22.9971		26.1977
		29.6511		13.1056		14.048		2.07259		14.6273		2.72335		32.9327		29.6297		36.6066		46.9943		--		--												35.6688		10.8055		34.017		8.16769		43.0474		22.9396		26.2802
		29.7094		13.4677		14.1331		1.8905		14.7003		2.61875		32.9793		29.3135		36.6421		47.4792		--		--												35.7438		10.9263		34.104		8.30369		43.0505		22.9728		26.3659
		29.7692		13.5749		14.2122		2.01258		14.772		2.49011		33.0427		30.059		--		47.2215		--		--												35.8188		11.6003		34.1953		8.70007		43.0521		22.7001		26.4473
		29.8287		13.5248		14.2932		2.53738		14.8515		2.83854		33.1167		29.8039		--		47.2183		--		--												35.8999		11.6142		34.2822		8.75416		43.054		22.7693		26.529
		29.8845		13.35		14.3775		2.28413		14.9212		2.73901		33.2037		30.3018		--		--		--		--												35.9792		10.9896		34.3734		8.89584		43.0518		22.6049		26.6119
		29.9458		13.8503		14.4563		2.31583		14.991		2.71446		33.2477		30.6384		--		--		--		--												36.0575		11.2219		34.4612		8.94716		43.0459		22.9804		26.6952
		30.0006		13.7729		14.5355		2.30751		15.0601		3.233		33.3193		30.4009		--		--		--		--												36.1303		11.6346		34.5496		9.11194		43.0484		22.9802		26.7779
		30.0575		14.0519		14.6168		1.99169		15.1394		2.98929		33.4056		30.9313		--		--		--		--												36.2075		11.754		34.64		9.09189		43.05		22.4674		26.8583
		30.1167		13.9017		14.6994		2.01222		15.2062		3.35766		33.4744		31.3196		--		--		--		--												36.2843		11.9451		34.7296		9.31546		43.0411		22.7648		26.9373
		30.1774		14.0194		14.7822		2.14738		15.2854		3.07317		33.5494		31.4174		--		--		--		--												36.3673		12.2444		34.8151		9.44988		42.9567		22.4691		27.0211
		30.2344		14.2139		14.8604		2.12279		15.3508		3.01085		33.6191		31.9359		--		--		--		--												36.4451		12.6154		34.9079		9.18386		42.8595		22.6682		27.1114
		30.295		14.175		14.943		2.5666		15.4235		2.8195		33.6678		32.1084		--		--		--		--												36.526		12.2739		35.0005		9.2549		--		--		27.1899
		30.3517		14.1837		15.0317		2.79088		15.4967		2.83045		33.7426		32.5449		--		--		--		--												36.6047		12.4149		35.0876		9.83898		--		--		27.2705
		30.4119		14.2572		15.1154		2.45483		15.5779		3.14191		33.8173		32.6257		--		--		--		--												36.6834		12.9722		35.1756		9.89998		--		--		27.3517
		30.4706		14.6743		15.1967		2.44994		15.65		3.23713		33.8905		33.1012		--		--		--		--												36.7617		12.9844		35.2666		9.89771		--		--		27.4358
		30.5289		14.5595		15.2722		2.41832		15.7276		3.56383		33.9398		33.6027		--		--		--		--												36.843		13.1004		35.3566		10.2303		--		--		27.5189
		30.5868		14.7241		15.3614		2.31061		15.7873		3.70555		34.0234		34.034		--		--		--		--												36.9196		13.7096		35.4481		9.99884		--		--		27.5877
		30.6423		15.09		15.4455		2.53185		15.8674		3.29841		34.0929		34.1149		--		--		--		--												36.9986		13.5454		35.5382		10.3325		--		--		27.688
		30.6982		15.1463		15.5282		2.39973		15.9377		2.84455		34.1723		34.4224		--		--		--		--												37.0775		13.5074		35.6259		10.8456		--		--		27.772
		30.761		15.2355		15.6108		2.68836		16.009		3.20272		34.2169		34.6764		--		--		--		--												37.1559		13.7632		35.7174		10.638		--		--		27.855
		30.8169		15.5759		15.6916		3.00282		16.0841		3.53358		34.2955		35.0854		--		--		--		--												37.24		13.8362		35.8022		10.7594		--		--		27.9366
		30.8667		15.9226		15.7727		3.02633		16.1495		3.30698		34.3703		35.6365		--		--		--		--												37.3209		14.4329		35.8939		10.8924		--		--		28.0172
		30.9361		15.7482		15.8574		2.67479		16.2245		3.24308		34.4447		36.1673		--		--		--		--												37.4006		14.4517		35.9799		10.9911		--		--		28.0981
		30.9902		16.0984		15.9378		2.71293		16.2987		3.38247		34.5197		36.3971		--		--		--		--												37.4831		14.4218		36.0675		11.1695		--		--		28.1787
		31.0517		16.1846		16.0209		2.66717		16.3725		3.28678		34.563		36.6729		--		--		--		--												37.5577		14.8808		36.1584		11.2239		--		--		28.2638
		31.1123		16.2032		16.1043		2.49256		16.4441		3.58403		34.6429		37.1927		--		--		--		--												37.6389		15.0983		36.2419		11.4166		--		--		28.3434
		31.1673		16.4464		16.1862		2.56899		16.5146		3.63381		34.7165		37.6919		--		--		--		--												37.7213		15.5585		36.3362		11.5175		--		--		28.4307
		31.2255		16.7776		16.2659		3.12894		16.5906		3.48006		34.7892		38.1368		--		--		--		--												37.7968		15.4249		36.424		11.9569		--		--		28.5053
		31.2742		17.0678		16.3453		3.26754		16.665		3.56336		34.8606		38.3394		--		--		--		--												37.8701		15.7119		36.511		11.802		--		--		28.589
		31.3345		17.0434		16.4279		3.26656		16.7396		3.75186		34.8987		38.729		--		--		--		--												37.9466		15.7452		36.6099		11.9837		--		--		28.6722
		31.3945		17.3805		16.5082		3.50584		16.8142		4.12944		34.9779		38.8237		--		--		--		--												38.0273		15.9245		36.6937		12.5283		--		--		28.761
		31.4538		17.7821		16.5914		3.38486		16.8803		4.12949		35.054		39.4244		--		--		--		--												38.1004		15.859		36.783		12.9141		--		--		28.846
		31.5064		17.67		16.6759		2.92049		16.9564		3.89466		35.1307		39.9064		--		--		--		--												38.1777		16.0385		36.8675		13.0232		--		--		28.9275
		31.5744		17.613		16.7592		3.39255		17.0281		3.98127		35.2001		40.038		--		--		--		--												38.2518		16.3279		36.9642		13.0959		--		--		29.0168
		31.6277		18.0179		16.8428		3.24796		17.103		3.93099		35.2338		40.5592		--		--		--		--												38.33		16.4087		37.05		13.5538		--		--		29.0929
		31.688		17.9632		16.9244		3.64935		17.1745		3.93581		35.3083		40.7265		--		--		--		--												38.4078		16.6658		37.1472		13.7557		--		--		29.1788
		31.7466		18.3216		17.0069		3.55553		17.2468		3.75368		35.3769		41.0319		--		--		--		--												38.4907		16.6697		37.2395		13.6711		--		--		29.2662
		31.8065		18.477		17.0905		3.77833		17.3136		4.08541		35.4133		41.7982		--		--		--		--												38.5653		17.0299		37.3317		13.9452		--		--		29.3555
		31.864		18.7514		17.1721		3.82443		17.3884		4.62983		35.4919		41.8049		--		--		--		--												38.6478		17.3593		37.4196		14.2131		--		--		29.4358
		31.9204		18.9644		17.2554		3.33187		17.462		4.60564		35.556		42.1193		--		--		--		--												38.7318		17.3853		37.5149		14.2166		--		--		29.5184
		31.9821		18.7413		17.3331		3.42065		17.5359		4.50934		35.6275		42.5614		--		--		--		--												38.8062		17.7624		37.6066		14.5111		--		--		29.5921
		32.0354		19.35		17.4186		3.42036		17.6115		4.26264		35.676		43.1967		--		--		--		--												38.8891		17.3876		37.6944		14.9749		--		--		29.6746
		32.1059		19.4994		17.4986		3.55024		17.6781		3.97117		35.7533		43.3517		--		--		--		--												38.9671		17.6366		37.7849		14.8143		--		--		29.7517
		32.1709		19.4873		17.58		3.78961		17.7498		4.17897		35.822		43.8046		--		--		--		--												39.0518		18.1416		37.8736		15.1584		--		--		29.8325
		32.2293		19.6521		17.6629		3.90507		17.8221		4.03269		35.8857		44.5001		--		--		--		--												39.1259		18.3417		37.9567		15.4236		--		--		29.9156
		32.2869		19.9253		17.7426		3.95586		17.8939		4.24246		35.9284		44.5732		--		--		--		--												39.2084		18.2013		38.0454		15.2874		--		--		29.9906
		32.3528		20.0342		17.8265		3.919		17.9718		4.32178		36.011		45.0845		--		--		--		--												39.289		18.646		38.1281		15.5034		--		--		30.0657
		32.4055		20.4145		17.9085		4.18716		18.0408		4.23032		36.0857		45.4349		--		--		--		--												39.3713		18.448		38.2109		15.5751		--		--		30.1445
		32.4659		20.2334		17.9929		3.92637		18.1161		4.16759		36.1622		46.0585		--		--		--		--												39.4515		18.9722		38.305		15.9192		--		--		30.2213
		32.5278		20.8353		18.0758		3.58997		18.1909		4.45848		36.2088		46.4018		--		--		--		--												39.5274		19.2858		38.3941		16.1373		--		--		30.3102
		32.5836		20.7995		18.1596		3.78245		18.2646		4.2621		36.2711		46.7635		--		--		--		--												39.6089		19.1154		38.4835		16.3511		--		--		30.3915
		32.6431		20.9633		18.2419		3.90481		18.3345		4.32558		36.3541		47.2903		--		--		--		--												39.6872		19.3054		38.5725		16.743		--		--		30.4658
		32.7009		21.3737		18.3219		4.04111		18.4032		4.27663		36.4209		47.846		--		--		--		--												39.7717		19.3914		38.6678		16.5634		--		--		30.5542
		32.7605		21.2961		18.4036		4.24277		18.4815		4.17613		36.4579		48.6113		--		--		--		--												39.8531		19.6006		38.7577		17.0842		--		--		30.6434
		32.8325		21.614		18.4867		3.89187		18.5525		4.83387		36.5259		49.2778		--		--		--		--												39.9319		19.8462		38.8486		17.012		--		--		30.7305
		32.8952		21.5368		18.5671		4.0922		18.6279		4.90545		--		49.4376		--		--		--		--												40.0095		19.8422		38.9343		17.2466		--		--		30.8153
		32.9569		22.1567		18.6486		4.11115		18.6988		4.94617		--		49.421		--		--		--		--												40.0889		19.9435		39.033		17.2553		--		--		30.897
		33.0173		22.4072		18.7329		4.00006		18.7656		4.93504						--		--		--		--												40.164		20.0552		39.0761		17.3328		--		--		30.9752
		33.0796		22.3038		18.8154		4.2389		18.8424		4.69661						--		--		--		--												40.2423		20.1391		--		--		--		--		31.0659
		33.141		22.0771		18.8969		4.14855		18.9125		4.59264						--		--		--		--												40.3175		20.3694		23.374		2.81222		--		--		31.1479
		33.1964		22.4775		18.9796		4.31172		18.9862		4.54086						--		--		--		--												40.397		20.7225		23.3754		3.01271		--		--		31.2264
		33.2593		22.3821		19.0637		4.41089		19.0617		4.62128						--		--		--		--												40.4756		21.011		23.4161		2.95794		--		--		31.3187
		33.3174		22.6516		19.1467		4.30855		19.1343		4.58708						--		--		--		--												40.5478		20.4889		23.5066		2.9026		--		--		31.3937
		33.3791		22.5444		19.2285		3.79314		19.2022		4.64308						--		--		--		--												40.6217		21.0164		23.5964		3.13472		--		--		31.4821
		33.4402		22.545		19.3086		4.08017		19.2782		4.80433						--		--		--		--												40.7033		20.9266		23.685		3.06727		--		--		31.5618
		33.4908		23.299		19.3902		4.1463		19.3517		5.0611						--		--		--		--												40.7861		21.0674		23.7757		3.33334		--		--		31.6511
		33.5533		23.4846		19.4724		4.36867		19.4254		4.89954						--		--		--		--												40.8629		20.986		23.8642		2.90501		--		--		31.7352
		33.6086		23.4582		19.5564		4.49691		19.4955		5.03898						--		--		--		--												40.9478		21.333		23.9523		2.99223		--		--		31.8117
		33.6688		23.7479		19.6399		4.44063		19.5658		4.75203						--		--		--		--												41.0267		21.4466		24.0406		3.26351		--		--		31.8973
		33.7208		23.8523		19.7234		4.36763		19.6405		4.67521						--		--		--		--												41.1096		21.7756		24.1299		3.29266		--		--		31.9744
		33.792		23.6222		19.8043		4.47956		19.7143		5.062						--		--		--		--												41.1918		21.9896		24.2228		3.26539		--		--		32.071
		33.8495		24.1026		19.8877		4.65547		19.7894		4.85308						--		--		--		--												41.2653		21.7904		24.3097		3.80545		--		--		32.1573
		33.904		24.215		19.9712		4.23598		19.8657		4.87466						--		--		--		--												41.3504		22.1069		24.4013		3.40115		--		--		32.2355
		33.9559		24.2622		20.0546		4.4382		19.9419		4.99938						--		--		--		--												41.4325		22.1194		24.4851		3.66615		--		--		32.3189
		34.0223		24.2405		20.1365		4.2862		20.0105		4.8314						--		--		--		--												41.5071		22.4352		24.5804		3.21838		--		--		32.4046
		34.0824		24.6751		20.2203		4.29675		20.0856		4.61165						--		--		--		--												41.5858		22.5659		24.6637		3.44618		--		--		32.4872
		34.144		24.3519		20.2993		4.62742		20.1557		4.81841						--		--		--		--												41.6664		22.7264		24.7553		3.43634		--		--		32.5676
		34.2015		24.4748		20.3829		4.69244		20.2254		4.64533						--		--		--		--												41.7477		22.9597		24.8385		3.44848		--		--		32.6494
		34.2566		25.0659		20.464		4.70358		20.3007		4.83674						--		--		--		--												41.8316		23.1221		24.9285		3.77671		--		--		32.7392
		34.3312		25.159		20.5481		4.6346		20.3724		5.1907						--		--		--		--												41.8993		22.9543		25.0184		3.73529		--		--		32.8208
		34.3954		25.2346		20.631		4.54681		20.4481		5.03978						--		--		--		--												41.9815		22.9194		25.11		3.25713		--		--		32.903
		34.4616		25.6962		20.7152		4.41722		20.5181		5.35057						--		--		--		--												42.0624		23.0498		25.2013		3.42631		--		--		32.9861
		34.5202		25.4102		20.7991		4.42133		20.593		4.88423						--		--		--		--												42.1437		23.2981		25.2908		3.59696		--		--		33.0701
		34.5814		25.735		20.8812		4.50808		20.6677		4.65346						--		--		--		--												42.2268		23.2751		25.3805		3.55753		--		--		33.1449
		34.645		26.0501		20.9657		4.71313		20.7398		4.83422						--		--		--		--												42.3034		23.5723		25.4668		3.72631		--		--		33.2237
		34.6972		26.166		21.0489		4.99909		20.8149		4.95094						--		--		--		--												42.3774		23.4876		25.5605		3.90503		--		--		33.3168
		34.7636		26.2087		21.1325		4.70931		20.8872		4.86355						--		--		--		--												42.4556		23.5608		25.6526		3.89112		--		--		33.3962
		34.8217		26.7333		21.2167		4.63708		20.9627		5.10392						--		--		--		--												42.5415		23.9508		25.7388		3.87347		--		--		33.4788
		34.8725		26.859		21.2982		4.74417		21.0386		5.05958						--		--		--		--												42.6236		24.1815		25.8258		3.86846		--		--		33.5671
		34.9359		26.7789		21.3789		4.75436		21.1028		5.2763						--		--		--		--												42.6991		24.0983		25.9164		3.80351		--		--		33.6482
		34.9956		27.0703		21.4606		4.66274		21.1788		5.41959						--		--		--		--												42.7757		24.3209		26.0042		3.91665		--		--		33.7379
		35.0577		27.3227		21.5433		4.70786		21.2543		5.20479						--		--		--		--												42.8584		24.2801		26.0955		3.98496		--		--		33.8175
		35.1115		27.0214		21.6262		4.86795		21.3278		5.16797						--		--		--		--												42.9426		24.2674		26.1857		3.75238		--		--		33.9055
		35.1708		27.4309		21.7084		4.84112		21.3962		5.17997						--		--		--		--												43.0257		24.3794		26.2727		4.09323		--		--		33.9836
		35.2268		27.8193		21.7915		4.81958		21.4728		5.23248						--		--		--		--												43.0856		24.8734		26.3638		4.10901		--		--		34.0587
		35.2879		27.8381		21.8725		4.92595		21.5419		5.27646						--		--		--		--												43.097		24.8036		26.4543		3.95944		--		--		34.1516
		35.3433		28.275		21.9606		4.71262		21.6194		5.67044						--		--		--		--												43.0996		24.292		26.5402		4.0119		--		--		34.2337
		35.4002		28.4325		22.0442		4.6565		21.6919		5.26778						--		--		--		--												43.0928		24.3945		26.6276		4.05686		--		--		34.3207
		35.4625		28.5458		22.1276		4.5263		21.7649		5.17469						--		--		--		--												43.0942		24.7938		26.7203		4.08171		--		--		34.3984
		35.5188		28.2028		22.2103		4.64848		21.8376		5.60826						--		--		--		--												--		--		26.8101		4.11645		--		--		34.4678
		35.5757		28.668		22.2915		5.07551		21.9075		5.49606						--		--		--		--												--		--		26.897		4.04143		--		--		34.5531
		35.6249		29.0132		22.3759		4.84562		21.9863		5.15893						--		--		--		--												--		--		26.9845		4.2292		--		--		34.6391
		35.6855		29.0244		22.4567		4.91691		22.0574		5.27196						--		--		--		--												--		--		27.0744		4.06533		--				34.7215
		35.74		29.31		22.5377		5.24947		22.1306		5.35162						--		--		--		--												--		--		27.1597		4.28977		--				34.807
		35.8		29.6202		22.6235		4.89561		22.2045		5.36798						--		--		--		--												--		--		27.2536		4.48651		--				34.8848
		35.8572		29.7357		22.7067		4.63931		22.2822		5.65024						--		--		--		--												--		--		27.3413		4.43375		--				34.9605
		35.9184		29.8432		22.7866		5.22816		22.3535		5.41367						--		--		--		--												--		--		27.4317		4.45002		--				35.0502
		35.9759		30.2868		22.8694		5.1236		22.4246		5.36704						--		--		--		--												--		--		27.5226		4.3616		--				35.1249
		36.034		30.3883		22.9537		5.0725		22.4992		5.48268						--		--		--		--												--		--		27.6123		4.51463		--				35.2169
		36.0916		30.962		23.035		5.58115		22.5737		5.43778						--		--		--		--												--		--		27.6995		4.51258		--				35.2995
		36.1523		31.1488		23.1202		5.13295		22.6449		5.6255						--		--		--		--												--		--		27.7921		4.35754		--				35.3771
		36.2102		31.3495		23.2049		5.10841		22.7169		6.01857						--		--		--		--												--		--		27.8835		4.4426		--				35.4648
		36.2712		31.5911		23.2867		5.25338		22.7879		5.7308						--		--		--		--												--		--		27.9746		4.43104		--				35.553
		36.3308		32.1202		23.3705		5.06796		22.8637		5.70262						--		--		--		--												--		--		28.0652		4.9072		--				35.6311
		36.3847		32.3959		23.4543		4.99141		22.9363		5.97475						--		--		--		--												--		--		28.1506		4.71526		--				35.7178
		36.4464		32.8791		23.5389		5.16554		23.0127		5.71238						--		--		--		--												--		--		28.2468		4.53884		--				35.7947
		36.502		33.4551		23.6188		5.45133		23.0801		5.43617						--		--		--		--												--		--		28.3315		4.63726		--				35.8738
		36.5625		33.4238		23.7041		5.29346		23.1569		5.95827						--	--	--		--														--		--		28.42		4.63962		--				35.9554
		36.6207		33.8962		23.7847		5.59455		23.2271		5.75895						--	--	--		--														--		--		28.5099		4.72883		--				36.0361
		36.6751		34.7476		23.8671		5.24821		23.3035		5.82093						--	--	--		--														--		--		28.6047		4.85335		--				36.1153
		36.7357		34.7507		23.9507		5.21772		23.3821		6.11354					--	--	--			--														--		--		28.6888		4.62678		--				36.2011
		36.7917		35.2762		24.0339		5.45185		23.4523		5.70886					--	--	--			--														--		--		28.7784		4.84329		--				36.2813
		36.8513		35.7073		24.117		5.38455		23.5207		6.12601					--	--	--			--														--		--		28.8699		4.63991		--				36.3591
		36.9106		35.6535		24.1999		5.47858		23.5983		6.21746					--	--	--			--														--		--		28.9612		4.83692		--				36.4397
		36.9669		36.3662		24.2847		5.55476		23.6716		5.38532					--	--	--			--														--		--		29.0526		5.04267		--				36.5234
		37.0213		36.9726		24.3681		5.67367		23.7433		5.86606					--	--	--			--														--		--		29.1469		5.0495		--				36.5955
		37.0766		36.8562		24.4527		5.64328		23.8197		6.03716					--	--	--			--														--		--		29.2414		5.10642		--				36.6927
		37.1376		37.0933		24.5341		5.7916		23.8946		5.85264					--	--	--			--														--		--		29.3342		5.09412		--				36.7749
		37.1766		38.1094		24.6185		5.74386		23.9657		5.97636																								--		--		29.4256		5.15767		--				36.8571
		37.2409		38.4453		24.7011		5.56996		24.0348		6.04675																								--		--		29.5142		5.35525		--				36.9358
		37.2944		38.94		24.7828		5.74741		24.1106		5.82557																								--		--		29.602		5.27085		--				37.0222
		37.3645		39.4843		24.8654		5.8202		24.1846		5.9837																								--		--		29.6919		5.66664		--				37.1025
		37.4095		40.3156		24.9493		5.86708		24.2618		5.88259																								--		--		29.7766		5.7347		--				37.1939
		37.4659		40.7825		25.0336		5.93502		24.3348		5.85654																								--		--		29.8644		5.45135		--				37.2728
		37.5225		41.044		25.1163		6.09269		24.4086		5.81151																								--		--		29.949		5.62356		--				37.3598
		37.5821		41.6435		25.2006		6.19599		24.4823		5.78522																								--		--		30.0306		5.74025		--				37.4448
		37.6407		42.0149		25.2848		5.9162		24.5591		5.99912																								--		--		30.1117		5.47006		--				37.5319
		37.6896		42.503		25.3691		5.8455		24.6333		6.23102																								--		--		30.1912		5.618		--				37.6159
		37.7471		43.3404		25.4512		5.91102		24.7014		5.95251																								--		--		30.2833		5.43138		--				37.7009
		37.8039		43.9677		25.5348		6.31969		24.7767		6.09129																								--		--		30.372		5.65455		--				37.7803
		37.8529		44.4218		25.6166		6.25268		24.8521		6.14022																								--		--		30.4616		5.61186		--				37.8653
		37.9194		44.6633		25.7012		6.50964		24.9255		5.88369																								--		--		30.5481		5.41473		--				37.948
		37.9749		45.3345		25.7828		6.60068		24.9993		6.35908																								--		--		30.6363		5.54924		--				38.0287
		38.0272		45.845		25.8648		6.60602		25.0756		6.06867																								--		--		30.7294		5.61152		--				38.1028
		38.0861		46.5699		25.9473		6.52559		25.1491		5.55262																								--		--		30.8177		5.62992		--				38.1684
		38.1417		47.0892		26.033		6.26067		25.2176		6.13957																								--		--		30.9149		5.47895		--				38.1696
		38.1928		47.7285		26.1184		6.37668		25.2944		6.31283																								--		--		31.0079		5.60509		--				--
		38.2557		48.5022		26.2006		6.67924		25.3682		5.97643																								--		--		31.0941		6.26792		--				--
		38.3182		48.738		26.2858		6.69556		25.4418		6.41031																								--		--		31.19		5.8552		--				--
		38.3861		49.1936		26.367		7.19906		25.5101		6.2952																								--		--		31.2861		5.82473		--				--
		38.4254		49.9766		26.4525		7.24595		25.5868		5.97893																								--		--		31.3763		6.31272		--				--
		--		--		26.5357		7.16717		25.6598		6.88822																								--				31.461		6.24316		--				--
		17.0599		3.20966		26.6188		7.28044		25.7335		6.53755																								--				31.557		6.11649		--				--
		17.0573		2.93777		26.7029		7.16798		25.8074		6.42913																								--				31.6477		6.24452		--				--
		17.0702		2.90308		26.7882		7.17332		25.8846		6.77954																								--				31.7356		6.22184		--				--
		17.1261		3.10476		26.8714		7.44579		25.9526		6.62666																								--				31.8262		6.34413		--				--
		17.1778		3.23287		26.9538		7.72501		26.0329		6.36722																								--				31.9191		6.2192		--				--
		17.2379		2.90126		27.0377		7.69751		26.1065		6.47875																								--				32.008		6.45266		--				--
		17.2981		3.26592		27.1187		8.06041		26.1786		6.87364																								--				32.0959		6.41208		--				--
		17.3523		3.12124		27.2001		7.9739		26.2541		6.58732																												32.1825		6.77984		--				--
		17.4062		3.23634		27.2827		8.24161		26.3287		6.9741																												32.2756		6.64237		--				--
		17.4694		3.22936		27.3663		8.46162		26.4003		6.65861																												32.3661		6.68318		--				--
		17.5216		3.19574		27.4496		8.39518		26.4744		7.24618																												32.4531		6.6791		--				--
		17.5835		2.86072		27.5323		8.35755		26.5509		6.99638																												32.5405		7.15227		--				--
		17.6402		3.30853		27.6152		8.87539		26.6222		7.14535																												32.6341		6.81818		--				--
		17.6945		3.25406		27.699		8.87284		26.6999		7.25294																												32.7209		6.88102		--				--
		17.7567		3.36113		27.781		9.03757		26.7743		7.42403																												32.8137		6.76904		--				--
		17.8153		3.63344		27.8662		9.05151		26.8445		7.4873																												32.9025		7.08583		--				--
		17.8682		3.31002		27.9485		9.12227		26.9151		7.85971																												32.9883		7.16068		--				--
		17.9285		3.49541		28.0309		9.15042		26.9934		7.97689																												33.0804		7.3265		--				--
		17.9877		3.50497		28.1135		9.35177		27.0657		7.67634																												33.1594		7.31143		--				--
		18.0457		3.23246		28.1935		9.38846		27.1444		7.78197																												33.25		7.49898		--				--
		18.103		3.47415		28.275		9.66967		27.2106		7.63983																												33.3383		7.62211		--				--
		18.1648		3.56384		28.3557		9.96841		27.285		7.84255																												33.4284		7.46504		--				--
		18.2212		3.76695		28.4386		9.85542		27.3583		7.71729																												33.5152		7.56206		--				--
		18.2784		3.57229		28.5228		10.1803		27.4348		7.67059																												33.6102		7.82457		--				--
		18.3275		3.65987		28.6077		10.1442		27.5053		8.39192																												33.7045		7.93542		--				--
		18.3881		3.41954		28.6916		10.2752		27.5807		8.26711																												33.7961		8.05772		--				--
		18.4478		3.61864		28.7746		10.4871		27.6516		8.5595																												33.8844		8.26052		--				--
		18.5072		3.38949		28.8573		10.7888		27.7273		8.43664																												33.9775		8.49903		--				--
		18.5663		3.65332		28.9399		10.7787		27.7981		8.21064																												34.0617		8.22595		--				--
		18.6181		3.69021		29.0237		11.3039		27.872		8.5218																												34.1592		8.43942		--				--
		18.6788		3.9262		29.1072		11.3065		27.9456		8.35608																												34.2461		8.88194		--				--
		18.7396		4.00978		29.189		11.2795		28.0166		8.6276																												34.3327		8.88579		--				--
		18.7928		3.68796		29.2709		11.6205		28.088		8.97057																												34.4272		8.92896		--				--
		18.8525		3.56863		29.3549		11.7591		28.1612		8.76066																												34.5221		8.89163		--				--
		18.9136		3.98994		29.439		11.6427		28.2367		8.95386																												34.605		9.2572		--				--
		18.9698		3.50667		29.5145		12.1455		28.307		9.26598																												34.6868		9.39246		--				--
		19.0224		4.16587		29.5927		12.2552		28.3814		9.24928																												34.7757		9.25707		--				--
		19.0821		4.02832		29.6761		12.5419		28.4512		9.20645																												34.8736		9.45703		--				--
		19.1429		4.04322		29.7614		12.5826		28.5271		9.47361																												34.9686		9.41249		--				--
		19.1999		4.16335		29.8413		12.9287		28.6007		9.53218																												35.0518		9.4256		--				--
		19.2575		3.90692		29.9244		12.8618		28.6765		9.92992																												35.14		9.90386		--				--
		19.3154		3.85026		30.0074		13.3552		28.7509		9.88487																												35.2353		9.81066		--				--
		19.3776		3.78767		30.0879		13.5725		28.82		9.78742																												35.3248		10.1366						--
		19.4365		3.41615		30.1724		13.6043		28.8945		10.1346																												35.4126		10.4425						--
		19.4946		3.87017		30.2539		14.0746		28.9694		10.3614																												35.5024		10.4681						--
		19.5573		4.11183		30.3347		14.1666		29.0443		10.2768																												35.5956		11.0065						--
		19.6113		4.29685		30.4171		14.1644		29.1197		10.7649																												35.6819		10.9997						--
		19.6643		4.17399		30.4963		14.5427		29.1952		10.7654																												35.7711		10.8515						--
		19.7294		4.31218		30.5774		14.8735		29.2618		10.7645																												35.8641		11.3285						--
		19.7859		3.85471		30.6607		14.9941		29.3382		11.1193																												35.9438		11.5215						--
		19.8385		3.89952		30.7463		15.0828		29.412		11.035																												36.0353		11.4338						--
		19.9031		4.12911		30.8232		15.2698		29.4834		11.5287																												36.1243		11.6973						--
		19.9601		3.7259		30.9077		15.505		29.5599		11.4002																												36.2113		11.769						--
		20.0209		4.30306		30.9903		15.892		29.634		11.6603																												36.2982		11.7958						--
		20.0762		4.41116		31.0708		15.7921		29.7078		11.6634																												36.3961		12.057						--
		20.134		4.21527		31.1537		16.4363		29.7807		11.7025																												36.4838		12.6813						--
		20.191		4.12271		31.2377		16.3824		29.8475		12.4128																												36.5695		12.4315						--
		20.2507		4.29211		31.3193		16.549		29.9245		12.1706																												36.6562		12.6868						--
		20.3053		4.12824		31.4015		16.9155		29.9978		12.5685																												36.7469		12.8591						--
		20.3669		3.94929		31.485		17.1406		30.0678		12.7209																												36.8362		13.0312						--
		20.4223		4.57802		31.565		17.2685		30.1407		13.0577																												36.929		13.1431						--
		20.4786		4.70655		31.6483		17.6077		30.2118		13.0666																												37.0178		13.468						--
		20.5406		4.68886		31.7305		17.7601		30.2839		13.2555																												37.1136		13.7036						--
		20.5909		4.83158		31.8155		17.6986		30.3605		13.5225																												37.2024		13.7801						--
		20.6532		4.70017		31.8944		18.4048		30.4257		13.8413																												37.293		14.04						--
		20.7135		4.50576		31.9786		18.5936		30.5046		13.4196																												37.3874		14.3119						--
		20.7681		4.62131		32.0637		18.886		30.5773		13.5915																												37.4808		14.5094						--
		20.8279		4.44389		32.1436		19.3418		30.6473		13.8888																												37.5662		14.7418						--
		20.8882		4.09148		32.2279		19.5305		30.7242		13.954																												37.6625		14.9869						--
		20.9447		4.42219		32.3117		19.3757		30.7887		14.3143																												37.7544		15.3301						--
		21.0052		4.8115		32.3928		19.7033		30.8581		14.4824																												37.8351		15.5749						--
		21.0618		4.47362		32.4773		20.057		30.9329		14.6379																												37.9252		15.6613						--	--
		21.1183		4.27381		32.5585		20.3353		31.0012		15.037																												38.0118		15.4302						--	--
		21.1778		4.37367		32.6421		20.4055		31.0772		15.1626																												38.094		15.7625						--	--
		21.2334		4.00979		32.7254		20.5638		31.1511		15.5176																												38.1832		15.7123						--	--
		21.296		3.9454		32.8065		20.827		31.2205		15.2246																												38.2713		15.99						--	--
		21.3599		4.19583		32.8878		21.0458		31.2958		15.5344																												38.3604		16.4143						--	--
		21.418		4.22158		32.971		21.1973		31.3676		15.7333																												38.4546		16.3421						--	--
		21.4757		4.39892		33.0566		21.3906		31.4451		15.8861																												38.5401		16.9486						--	--
		21.5372		4.19796		33.1374		21.6438		31.517		15.8764																												38.6296		16.7757						--	--
		21.5859		4.35632		33.2211		21.7337		31.591		16.5886																												38.728		16.9128						--	--
		21.6517		3.94907		33.3046		21.8908		31.6602		16.2926																												38.815		17.1515						--	--
		21.7065		4.14944		33.3893		21.7813		31.7363		16.4944																												38.9083		17.4371						--	--
		21.7639		3.77834		33.4711		22.2211		31.8077		16.6176																												39.0031		17.4401						--	--
		21.8255		3.96566		33.5561		22.5839		31.878		17.1318																												39.0887		17.7734						--	--
		21.8865		4.24455		33.6393		22.5032		31.9553		17.189																												39.1848		17.8001						--	--
		21.9407		4.30506		33.7214		22.9526		32.0282		17.496																												39.2774		18.1564						--	--
		21.9995		4.50169		33.8054		23.006		32.104		17.6021																												39.3686		18.2848						--	--
		22.0601		4.52508		33.8873		23.2063		32.175		17.9989																												39.4503		18.3221						--	--
		22.1142		4.04704		33.9723		23.2965		32.2422		18.1084																												39.5489		18.4902						--	--
		22.1734		4.49099		34.0518		23.6881		32.318		18.4289																												39.6402		18.5735						--	--
		22.238		4.69118		34.1354		23.7569		32.3875		18.4456																												39.7332		18.9605						--	--
		22.2902		4.47434		34.2204		24.3956		32.4603		18.7135																												39.8227		19.1366						--	--
		22.3561		4.63311		34.3036		24.327		32.5384		18.8601																												39.9155		19.184						--	--
		22.412		4.78538		34.3265		24.3612		32.6081		19.2844																												40.0061		19.1744						--	--
		22.4702		4.78925		34.2504		23.847		32.6817		19.1256																												40.0864		19.5112						--	--
		22.5303		4.72497		34.1671		23.8229		32.7559		19.844																												40.1761		19.719						--	--
		22.5837		4.75156		34.0843		23.6828		32.8248		19.7229																												40.2666		19.8248						--	--
		22.6365		4.77384		34.0025		23.6065		32.9006		20.4702																												40.3511		19.9475						--	--
		22.705		4.46355		33.9205		23.3635		32.966		20.6716																												40.4425		20.1785						--	--
		22.7603		4.47643		33.8391		23.109		33.0436		20.7916																												40.5304		19.9681						--	--
		22.8194		4.80029		33.7548		23.0609		33.1201		21.114																												40.6133		20.3758						--	--
		22.8802		4.52986		33.6767		22.6406		33.1897		20.8485																												40.7049		20.324						--	--
		22.9321		4.97257		33.5923		22.4669		33.2584		21.381																												40.7946		20.6612						--	--
		22.9861		4.98844		33.5114		22.0739		33.3319		21.5803																												40.893		20.6797						--	--
		23.0542		4.74699		33.4296		22.0595		33.4057		21.5637																												40.9845		21.0188						--	--
		23.1101		4.8407		33.3473		21.9894		33.4796		21.5617																												41.0709		20.9279						--	--
		23.1661		4.76103		33.2683		21.7988		33.5549		21.9517																												41.1619		21.4731						--	--
		23.231		4.86521		33.1848		21.662		33.6257		22.1621																												41.2608		21.3903						--	--
		23.2873		4.76687		33.1057		21.3792		33.6977		22.3784																												41.3451		21.5813						--	--
		23.3482		5.08899		33.0221		20.7925		33.7746		21.9766																												41.434		21.6022						--	--
		23.3996		5.17195		32.9405		20.7903		33.8503		22.5469																												41.5339		21.8981						--	--
		23.458		5.18771		32.8598		20.4377		33.9209		22.4909																												41.6249		22.0531						--	--
		23.5235		4.93568		32.774		20.5956		33.9909		22.7571																												41.7137		22.1905						--	--
		23.5783		4.79508		32.6946		20.2921		34.0682		22.7905																												41.7999		22.309						--	--
		23.6322		5.01504		32.6119		20.1491		34.1436		23.1953																												41.8923		22.5744						--	--
		23.695		4.63622		32.5286		20.1978		34.2151		23.121																												41.9809		22.6555						--	--
		23.7506		4.99477		32.4492		19.7815		34.2881		23.4719																												42.0687		22.8477						--	--
		23.8072		5.10552		32.3647		19.5276		34.3646		23.6926																												42.1543		22.8254						--	--
		23.867		5.14098		--		--		34.4364		23.7432																												42.2406		23.0419						--	--
		23.9327		5.38918		--		--		34.5135		23.9467																												42.2398		23.3287						--	--
		23.9892		5.13239		--		--		34.586		24.2944																												42.2409		23.0231						--	--
		24.0474		4.97987		--		--		34.6609		24.5203																												42.2383		22.8551						--	--
		24.1018		5.09275		--		--		34.7341		24.7192																																				--	--
		24.1642		5.10867		--		--		34.813		25.1302																																				--	--
		24.2228		5.16083		--		--		34.8861		25.0439																																				--	--
		24.2753		5.36032		--		--		34.9617		25.0591																																				--	--
		24.339		5.41363		--		--		35.0381		25.4431																																				--	--
		24.4044		5.41365		--		--		35.1093		25.528																																				--	--
		24.4534		4.98573		--		--		35.1915		25.6076																																				--	--
		24.5112		5.48853		--		--		35.2652		25.6287																																				--	--
		24.5751		5.24785		--		--		35.3378		26.0418																																				--	--
		24.6295		4.88732		--		--		35.4064		25.9658																																				--	--
		24.6887		5.58087		--		--		35.4797		26.0032																																				--	--
		24.7525		5.27975		--		--		35.5506		26.2225																																				--	--
		24.8052		5.44924		--		--		35.6229		26.3317																																				--	--
		24.8676		5.79894		--		--		35.6983		26.6217																																				--	--
		24.9263		5.44515		--		--		35.762		26.9373																																				--	--
		24.9848		5.61007		--		--		35.8374		27.0352																																				--	--
		25.0483		5.38451		--		--		35.9117		27.0837																																				--	--
		25.1047		5.50185		--		--		35.9838		27.7666																																				--	--
		25.1608		5.53369		--		--		36.0607		27.1814																																				--	--
		25.2221		5.86465		--		--		36.1381		27.8381																																				--	--
		25.2753		5.92351		--		--		36.2099		28.4945																																				--	--
		25.3377		5.87176		--		--		36.2886		27.8429																																				--	--
		25.3942		6.01817		--		--		36.3601		28.0106																																				--	--
		25.4514		5.62742		--		--		36.4372		28.5982																																				--	--
		25.513		5.7873		--		--		36.5117		28.4605																																				--	--
		25.5837		5.94779		--		--		36.5812		29.2146																																				--	--
		25.6429		6.19927		--		--		36.6619		29.295																																				--	--
		25.6981		6.25733		--		--		36.735		29.1305																																				--	--
		25.7576		6.09434		--		--		36.8103		29.4999																																				--	--
		25.8162		6.41124		--		--		36.8853		29.9477																																				--	--
		25.8755		6.18192		--		--		36.9565		30.1688																																				--	--
		25.9377		6.31781		--		--		37.034		30.4502																																				--	--
		26.0019		6.1574		--		--		37.1026		30.9409																																				--	--
		26.0572		6.06286		--		--		37.1726		31.3619																																				--	--
		26.1118		6.36673		--		--		37.2446		31.1827																																				--	--
		26.171		6.55549		--		--		37.3183		31.5719																																				--	--
		26.2299		6.78572		--		--		37.3944		31.3784																																				--	--
		26.2903		6.80696		--		--		37.466		32.2657																																				--	--
		26.346		6.80809		--		--		37.5351		32.5721																																				--	--
		26.413		6.49465		--		--		37.6068		32.7966																																				--	--
		26.4697		6.80292		--		--		37.6785		33.3961																																				--	--
		26.5216		6.807		--		--		37.7509		33.3841																																				--	--
		26.5848		7.21178		--		--		37.8265		33.8291																																				--	--
		26.6471		6.89696		--		--		37.8949		34.6029																																				--	--
		26.7026		7.20602		--		--		--															--																							--	--
		26.7637		7.03651		--		--		--															--																							--	--
		26.8176		7.39973		--		--																--	--																							--	--
		26.8747		7.33703		--		--																--	--																							--	--
		26.9383		7.43716		--		--																--	--																							--	--
		26.9969		7.56978		--		--																--	--																							--	--
		27.0576		7.92568		--		--																--	--																							--	--
		27.1147		7.95944		--		--																--	--																							--	--
		27.1729		7.78631		--		--																--	--																							--	--
		27.2292		8.31101		--		--																--	--																							--	--
		27.2913		8.09398		--		--																--	--																							--	--
		27.3493		8.26213		--		--																--	--																							--	--
		27.4061		8.06801		--		--																--	--																							--	--
		27.4651		8.58993		--		--																--	--																							--	--
		27.521		8.62793		--		--																--	--																							--	--
		27.5754		8.80101		--		--																--	--																							--	--
		27.6355		8.77676				--														--		--	--																							--	--
		27.6922		8.85664																		--	--	--	--																							--	--
		27.7525		8.57914																		--	--	--	--																							--	--
		27.8127		8.51691																		--	--	--	--																							--	--
		27.8677		8.87024																		--	--	--	--																							--	--
		27.927		9.12982																		--	--	--	--																							--	--
		27.9882		9.08021																		--	--	--	--																							--	--
		28.0426		9.04477																		--	--	--	--																							--	--
		28.1032		9.31648																		--	--	--	--																							--	--
		28.1617		9.48777																		--	--	--	--																							--	--
		28.2165		9.68268																		--	--	--	--																							--	--
		28.2734		9.74272																		--	--	--	--																							--	--
		28.3367		9.64534																		--	--	--	--																							--	--
		28.3936		9.83412																		--	--	--	--																							--	--
		28.4533		9.83795																		--	--	--	--																							--	--
		28.5124		10.2119																		--	--	--	--																							--	--
		28.5663		10.2069																		--	--	--	--																							--	--
		28.6266		10.2132																		--	--	--	--																							--	--
		28.6928		10.4572																		--	--	--	--																							--	--
		28.7466		10.2291																		--	--	--	--																							--	--
		28.8039		10.7049																		--	--	--	--																							--	--
		28.8634		10.8714																		--	--	--	--																							--	--
		28.9196		10.6882																		--	--	--	--																							--	--
		28.9794		11.3081																		--	--	--	--																							--	--
		29.0328		11.4225																		--	--	--	--																							--	--
		29.0969		11.2202																		--	--	--	--																							--	--
		29.1601		11.6396																		--	--	--	--																							--	--
		29.2121		11.8904																		--	--	--	--																							--	--
		29.2704		11.7258																		--	--	--	--																							--	--
		29.334		11.7955																		--	--	--	--																							--	--
		29.389		11.8006																		--	--	--	--																							--	--
		29.4466		12.1595																		--	--	--	--																							--	--
		29.5099		12.1917																		--	--	--	--																							--	--
		29.5619		12.3154																		--	--	--	--																							--	--
		29.623		12.5933																		--	--	--	--																							--	--
		29.6852		12.672																		--	--	--	--																							--	--
		29.7383		12.5882																		--	--	--	--																							--	--
		29.8005		12.8815																		--	--	--	--																							--	--
		29.8555		13.3117																		--	--	--	--																							--	--
		29.9114		13.212																		--	--	--	--																							--	--
		29.973		13.5134																		--	--	--	--																							--	--
		30.0349		13.6892																		--	--	--	--																							--	--
		30.0887		13.3038																		--	--	--	--																							--	--
		30.1513		13.4965																		--	--	--	--																							--	--
		30.2129		14.2906																		--	--	--	--																							--	--
		30.2635		14.316																		--	--	--	--																							--	--
		30.3296		14.0999																		--	--	--	--																							--	--
		30.3785		14.4889																		--	--	--	--																							--	--
		30.445		14.0217																		--	--	--	--																							--	--
		30.5081		14.4967																		--	--	--	--																							--	--
		30.5603		14.7564																		--	--	--	--																							--	--
		30.6191		14.656																		--	--	--	--																							--	--
		30.6823		14.7414																		--	--	--	--																							--	--
		30.7397		15.061																		--	--	--	--																							--	--
		30.7936		14.9723																		--	--	--	--																							--	--
		30.8542		15.3507																		--	--	--	--																							--	--
		30.9113		15.5811																		--	--	--	--
		30.9674		15.4864																		--	--	--	--
		31.0206		15.675																		--	--	--	--
		31.0785		16.2212																		--	--	--	--
		31.1329		16.0838																		--	--	--	--
		31.1961		16.3266																		--	--	--	--
		31.2546		16.4401																		--	--	--	--
		31.3097		16.6325																		--	--	--	--
		31.3726		16.6732																		--	--	--	--
		31.4333		17.2216																		--	--	--	--
		31.4882		16.8421																		--	--	--	--
		31.5511		17.2021																		--	--	--	--
		31.6132		17.1908																		--	--	--	--
		31.6664		17.3579																		--	--	--	--
		31.7254		17.8908																		--	--	--	--
		31.7794		18.07																		--	--	--	--
		31.8423		17.8428																		--	--	--	--
		31.8978		18.3985																		--	--	--	--
		31.9567		18.4625																		--	--	--	--
		32.0137		18.5557																		--	--	--	--
		32.0767		18.8206																		--	--	--	--
		32.1378		18.8494																		--	--	--	--
		32.1989		18.8652																		--	--	--	--
		32.2617		19.1482																		--	--	--	--
		32.3341		19.2907																		--	--	--	--
		32.3904		19.8546																		--	--	--	--
		32.4535		19.9487																		--	--	--	--
		32.5066		20.154																		--	--	--	--
		32.5613		20.5592																		--	--	--	--
		32.6261		20.0371																		--	--	--	--
		32.6792		19.8929																		--	--	--	--
		32.7349		20.8381																		--	--	--	--
		32.8017		20.8026																		--	--	--	--
		32.8597		20.9704																		--	--	--	--
		32.9166		21.0459																		--	--	--	--
		32.9741		21.2797																		--	--	--	--
		33.0338		21.2779																		--	--	--	--
		33.0911		21.4691																		--	--	--	--
		33.1476		22.0439																		--	--	--	--
		33.2068		21.8899																		--	--	--	--
		33.2683		22.1027																		--	--	--	--
		33.3189		22.6247																		--	--	--	--
		33.383		22.3802																		--	--	--	--
		33.4447		22.8768																		--	--	--	--
		33.4995		22.4046																		--	--	--	--
		33.5595		22.5586																		--	--	--	--
		33.617		22.9538																		--	--	--	--
		33.6775		23.4093																		--	--	--	--
		33.7371		23.0282																		--	--	--	--
		33.7913		23.3707																		--	--	--	--
		33.8578		23.4457																		--	--	--	--
		33.9103		23.6483																		--	--	--	--
		33.9746		23.6705																		--	--	--	--
		34.0303		23.5747																		--	--	--	--
		34.0829		24.3685																		--	--	--	--
		34.1545		23.8721																		--	--	--	--
		34.2061		24.2778																		--	--	--	--
		34.2655		24.6568																		--	--	--	--
		34.3246		24.5347																		--	--	--	--
		34.3862		24.9842																		--	--	--	--
		34.4376		25.1317																		--	--	--	--
		34.5086		25.1663																		--	--	--	--
		34.5553		25.4041																		--	--	--	--
		34.62		25.4755																		--	--	--	--
		34.6739		25.5057																		--	--	--	--
		34.7337		25.6909																		--	--	--	--
		34.788		26.1588																		--	--	--	--
		34.8499		26.0573																		--	--	--	--
		34.9148		26.0324																		--	--	--	--
		34.9662		26.7409																		--	--	--	--
		35.0309		26.7577																		--	--	--	--
		35.0904		26.5495																		--	--	--	--
		35.1477		26.9696																		--	--	--	--
		35.2101		26.6962																		--	--	--	--
		35.2641		27.1829																		--	--	--	--
		35.3213		27.4106																		--	--	--	--
		35.3793		27.6681																		--	--	--	--
		35.4365		27.3357																		--	--	--	--
		35.4888		28.0919																		--	--	--	--
		35.5488		27.8593																		--	--	--	--
		35.6005		28.1549																		--	--	--	--
		35.659		28.5569																		--	--	--	--
		35.721		28.6773																		--	--	--	--
		35.7793		28.7157																		--	--	--	--
		35.8365		29.0944																		--	--	--	--
		35.8944		29.3422																		--	--	--	--
		35.955		29.4365																		--	--	--	--
		36.0178		29.7151																		--	--	--	--
		36.0773		29.734																		--	--	--	--
		36.1326		30.4508																		--	--	--	--
		36.1927		30.7001																		--	--	--	--
		36.253		30.9514																		--	--	--	--
		36.313		31.0832																		--	--	--	--
		36.3691		31.6539																		--	--	--	--
		36.4362		31.7392																		--	--	--	--
		36.4873		31.9301																		--	--	--	--
		36.5463		32.2306																		--	--	--	--
		36.603		32.7704																		--	--	--	--
		36.6584		32.9487																		--	--	--	--
		36.7145		33.6969																		--	--	--	--
		36.7789		33.519																		--	--	--	--
		36.8297		34.0096																		--	--	--	--
		36.8916		34.4512																		--	--	--	--
		36.9521		35.0365																		--	--	--	--
		37.0072		35.1061																		--	--	--	--
		37.0646		35.7722																		--	--	--	--
		37.1213		36.1415																		--	--	--	--
		37.1739		36.5126																		--	--	--	--
		37.2321		36.994																		--	--	--	--
		37.2904		37.3557																		--	--	--	--
		37.3469		38.2297																		--	--	--	--
		37.4049		38.586																		--	--	--	--
		37.4478		38.8369																		--	--	--	--
		37.507		39.2863																		--	--	--	--
		37.5623		39.9083																		--	--	--	--
		37.6164		40.5017																		--	--	--	--
		37.6683		40.7391																		--	--	--	--
		37.7246		41.3933																		--	--	--	--
		37.781		42.0398																		--	--	--	--
		37.8404		42.6516																		--	--	--	--
		37.9029		42.9512																		--	--	--	--
		37.9503		43.5256																		--	--	--	--
		38.0051		44.1766																		--	--	--	--
		38.0661		45.3895																		--	--	--	--
		38.1229		45.4721																		--	--	--	--
		38.1796		46.154																		--	--	--	--
		38.236		46.5421																		--	--	--	--
		38.2901		46.9448																		--	--	--	--
																				--	--	--	--	--	--
																				--	--	--	--	--	--
																				--	--	--	--	--	--
																				--	--	--	--	--	--
																						--	--	--	--
																						--	--	--	--
[truncated: 8 more columns]
