# Supplementary material for: Duplex DNA and BLM regulate gate opening by the human TopoIIIα-RMI1-RMI2 complex
Source: Nat Commun. 2022 Jan 31;13:584. doi: 10.1038/s41467-022-28082-5 (PMC8803869; doi:10.1038/s41467-022-28082-5)
Supplement: Supplementary file 12 — Supplementary Software 1 [file 41467_2022_28082_MOESM12_ESM.zip]

Archive with 24 entries (23 files):
- Stepfitting_code/
- Stepfitting_code/ArraytoCSL.m
- Stepfitting_code/BP_Add_Manual.m
- Stepfitting_code/BP_Batch_Segments.m
- Stepfitting_code/BP_Batch_Segments_for.m
- Stepfitting_code/BP_binary_search.m
- Stepfitting_code/BP_binary_search_offset.m
- Stepfitting_code/BP_changePoint.m
- Stepfitting_code/BP_changePoint_offset.m
- Stepfitting_code/BP_confidenceTheshold.m
- Stepfitting_code/BP_Critical_Region.asv
- Stepfitting_code/BP_Critical_Region.m
- Stepfitting_code/BP_Delete_Manual.m
- Stepfitting_code/BP_historyplot.m
- Stepfitting_code/BP_lingress.m
- Stepfitting_code/BP_lingress_offset.m
- Stepfitting_code/BP_log_likelihood.m
- Stepfitting_code/BP_log_likelihood_offset.m
- Stepfitting_code/BP_Segments.m
- Stepfitting_code/BP_Segments_offset.m
- Stepfitting_code/Description_Stepfitting-program.txt
- Stepfitting_code/Find_BreakPoints_ImageJ.m
- Stepfitting_code/parseArgs.m
- Stepfitting_code/Stepfitting_BP_find.m
