# Supplementary material for: Duplex DNA and BLM regulate gate opening by the human TopoIIIα-RMI1-RMI2 complex
Source: Nat Commun. 2022 Jan 31;13:584. doi: 10.1038/s41467-022-28082-5 (PMC8803869; doi:10.1038/s41467-022-28082-5)
Supplement: Supplementary file 12 — Supplementary Software 1 [file 41467_2022_28082_MOESM12_ESM.zip › Stepfitting_code/ArraytoCSL.m]

function varargout=ArraytoCSL(C)

    if isnumeric(C) || isstruct(C), C=num2cell(C); end
    C=C(:).';

    varargout=C(1:nargout);
