# Supplementary material for: Duplex DNA and BLM regulate gate opening by the human TopoIIIα-RMI1-RMI2 complex
Source: Nat Commun. 2022 Jan 31;13:584. doi: 10.1038/s41467-022-28082-5 (PMC8803869; doi:10.1038/s41467-022-28082-5)
Supplement: Supplementary file 12 — Supplementary Software 1 [file 41467_2022_28082_MOESM12_ESM.zip › Stepfitting_code/BP_Add_Manual.m]

function[BPs] = BP_Add_Manual(BPs,toadd,addincurve,k,varargin)
%This function adds in extra breakpoints found by the user. It does not
%provide the GUI to make the lines to define breaks.

DefStruct = struct( 'giveninIND', 1);
Args = parseArgs( varargin, DefStruct, [] );

for i = 1:length(toadd)
    ind = toadd(i);
    if isempty(addincurve)
        continue;
    elseif isempty(addincurve{ind});
        continue;
    elseif ~Args.giveninIND % If BreakPoints are provided in X (Height sensor)
        
        kj = k(ind); 
        for j = 1:length(addincurve{ind})
            linetoadd = addincurve{ind}{j};
            addposition = linetoadd(1,1)>BPs(ind).BreakX;
            BPs(ind).BreakForces = [BPs(ind).BreakForces(addposition) linetoadd(1,2) BPs(ind).BreakForces(~addposition)];
            BPs(ind).BreakX = [BPs(ind).BreakX(addposition) linetoadd(1,1) BPs(ind).BreakX(~addposition)];
            BPs(ind).BreakMags = [BPs(ind).BreakMags(addposition) (linetoadd(1,2)-linetoadd(2,2)) BPs(ind).BreakMags(~addposition)];
            BPs(ind).BreakXend = [BPs(ind).BreakXend(addposition) linetoadd(2,1) BPs(ind).BreakXend(~addposition)];            
        end
         % For each Fmeas we can determine the cantileverdeflection
        cldefl =  BPs(ind).BreakForces/kj;
        BPs(ind).BreakInds = BPs(ind).BreakX - cldefl;
        cldeflend = (BPs(ind).BreakForces-BPs(ind).BreakMags)/kj; 
        BPs(ind).BreakIndsend = BPs(ind).BreakXend - cldeflend;
        
    else % if breakpoints are given in Ind (after cantilever subtraction) 
        
        kj = k(ind); 
        for j = 1:length(addincurve{ind})
            linetoadd = addincurve{ind}{j};
            addposition = linetoadd(1,1)>BPs(ind).BreakInds;
            BPs(ind).BreakForces = [BPs(ind).BreakForces(addposition) linetoadd(1,2) BPs(ind).BreakForces(~addposition)];
            BPs(ind).BreakInds = [BPs(ind).BreakInds(addposition) linetoadd(1,1) BPs(ind).BreakInds(~addposition)];
            BPs(ind).BreakIndsend = [BPs(ind).BreakIndsend(addposition) linetoadd(2,1) BPs(ind).BreakIndsend(~addposition)];            
            BPs(ind).BreakMags = [BPs(ind).BreakMags(addposition) (linetoadd(1,2)-linetoadd(2,2)) BPs(ind).BreakMags(~addposition)]; 
        end
        % For each Fmeas we can determine the cantileverdeflection
        cldefl =  BPs(ind).BreakForces/kj;
        BPs(ind).BreakX = BPs(ind).BreakInds + cldefl;
        cldeflend = (BPs(ind).BreakForces-BPs(ind).BreakMags)/kj; 
        BPs(ind).BreakXend = BPs(ind).BreakIndsend + cldeflend;
        
    end
        
end
