# Supplementary material for: Duplex DNA and BLM regulate gate opening by the human TopoIIIα-RMI1-RMI2 complex
Source: Nat Commun. 2022 Jan 31;13:584. doi: 10.1038/s41467-022-28082-5 (PMC8803869; doi:10.1038/s41467-022-28082-5)
Supplement: Supplementary file 12 — Supplementary Software 1 [file 41467_2022_28082_MOESM12_ESM.zip › Stepfitting_code/BP_Critical_Region.m]

function[output] = BP_Critical_Region(C,T,significancelevel)
    p = (C.^2);
    output = (p/2).*exp(-p/2).*(T - (2*T)./p + 4./p)-significancelevel;
end
