# Supplementary material for: Duplex DNA and BLM regulate gate opening by the human TopoIIIα-RMI1-RMI2 complex
Source: Nat Commun. 2022 Jan 31;13:584. doi: 10.1038/s41467-022-28082-5 (PMC8803869; doi:10.1038/s41467-022-28082-5)
Supplement: Supplementary file 12 — Supplementary Software 1 [file 41467_2022_28082_MOESM12_ESM.zip › Stepfitting_code/BP_Delete_Manual.m]

function[BPs,deleted] = BP_Delete_Manual(BPs,todelete,varargin)

DefStruct = struct( 'deleteincurve', [], 'all', 0);
Args = parseArgs( varargin, DefStruct, [] );

deleted = cell(1,length(BPs));

for i = 1:length(todelete)
    
    ind = todelete(i);
    
    if isempty(Args.deleteincurve)
        
        deleted{ind} = 1:length(BPs(ind).BreakX);
        
        for j = length(BPs(ind).BreakX):-1:1
            BPs(ind).BreakForces(j) = [];
            BPs(ind).BreakX(j) = [];
            BPs(ind).BreakMags(j) = [];
            BPs(ind).BreakXend(j) = [];
            BPs(ind).BreakInds(j) = [];
            BPs(ind).BreakIndsend(j) = [];
        end
        
    elseif isempty(Args.deleteincurve{ind}) && ~Args.all;
        
        continue;
        
    else
        if Args.all
            Args.deleteincurve{ind} = 1:length(BPs(ind));
        end
        
        deleted{ind} = Args.deleteincurve{ind};
        
        for j = Args.deleteincurve{ind}(end:-1:1)
            
            BPs(ind).BreakForces(j) = [];
            BPs(ind).BreakX(j) = [];
            BPs(ind).BreakMags(j) = [];
            BPs(ind).BreakXend(j) = [];
            BPs(ind).BreakInds(j) = [];
            BPs(ind).BreakIndsend(j) = [];
            
        end
        
    end
    
end
