# Supplementary material for: Duplex DNA and BLM regulate gate opening by the human TopoIIIα-RMI1-RMI2 complex
Source: Nat Commun. 2022 Jan 31;13:584. doi: 10.1038/s41467-022-28082-5 (PMC8803869; doi:10.1038/s41467-022-28082-5)
Supplement: Supplementary file 12 — Supplementary Software 1 [file 41467_2022_28082_MOESM12_ESM.zip › Stepfitting_code/BP_historyplot.m]

function[] = BP_historyplot(yData, llrh, cph)
% B is the slope and A is the intercept of the line.

forward = 1;
old = 0;

for i = 1:length(llrh)
    
    if llrh{i}(1,1)==1 && ~all(cellfun(@(x) x(1),llrh(1:i))==1) && ~old
        forward = false;
        old = i;
    end
           
    if cph{i}~=-1  
        
        figure()
        subplot(3,1,1)
        plot(yData,'.b')
        hold on
        plot(llrh{i}(1,:),yData(llrh{i}(1,:)),'.k')
        if forward
            cpind = [cph{1:i}];
            cpind(cpind==-1)=[];
            plot(llrh{1}(1,cpind),yData(llrh{1}(1,cpind)),'sg','MarkerSize',12,'LineWidth',4)
        else
            cpind = [cph{1:old}];
            cpind(cpind==-1)=[];
            plot(llrh{1}(1,cpind),yData(llrh{1}(1,cpind)),'sr','MarkerSize',12,'LineWidth',4)
            cpind = [cph{old-1:i}];
            cpind(cpind==-1)=[];
            plot(llrh{1}(1,cpind),yData(llrh{1}(1,cpind)),'sg','MarkerSize',12,'LineWidth',4)
        end
        hold off
        xlabel( 'Index' , 'FontSize', 14 )
        ylabel( 'Force (nN)' , 'FontSize', 14 );
        set( gca, 'FontSize', 14)
        box on    
        
        subplot(3,1,2)
        plot(llrh{i}(1,:),yData(llrh{i}(1,:)),'.b')
        hold on
        cpind = cph{i}-llrh{i}(1,1)-2;
        plot(llrh{i}(1,cpind),yData(llrh{i}(1,cpind)),'sk','MarkerSize',12,'LineWidth',4)
        hold off
        xlabel( 'Index' , 'FontSize', 14 )
        ylabel( 'Force (nN)' , 'FontSize', 14 );
        set( gca, 'FontSize', 14)
        box on
    
        subplot(3,1,3)
        plot(llrh{i}(1,:),llrh{i}(2,:),'.b')
        hold on
        plot(llrh{i}(1,cpind),llrh{i}(2,cpind),'sk','MarkerSize',12,'LineWidth',4)
        hold off
        box on
        xlabel( 'Index' , 'FontSize', 14 )
        ylabel( 'Log_Likelihood' , 'FontSize', 14 );
        set( gca, 'FontSize', 14)  
    end
end
