# Supplementary material for: Duplex DNA and BLM regulate gate opening by the human TopoIIIα-RMI1-RMI2 complex
Source: Nat Commun. 2022 Jan 31;13:584. doi: 10.1038/s41467-022-28082-5 (PMC8803869; doi:10.1038/s41467-022-28082-5)
Supplement: Supplementary file 12 — Supplementary Software 1 [file 41467_2022_28082_MOESM12_ESM.zip › Stepfitting_code/BP_log_likelihood_offset.m]

function[output] = BP_log_likelihood_offset(yData, offset, Length, B, sigma)
% B is the slope and A is the intercept of the line.
		 
lineSum = sum((yData(offset:offset+Length-1)-B).^2);

%I guess these pi terms cancel below so I could remove them but I will leave it for now...
output =  Length*log(1/sigma*sqrt(2*pi))-lineSum/(2*sigma.^2);

end
