# Supplementary material for: Duplex DNA and BLM regulate gate opening by the human TopoIIIα-RMI1-RMI2 complex
Source: Nat Commun. 2022 Jan 31;13:584. doi: 10.1038/s41467-022-28082-5 (PMC8803869; doi:10.1038/s41467-022-28082-5)
Supplement: Supplementary file 12 — Supplementary Software 1 [file 41467_2022_28082_MOESM12_ESM.zip › Stepfitting_code/Description_Stepfitting-program.txt]

In order to stepfit force clamp data, you need to run the MATLAB program 'Stepfitting_BP_find.m'. In there, you will need to define a path where the stepfitting data is located. After that, click 'Run', then a window will open which allows you to select a file containing the data. Note that the fitting program expects to contain only data at constant force, with the timestamp data in the first and the tether-distance data in the second column. It will then calculate the best steps for the selected data and show a plot of the data together with the fitted steps, the latter shown in different colours. Additional description about fitting parameters are found in the file 'Stepfitting_BP_find.m'.
