# Supplementary material for: Duplex DNA and BLM regulate gate opening by the human TopoIIIα-RMI1-RMI2 complex
Source: Nat Commun. 2022 Jan 31;13:584. doi: 10.1038/s41467-022-28082-5 (PMC8803869; doi:10.1038/s41467-022-28082-5)
Supplement: Supplementary file 12 — Supplementary Software 1 [file 41467_2022_28082_MOESM12_ESM.zip › Stepfitting_code/Find_BreakPoints_ImageJ.m]

function[BPs,Segmentsout,Mode] = Find_BreakPoints_ImageJ(Segments,BreakMag,varargin)
% This script is used to find all the breakpoints (BPs) in the Data curves.
% You have to give as parameters the BPDropSize and the BPMinForce. Also
% you can choose if you want breaks of a certain percentage or absolute
% value.

DefStruct = struct( 'Breaktype', 'absolute', 'TraceorRetrace', 'trace', 'CPs'...
    , [], 'MinSegLength', 0, 'MaxSlope', 0, 'Smooth', 0,'BPMinForce', 0,...
    'BreakInds', 0, 'k', [], 'Optimize',0,'OptimizeRange',3,'OptimizeData',[],...
    'OptimizeMethod','interval','field','RAWmerged');
Args = parseArgs( varargin, DefStruct, [] );
BPs = struct( [] );
Segmentsout = cell(2,length(Segments));

dim = length(Segments);     

for i = 1:dim           % We go through a loop for each experimental trace
    segmenti = Segments(i).(Args.field);
    if strcmp( Args.TraceorRetrace, 'trace' );
        
        if Args.MinSegLength > 0
            SegmentLength = segmenti(:,3)-segmenti(:,1);
            LongSegments = SegmentLength>Args.MinSegLength;
            segmenti = segmenti(LongSegments,:);
        end
        
        if Args.MaxSlope > 0 
            GentleSegments = abs(segmenti(:,7))<Args.MaxSlope(i);
            segmenti = segmenti(GentleSegments,:);
        end
        
        contfallsnotexcluded = true;
        
        while contfallsnotexcluded % we start a little loop in case we encounter a break that continues in a segment with a negative slope
            Falls = segmenti(1:end-1,4)-segmenti(2:end,2);
            FallsinSegment = (segmenti(2:end,2)-segmenti(2:end,4));
            % We don't consider the event a break if it doesn't drop with at
            % least 10 pN/nm
            FallsinSegment((segmenti(2:end,3)-segmenti(2:end,1))/100>(segmenti(2:end,2)-segmenti(2:end,4)))=0;
            FallsinSegment = FallsinSegment';
            % We don't consider breaks smaller than the minimal BreakMagnitude
            ThresholdFallsInds = logical(Falls > BreakMag);
            ThresholdFallsInSegment = [false logical(FallsinSegment > BreakMag)];
            continuingfall = ([0 ThresholdFallsInds']+ ThresholdFallsInSegment);
            continuingfall2 = ([ThresholdFallsInds' 0]+ ThresholdFallsInSegment);
            if any(continuingfall == 2);
                if continuingfall(end) == 2;
                    segmenti(end,2) = segmenti(end-1,4);
                    ThresholdFallsInds(end) = 0;
                else
                    segmenti(continuingfall == 2,:) = [];
                end
            elseif any(continuingfall2 ==2);
                segmenti(continuingfall2 == 2,:) = [];
            else
                contfallsnotexcluded = false;
            end
        end
                   
        BPs(i).BreakX = [segmenti(ThresholdFallsInds,3)' segmenti(ThresholdFallsInSegment,1)'];
        BPs(i).BreakXend = [segmenti(vertcat(false,ThresholdFallsInds),1)' segmenti(ThresholdFallsInSegment,3)'];
        BPs(i).BreakMags = [Falls(ThresholdFallsInds)' FallsinSegment(FallsinSegment>BreakMag)];
        if isempty(BPs(i).BreakMags); BPs(i).BreakMags = []; end
        BPs(i).BreakForces = [segmenti(ThresholdFallsInds,4)' segmenti(ThresholdFallsInSegment,2)'];
        BPs(i).SlopeBeforeFall = [segmenti(ThresholdFallsInds,7)' segmenti([ThresholdFallsInSegment(2:end) false],7)'];
        BPs(i).SlopeAfterFall = [segmenti([false;ThresholdFallsInds(1:end)],7)' segmenti(ThresholdFallsInSegment,7)'];
        
        % sort in order of breaks to occur
        [BPs(i).BreakX,order] = sort(BPs(i).BreakX);
        BPs(i).BreakXend = BPs(i).BreakXend(order);
        BPs(i).BreakMags = BPs(i).BreakMags(order);
        BPs(i).BreakForces = BPs(i).BreakForces(order);
        BPs(i).SlopeBeforeFall = BPs(i).SlopeBeforeFall(order);
        BPs(i).SlopeAfterFall = BPs(i).SlopeAfterFall(order);
        
        Segmentsout{1,i} = segmenti;
        
        if ~isempty(BPs(i).BreakX) && Args.Optimize
        % Here we optimize the position of the breakpoints
            if isempty(Args.CPs) || isempty(Args.OptimizeData);
                warning('Optimization was not performed due to lack of ForceData or Change Point indices')
            else
                range = Args.OptimizeRange;
                j = 1;
                while j <= length(BPs(i).BreakX)
                    cp = Args.CPs{i};
                    data = vertcat(Args.OptimizeData{:,i});
                    BPinds = cp(ismember(data(1,cp),BPs(i).BreakX(j)));
                    Bendinds = cp(ismember(data(1,cp),BPs(i).BreakXend(j)));                    
                    if strcmp(Args.OptimizeMethod,'interval')
                        [BreakY,indoff] = max(data(2,BPinds-range:BPinds+range));
                        if ~isempty(Bendinds)
                            [BreakendY,indoff2] = min(data(2,Bendinds-range:Bendinds+range));
                        else
                            Bendinds = length(data(1,:));
                            [BreakendY,indoff2] = min(data(2,Bendinds-range:Bendinds));
                        end
                    elseif strcmp(Args.OptimizeMethod,'closest')
                        [~,BPindsNEW] = min((((data(1,:)-BPs(i).BreakX(j))/.5e-9).^2)+(((data(2,:)-BPs(i).BreakForces(j))/2.5e-12).^2));
                        indoff = BPindsNEW-BPinds;
                        BreakY = data(2,BPindsNEW);
                        [~,BendindsNEW] = min((((data(1,:)-BPs(i).BreakXend(j))/.5e-9).^2)+(((data(2,:)-BPs(i).BreakForces(j)+BPs(i).BreakMags(j))/5e-12).^2));
                        indoff2 = BendindsNEW-Bendinds;
                        BreakendY = data(2,BendindsNEW);
                        range = -1;
                    end
                   
                    if (Bendinds+indoff2) < (BPinds+indoff)   || (BreakY-BreakendY)<BreakMag
                        %If the break is not truely a break, 
                        %but merely a flatter part of the curve we remove it 
                        BPs(i).BreakForces(j) = [];
                        BPs(i).BreakX(j) = [];
                        BPs(i).BreakMags(j) = [];
                        BPs(i).BreakXend(j) = [];
                    else
                        % We update the parameters
                        BPs(i).BreakForces(j) = BreakY;
                        BPs(i).BreakX(j) = data(1,BPinds+indoff-range-1);
                        BPs(i).BreakMags(j) = BreakY-BreakendY;
                        BPs(i).BreakXend(j) = data(1,Bendinds+indoff2-range-1);
                    j = j+1;
                    end
                end
            end
        end
        
        if Args.BreakInds
            if isempty(Args.k(i)); error('Provide Cantilever Spring Constant'); end
            cldefl = BPs(i).BreakForces/Args.k(i);           % For each Fmeas we can determine the cantileverdeflection
            BPs(i).BreakInds = BPs(i).BreakX - cldefl;
            if all(size(BPs(i).BreakForces) ~= size(BPs(i).BreakMags))
                BPs(i).BreakMags = BPs(i).BreakMags';
            end
            if ~isempty(BPs(i).BreakMags)
                cldeflend = (BPs(i).BreakForces-BPs(i).BreakMags)/Args.k(i); 
                BPs(i).BreakIndsend = BPs(i).BreakXend - cldeflend;
            end
            cldefl = segmenti(:,[2 4])/Args.k(i);
            segmenti(:,[1 3]) = segmenti(:,[1 3]) - cldefl;
            Segmentsout{2,i} = segmenti;
        end
    
    end
    

end

if Args.MaxSlope > 0;    Mode.MaxSlope = 1;    Mode.MaxSlopeValue = Args.MaxSlope;  end
if Args.MinSegLength > 0;    Mode.MinSegLength = 1;    Mode.MinSegLength = Args.MinSegLength;  end
Mode.MinBreakSize = BreakMag;
