# Supplementary material for: Duplex DNA and BLM regulate gate opening by the human TopoIIIα-RMI1-RMI2 complex
Source: Nat Commun. 2022 Jan 31;13:584. doi: 10.1038/s41467-022-28082-5 (PMC8803869; doi:10.1038/s41467-022-28082-5)
Supplement: Supplementary file 12 — Supplementary Software 1 [file 41467_2022_28082_MOESM12_ESM.zip › Stepfitting_code/Stepfitting_BP_find.m]

function[stepnm] = Stepfitting_BP_find(sigma,varargin)
%This function finds breakpoint based on a linear segmentation method:
%first the curve is split up in segments (sigma controls the amount, a
%rough guideline for sigma = 3*noise flat part of the curve) and then the
%points were the curve falls are found
%Input:
% 'MaxSlope' (def .1) throw out segments with higher slope than this, 2x k_cantilever is a good starting point
% 'MinSegLength' (def 2) throw out segments shorter than this, 2nm is a good starting point
% 'MinMagnitude' (def .05) throw out drops smaller than this, set close to min. breaksize you want to detect

DefStruct = struct('MaxSlope',1,'MinSegLength',15,'MinMagnitude',100);
Args = parseArgs(varargin,DefStruct,[]);

[FileName,PathName] = uigetfile  (fullfile(...    %Lets you select the first file, put address of the folder path in first section before comma
                '','*.*'),...
                'Select your datafile','MultiSelect','on');

if ~iscell(FileName)
    FileName = {FileName};
end           

Ncurves = length(FileName);
% 
for i = 1:Ncurves            
            
    data = xlsread([PathName FileName{i}]);
    data = data;

    %Here the segmentation takes place:
    [segments,CPs] = BP_Batch_Segments_for({data(:,1)},{data(:,2)},'sigma',0.0096,'linear',0);

    Segments(i).RAW = ArraytoCSL(segments);

        %Segments are plotted in a figure, for you to check
    figure()  

     
end

% If you want the data can be saved
for i=1:Ncurves

    plot(data(:,1),data(:,2),'.k')
    hold on
    plot(segments{1}(:,[1 3])',segments{1}(:,[2 4])','LineWidth',3)
    hold off
    
Save = logical(str2double(inputdlg({'Do you want to save your data'},'Input required', 1,{'0'})));


%SegmentsY1 = cell(Ncurves,1);
if Save;
    for k = 1:Ncurves;
        filenami = FileName{k}(1:strfind(FileName{k},'.')-1);
        fid = fopen([PathName filenami '_Segmentsx.txt'],'w');
        fprintf(fid,'%s\t %s\t %s\t %s\t %s\t %s\t %s\t %s\r\n','x1','y1','x2','y2','A','sigma_A','B','Sigma_B'); %write header
        PrintSegments = double([(1:size(Segments(k).RAW,1))', Segments(k).RAW]);
        fprintf(fid,'%i\t %6.6f\t %6.6f\t %6.6f\t %6.6f\t %6.6f\t %6.6f\t %6.6f\t %6.6f\r\n',PrintSegments');%write data
        fclose(fid);
        

        SegmentsY1(1,k) = {PrintSegments(2:size(PrintSegments,1),3)};
        
    end  
    %disp(['Data saved in ' PathName, FileName]);

    for j = 1:Ncurves;
        Y = SegmentsY1{j};
        step (1,j)= {diff(Y)*1000};
     
                
    end
    
   stepnm = vertcat(step{:})
 SegmentsX1(1,k) = {PrintSegments(1:size(PrintSegments,1),2)} ;

 Starttime = cell2mat({PrintSegments(1,2)});
 
    for n = 1:Ncurves;
        
        D = SegmentsX1{n};
        Starttime2= Starttime*ones(size(D));
        T = D - Starttime2
    end
end

   
%    figure()
%    histogram (stepnm)

%to solve: The segments plots are only of the last one, and then multiple
%times. Allthough the stepsizes are for each input.
%Cannot change the binsize of the histogram plot
%Need to add a gaussian plot to the histogram plot. 
end
