# Supplementary material for: Duplex DNA and BLM regulate gate opening by the human TopoIIIα-RMI1-RMI2 complex
Source: Nat Commun. 2022 Jan 31;13:584. doi: 10.1038/s41467-022-28082-5 (PMC8803869; doi:10.1038/s41467-022-28082-5)
Supplement: Supplementary file 14 — Source Data [file 41467_2022_28082_MOESM14_ESM.xlsx]

## Sheet: Fig 2
Figure 2a															Figure 2b											Figure 2c					Figure 2d								Figure 2d inset										Figure 2e
	Top	Fluorescence image TRR													Plot fluorescence intensity vs Elongation																																	Top	Fluorescence snapshot TRR (EDTA)
	Bottom	FD curve ssDNA				FD-curve shifted ssDNA				FD-curve TRR-ssDNA					Raw data					Linear fit											Data				Gaussian fit				Data				Stepfit					Bottom	ssDNA
		Distance(um)		Force (pN)		Distance(um)		Force (pN)		Distance(um)		Force (pN)			Fluorescence intensity (a.u.)			Elongation (%)		Fluorescence intensity (a.u.)			Elongation (%)			Force (pN)		Rel. lengthening (%)			Stepsize (nm)		Counts		Stepsize (nm)		Counts		Time (s)		Force (pN)		Time (s)		Force (pN)				Distance(um)
		11.7348		5.05629		24.7349		5.05629		22.9598		3.39955			35638			10.1266		3001			0.42841			1.39955		42.1636			0.5		0		0.5		2.29718		0.012		4.44068		0.012		4.44056				9.58741
		11.7149		4.58376		24.7149		4.58376		22.9581		3.41276			3001			1.62749		3079.67			0.43452			1.41276		42.1572			1.5		0		0.53103		2.32894		0.032		4.44234		0.032		4.44056				9.58804
		11.628		4.76368		24.628		4.76368		22.9634		3.42889			73530			23.5081		3158.34			0.44063			1.42889		42.1765			2.5		6		0.56206		2.36113		0.052		4.43581		0.052		4.44056				9.59284
		11.566		4.5404		24.566		4.5404		22.9626		3.58172			76621			23.5081		3237.01			0.44674			1.58172		42.1737			3.5		7		0.59309		2.39375		0.072		4.43054		0.072		4.44056				9.58921
		11.5482		4.79716		24.5482		4.79716		22.9397		3.57374			39100			10.8499		3315.68			0.45285			1.57374		42.0902			4.5		10		0.62412		2.42681		0.092		4.43135		0.092		4.44056				9.5922
		11.4606		4.71431		24.4606		4.71431		22.9663		3.61723			12091			4.33996		3394.35			0.45897			1.61723		42.187			5.5		20		0.65516		2.46031		0.112		4.44283		0.112		4.44056				9.71029
		11.3849		4.59766		24.3849		4.59766		22.9972		3.56924			18400			6.87161		3473.02			0.46508			1.56924		42.2995			6.5		11		0.68619		2.49425		0.132		4.44334		0.132		4.44056				9.94521
		11.3649		4.39045		24.3649		4.39045		23.07		3.67765			20574			7.23327		3551.69			0.47119			1.67765		42.564			7.5		17		0.71722		2.52864		0.152		4.44083		0.152		4.44056				10.0548
		11.2875		4.94204		24.2875		4.94204		23.1104		3.62946			21815			7.23327		3630.36			0.4773			1.62946		42.7111			8.5		17		0.74825		2.56348		0.172		4.44602		0.172		4.44056				10.2967
		11.2137		4.41183		24.2137		4.41183		23.1678		3.78794			41634			10.4883		3709.03			0.48341			1.78794		42.9196			9.5		20		0.77928		2.59876		0.192		4.43788		0.192		4.44056				10.5633
		11.1717		4.69626		24.1717		4.69626		23.2471		4.05237			28545			9.04159		3787.7			0.48952			2.05237		43.2082			10.5		11		0.81031		2.63451		0.212		4.44215		0.212		4.44056				10.6711
		11.1325		4.65834		24.1325		4.65834		23.2959		3.80961			81592			21.6998		3866.37			0.49564			1.80961		43.3855			11.5		14		0.84134		2.6707		0.232		4.44134		0.232		4.44056				10.8899
		11.0455		4.5529		24.0455		4.5529		23.3248		3.82455			20000			5.42495		3945.04			0.50175			1.82455		43.4908			12.5		14		0.87237		2.70736		0.252		4.44106		0.252		4.44056				11.1576
		10.9821		4.62573		23.9821		4.62573		23.4002		3.95388								4023.71			0.50786			1.95388		43.7648			13.5		2		0.9034		2.74449		0.272		4.43971		0.272		4.44056				11.2897
		10.9733		4.57039		23.9733		4.57039		23.4851		4.05337								4102.38			0.51397			2.05337		44.0738			14.5		7		0.93443		2.78207		0.292		4.44328		0.292		4.44056				11.4795
		10.9152		4.5821		23.9152		4.5821		23.533		4.18938								4181.05			0.52008			2.18938		44.2477			15.5		4		0.96547		2.82013		0.312		4.43663		0.312		4.44056				11.7529
		10.9052		4.48078		23.9052		4.48078		23.6063		4.06506								4259.71			0.5262			2.06506		44.5144			16.5		5		0.9965		2.85866		0.332		4.43914		0.332		4.44056				11.9035
		10.9031		4.65646		23.9031		4.65646		23.671		4.14705								4338.38			0.53231			2.14705		44.7496			17.5		4		1.02753		2.89766		0.352		4.44028		0.352		4.44056				12.0671
		10.9247		4.83662		23.9247		4.83662		23.6982		4.2783								4417.05			0.53842			2.2783		44.8487			18.5		0		1.05856		2.93713		0.372		4.44242		0.372		4.44056				12.3504
		11.0015		4.66567		24.0015		4.66567		23.7845		4.0254								4495.72			0.54453			2.0254		45.1623			19.5		0		1.08959		2.97709		0.392		4.44059		0.392		4.44056				12.5173
		11.0479		4.72683		24.0479		4.72683		23.8544		4.38443								4574.39			0.55064			2.38443		45.4167			20.5		3		1.12062		3.01752		0.412		4.44355		0.412		4.44056				12.6509
		11.0893		4.50454		24.0893		4.50454		23.8678		4.2911								4653.06			0.55675			2.2911		45.4653			21.5		1		1.15165		3.05844		0.432		4.43652		0.432		4.44056				12.9414
		11.1748		4.64217		24.1748		4.64217		23.9279		4.08449								4731.73			0.56287			2.08449		45.6838			22.5		0		1.18268		3.09984		0.452		4.43883		0.452		4.44056				13.1286
		11.2288		4.77062		24.2288		4.77062		24.0308		3.89536								4810.4			0.56898			1.89536		46.0579			23.5		0		1.21371		3.14173		0.472		4.44065		0.472		4.44056				13.366
		11.2567		4.81884		24.2567		4.81884		24.0555		4.25902								4889.07			0.57509			2.25902		46.1478			24.5		1		1.24474		3.18411		0.492		4.44073		0.492		4.44056				13.6398
		11.3534		4.59418		24.3534		4.59418		24.1097		4.32385								4967.74			0.5812			2.32385		46.3449			25.5		0		1.27578		3.22698		0.512		4.43594		0.512		4.44056				13.7721
		11.418		4.73711		24.418		4.73711		24.1981		4.11435								5046.41			0.58731			2.11435		46.6665			26.5		0		1.30681		3.27034		0.532		4.43635		0.532		4.44056				14.0626
		11.4395		4.58758		24.4395		4.58758		24.2469		4.37593								5125.08			0.59343			2.37593		46.8438			27.5		0		1.33784		3.3142		0.552		4.43788		0.552		4.44056				14.3208
		11.5081		4.84907		24.5081		4.84907		24.3258		4.30588								5203.75			0.59954			2.30588		47.1306			28.5		0		1.36887		3.35855		0.572		4.44006		0.572		4.44056				14.4413
		11.5894		4.70674		24.5894		4.70674		24.4218		4.38604								5282.42			0.60565			2.38604		47.4797			29.5		0		1.3999		3.40341		0.592		4.4373		0.592		4.44056				14.7472
		11.6306		4.55309		24.6306		4.55309		24.4507		4.22293								5361.09			0.61176			2.22293		47.5849			30.5		0		1.43093		3.44876		0.612		4.43721		0.612		4.44056				14.9778
		11.6548		4.52364		24.6548		4.52364		24.4732		4.44665								5439.76			0.61787			2.44665		48.7828			31.5		2		1.46196		3.49462		0.632		4.43651		0.632		4.44056				15.0332
		11.752		4.57699		24.752		4.57699		24.577		4.4043								5518.43			0.62399			2.4043		48.4002							1.49299		3.54098		0.652		4.44408		0.652		4.44056				15.3427
		11.8139		4.87756		24.8139		4.87756		24.6369		4.62127								5597.1			0.6301			2.62127		45.3155							1.5		3.55152		0.672		4.4395		0.672		4.44056				15.5719
		11.8221		4.80537		24.8221		4.80537		24.6469		4.39638								5675.77			0.63621			2.39638		48.4507							1.52402		3.58785		0.694		4.43598		0.694		4.44056				15.6182
		11.9092		4.82942		24.9092		4.82942		24.73		4.34487								5754.44			0.64232			2.34487		48.6005							1.55506		3.63522		0.714		4.43749		0.714		4.44056				15.8265
		11.9887		4.70413		24.9887		4.70413		24.8186		4.53385								5833.11			0.64843			2.53385		48.0648							1.58609		3.6831		0.734		4.43674		0.734		4.44056				16.1056
		11.9993		4.62614		24.9993		4.62614		24.8303		4.35574								5911.78			0.65454			2.35574		48.9653							1.61712		3.73149		0.754		4.43828		0.754		4.44056				16.2353
		12.0703		4.88398		25.0704		4.88398		24.9064		4.46095								5990.45			0.66066			2.46095		50.5907							1.64815		3.78039		0.772		4.44043		0.772		4.44056				16.358
		12.163		4.90512		25.163		4.90512		24.9851		4.69607								6069.12			0.66677			2.69607		50.2343							1.67918		3.8298		0.792		4.44388		0.792		4.44056				16.6517
		12.189		4.8642		25.189		4.8642		25.0188		4.64578								6147.79			0.67288			2.64578		50.5913							1.71021		3.87972		0.812		4.44239		0.812		4.44056				16.8386
		12.231		4.62294		25.231		4.62294		25.0766		4.63805								6226.46			0.67899			2.63805		49.7807							1.74124		3.93016		0.834		4.43936		0.834		4.44056				16.9618
		12.3214		4.97865		25.3214		4.97865		25.1662		4.73362								6305.13			0.6851			2.73362		50.4512							1.77227		3.98111		0.852		4.4376		0.852		4.44056				17.2687
		12.3744		4.85099		25.3744		4.85099		25.2033		4.58746								6383.8			0.69122			2.58746		50.0185							1.8033		4.03257		0.874		4.43774		0.874		4.44056				17.4605
		12.3859		4.87644		25.3859		4.87644		25.2299		4.50761								6462.47			0.69733			2.50761		51.0898							1.83433		4.08455		0.894		4.4401		0.894		4.44056				17.5335
		12.4884		4.74809		25.4884		4.74809		25.3142		4.7161								6541.14			0.70344			2.7161		50.5907							1.86537		4.13704		0.914		4.44054		0.914		4.44056				17.8344
		12.5534		4.87416		25.5534		4.87416		25.3801		4.83778								6619.8			0.70955			2.83778		52.3678							1.8964		4.19005		0.934		4.44056		0.934		4.44056				18.0573
		12.5725		4.90106		25.5725		4.90106		25.3975		5.03178								6698.47			0.71566			3.03178		47.6417							1.92743		4.24358		0.954		4.43873		0.954		4.44056				18.1108
		12.6393		4.92142		25.6393		4.92142		25.4678		5.10545								6777.14			0.72177			3.10545		44.8537							1.95846		4.29762		0.974		4.44169		0.974		4.44056				18.3973
		12.7153		5.01346		25.7153		5.01346		25.5534		4.92981								6855.81			0.72789			2.92981		46.0546							1.98949		4.35218		0.994		4.43988		0.994		4.44056				18.6477
		12.7626		4.82816		25.7626		4.82816		25.5931		4.92697								6934.48			0.734			2.92697		46.4745							2.02052		4.40725		1.014		4.43966		1.014		4.44056				18.713
		12.8008		4.90171		25.8008		4.90171		25.6353		5.04385								7013.15			0.74011			3.04385		49.5114							2.05155		4.46285		1.034		4.43754		1.034		4.44056				18.9492
		12.8858		4.92932		25.8858		4.92932		25.714		4.90754								7091.82			0.74622			2.90754		49.0187							2.08258		4.51895		1.054		4.4346		1.054		4.44056				19.224
		12.9418		4.93966		25.9418		4.93966		25.7823		4.79649								7170.49			0.75233			2.79649		51.7896							2.11361		4.57558		1.074		4.43763		1.074		4.44056				19.3244
		12.9761		5.21276		25.9761		5.21276		25.7989		5.09123								7249.16			0.75845			3.09123		46.0303							2.14464		4.63271		1.094		4.44078		1.094		4.44056				19.5029
		13.0536		5.1228		26.0536		5.1228		25.8778		4.80163								7327.83			0.76456			2.80163		51.5648							2.17568		4.69037		1.114		4.43972		1.114		4.44056				19.7756
		13.1279		5.11506		26.1279		5.11506		25.9698		4.69087								7406.5			0.77067			2.69087		53.9203							2.20671		4.74853		1.134		4.43656		1.134		4.44056				19.9359
		13.1416		5.0893		26.1416		5.0893		25.9857		5.10974								7485.17			0.77678			3.10974		46.7454							2.23774		4.80722		1.154		4.43994		1.154		4.44056				20.2186
		13.214		4.87527		26.214		4.87527		26.0422		5.03795								7563.84			0.78289			3.03795		50.5001							2.26877		4.86641		1.174		4.44534		1.174		4.44056				20.4789
		13.302		5.53062		26.302		5.53062		26.1263		4.86352								7642.51			0.789			2.86352		50.6463							2.2998		4.92611		1.194		4.43989		1.194		4.44056				20.6054
		13.3348		5.44629		26.3348		5.44629		26.1758		5.13825								7721.18			0.79512			3.13825		47.4761							2.33083		4.98632		1.214		4.44197		1.214		4.44056				20.9209
		13.3669		5.19583		26.3669		5.19583		26.199		4.99572								7799.85			0.80123			2.99572		49.7615							2.36186		5.04705		1.234		4.4406		1.234		4.44056				21.1419
		13.4647		5.36835		26.4647		5.36835		26.2986		4.99807								7878.52			0.80734			2.99807		50.0273							2.39289		5.10828		1.254		4.44357		1.254		4.44056				21.1772
		13.5216		5.37991		26.5216		5.37991		26.3604		5.51088								7957.19			0.81345			3.51088		44.0367							2.42392		5.17001		1.274		4.43965		1.274		4.44056				21.417
		13.5248		5.11906		26.5248		5.11906		26.3715		5.37673								8035.86			0.81956			3.37673		46.5195							2.45495		5.23225		1.294		4.44386		1.294		4.44056				21.6856
		13.6239		5.41866		26.6239		5.41866		26.4582		5.26868								8114.53			0.82568			3.26868		47.2377							2.48599		5.295		1.314		4.43961		1.314		4.44056				21.79
		13.7037		5.38874		26.7037		5.38874		26.5345		5.22311								8193.2			0.83179			3.22311		48.9725							2.5		5.3235		1.334		4.43863		1.334		4.44056				21.9681
		13.7129		5.36925		26.7129		5.36925		26.5596		5.19037								8271.87			0.8379			3.19037		48.0587							2.51702		5.35824		1.354		4.44395		1.354		4.44056				22.2481
		13.7848		5.38065		26.7848		5.38065		26.6374		5.39857								8350.54			0.84401			3.39857		45.3839							2.54805		5.42198		1.374		4.43467		1.374		4.44056				22.4015
		13.8667		5.50237		26.8667		5.50237		26.7168		5.68039								8429.21			0.85012			3.68039		44.533							2.57908		5.48622		1.394		4.43794		1.394		4.44056				22.677
		13.9013		5.31797		26.9013		5.31797		26.7397		5.06705								8507.88			0.85623			3.06705		52.8963							2.61011		5.55095		1.414		4.43987		1.414		4.44056				22.9325
		13.9504		5.64854		26.9504		5.64854		26.8025		5.18771								8586.55			0.86235			3.18771		48.9833							2.64114		5.61618		1.434		4.44511		1.434		4.44056				23.0148
		14.0446		5.39725		27.0446		5.39725		26.8817		5.35873								8665.22			0.86846			3.35873		48.2261							2.67217		5.68189		1.454		4.4462		1.454		4.44056				23.2162
		14.0789		5.38489		27.0789		5.38489		26.9357		5.29083								8743.89			0.87457			3.29083		48.2659							2.7032		5.74809		1.474		4.44332		1.474		4.44056				23.492
		14.1086		5.42183		27.1086		5.42183		27.0255		5.20301								8822.56			0.88068			3.20301		50.2702							2.73423		5.81478		1.494		4.43593		1.494		4.44056				23.6149
		14.1961		5.78348		27.1961		5.78348		27.1066		5.42684								8901.23			0.88679			3.42684		47.842							2.76527		5.88195		1.514		4.43281		1.514		4.44056				23.7858
		14.2639		5.31872		27.2639		5.31872		27.1279		5.35152								8979.89			0.89291			3.35152		48.6987							2.7963		5.94959		1.534		4.43679		1.534		4.44056				24.0692
		14.2916		5.66754		27.2916		5.66754		27.1878		5.46786								9058.56			0.89902			3.46786		45.779							2.82733		6.01771		1.554		4.44025		1.554		4.44056				24.2215
		14.3724		5.67641		27.3724		5.67641		27.2672		5.46427								9137.23			0.90513			3.46427		46.2493							2.85836		6.0863		1.574		4.44088		1.574		4.44056				24.464
		14.4434		5.40194		27.4434		5.40194		27.3163		5.51098								9215.9			0.91124			3.51098		47.5309							2.88939		6.15536		1.594		4.43711		1.594		4.44056				24.7234
		14.4662		5.45835		27.4662		5.45835		27.3727		5.52425								9294.57			0.91735			3.52425		50.0534							2.92042		6.22488		1.614		4.43822		1.614		4.44056				24.8229
		14.5283		5.70277		27.5283		5.70277		27.4594		5.44947								9373.24			0.92346			3.44947		50.2773							2.95145		6.29486		1.634		4.44049		1.634		4.44056				24.9966
		14.6049		5.50349		27.6049		5.50349		27.5099		5.52712								9451.91			0.92958			3.52712		51.0535							2.98248		6.3653		1.654		4.4388		1.654		4.44056				25.271
		14.6559		5.68795		27.6559		5.68795		27.5307		5.61995								9530.58			0.93569			3.61995		49.9545							3.01351		6.43619		1.674		4.43977		1.674		4.44056				25.415
		14.6984		5.91592		27.6984		5.91592		27.6234		5.89021								9609.25			0.9418			3.89021		47.3547							3.04454		6.50753		1.694		4.44778		1.694		4.44056				25.5625
		14.7878		5.77985		27.7878		5.77985		27.6908		5.71989								9687.92			0.94791			3.71989		46.0664							3.07558		6.57932		1.714		4.44297		1.714		4.44056				25.8348
		14.8457		5.69065		27.8457		5.69065		27.7114		5.62439								9766.59			0.95402			3.62439		50.523							3.10661		6.65154		1.734		4.4379		1.734		4.44056				25.997
		14.8646		5.97573		27.8646		5.97573		27.7891		5.75792								9845.26			0.96014			3.75792		46.669							3.13764		6.7242		1.754		4.43598		1.754		4.44056				26.2085
		14.939		5.49235		27.939		5.49235		27.8646		5.72717								9923.93			0.96625			3.72717		46.0899							3.16867		6.79729		1.774		4.44027		1.774		4.44056				26.4672
		15.0095		6.10433		28.0095		6.10433		27.9027		5.88757								10002.6			0.97236			3.88757		48.4067							3.1997		6.87081		1.794		4.44308		1.794		4.44056				26.5855
		15.0495		6.02479		28.0495		6.02479		27.9608		5.88674								10081.3			0.97847			3.88674		48.6296							3.23073		6.94475		1.814		4.44152		1.814		4.44056				26.748
		15.1168		6.01276		28.1168		6.01276		28.0395		5.74254								10159.9			0.98458			3.74254		47.1522							3.26176		7.0191		1.834		4.4378		1.834		4.44056				27.0177
		15.1988		5.726		28.1988		5.726		28.0935		5.87022								10238.6			0.9907			3.87022		49.3397							3.29279		7.09386		1.854		4.43759		1.854		4.44056				27.1556
		15.2351		6.09525		28.2351		6.09525		28.116		6.03078								10317.3			0.99681			4.03078		46.4498							3.32382		7.16902		1.874		4.43565		1.874		4.44056				27.2388
		15.2746		5.97581		28.2747		5.97581		28.2028		5.87546								10395.9			1.00292			3.87546		49.6651							3.35485		7.24459		1.894		4.44388		1.894		4.44056				27.5056
		15.365		6.00849		28.365		6.00849		28.2731		5.9982								10474.6			1.00903			3.9982		46.2559							3.38589		7.32055		1.914		4.43986		1.914		4.44056				27.7003
		15.4259		6.23502		28.4259		6.23502		28.3332		5.99453								10553.3			1.01514			3.99453		46.6962							3.41692		7.39689		1.934		4.43986		1.934		4.44056				27.7985
		15.4347		6.03267		28.4347		6.03267		28.4137		5.7763								10632			1.02125			3.7763		49.4502							3.44795		7.47362		1.954		4.43699		1.954		4.44056				28.0659
		15.5196		5.99693		28.5196		5.99693		28.4683		5.94501								10710.6			1.02737			3.94501		49.7783							3.47898		7.55072		1.974		4.4406		1.974		4.44056				28.2499
		15.5955		6.5903		28.5955		6.5903		28.5043		6.2377								10789.3			1.03348			4.2377		47.3922							3.5		7.60316		1.994		4.44084		1.994		4.44056				28.3192
		15.61		6.00041		28.6101		6.00041		28.5838		6.20234								10868			1.03959			4.20234		47.0351							3.51001		7.62819		2.014		4.43802		2.014		4.44056				28.5768
		15.6803		6.20711		28.6803		6.20711		28.6638		6.04125								10946.6			1.0457			4.04125		48.2051							3.54104		7.70603		2.034		4.44047		2.034		4.44056				28.7692
		15.7738		6.70697		28.7738		6.70697		28.6712		6.35089								11025.3			1.05181			4.35089		46.2591							3.57207		7.78422		2.054		4.43983		2.054		4.44056				28.8527
		15.7957		6.22607		28.7957		6.22607		28.7647		6.24879								11104			1.05793			4.24879		47.6555							3.6031		7.86276		2.074		4.44291		2.074		4.44056				29.0019
		15.837		6.21191		28.837		6.21191		28.8412		6.14571								11182.6			1.06404			4.14571		49.3153							3.63413		7.94164		2.094		4.43613		2.094		4.44056				29.0141
		15.9358		6.36741		28.9358		6.36741		28.8567		6.40065								11261.3			1.07015			4.40065		46.6911							3.66517		8.02085		2.114		4.43312		2.114		4.44056				29.0122
		15.9843		6.31057		28.9843		6.31057		28.9178		6.40937								11340			1.07626			4.40937		46.6266							3.6962		8.10039		2.134		4.44229		2.134		4.44056				29.0129
		16.0016		6.39899		29.0016		6.39899		29.0008		6.3163								11418.7			1.08237			4.3163		47.3507							3.72723		8.18026		2.154		4.442		2.154		4.44056				29.0089
		16.1039		6.64049		29.1039		6.64049		29.0467		6.59968								11497.3			1.08848			4.59968		45.6113							3.75826		8.26043		2.174		4.44155		2.174		4.44056				7.9917
		16.167		6.51021		29.167		6.51021		29.0603		6.31404								11576			1.0946			4.31404		47.5598							3.78929		8.34092		2.194		4.43639		2.194		4.44056				8.00144
		16.1771		6.63526		29.1771		6.63526		29.1473		6.54186								11654.7			1.10071			4.54186		48.0223							3.82032		8.4217		2.214		4.43886		2.214		4.44056				8.08464
		16.274		6.62327		29.274		6.62327		29.2329		6.55454								11733.3			1.10682			4.55454		48.6624							3.85135		8.50277		2.234		4.441		2.234		4.44056				8.19921
		16.3434		6.28913		29.3434		6.28913		29.2413		6.45451								11812			1.11293			4.45451		46.6675							3.88238		8.58412		2.254		4.4401		2.254		4.44056				8.24504
		16.3681		6.43953		29.3681		6.43953		29.3211		6.27708								11890.7			1.11904			4.27708		47.9343							3.91341		8.66574		2.274		4.44344		2.274		4.44056				8.40316
		16.4345		6.70649		29.4345		6.70649		29.3993		6.80017								11969.3			1.12516			4.80017		46.4818							3.94444		8.74763		2.294		4.44233		2.294		4.44056				8.52367
		16.5141		6.59979		29.5141		6.59979		29.42		6.47286								12048			1.13127			4.47286		47.1413							3.97548		8.82978		2.314		4.43437		2.314		4.44056				8.56792
		16.5473		6.50736		29.5473		6.50736		29.4965		6.66699								12126.7			1.13738			4.66699		47.591							4.00651		8.91218		2.334		4.43394		2.334		4.44056				8.7131
		16.5964		6.7948		29.5964		6.7948		29.5787		6.4804								12205.4			1.14349			4.4804		47.6462							4.03754		8.99481		2.354		4.43681		2.354		4.44056				8.84487
		16.6825		6.69074		29.6825		6.69074		29.6187		6.77298								12284			1.1496			4.77298		46.8494							4.06857		9.07768		2.374		4.4404		2.374		4.44056				8.91886
		16.734		6.79237		29.734		6.79237		29.7087		7.10354								12362.7			1.15571			5.10354		45.1444							4.0996		9.16076		2.394		4.43993		2.394		4.44056				9.07212
		16.769		6.84024		29.769		6.84024		29.7918		7.12503								12441.4			1.16183			5.12503		46.053							4.13063		9.24406		2.414		4.43987		2.414		4.44056				9.18801
		16.849		7.0762		29.849		7.0762		29.8063		6.83892								12520			1.16794			4.83892		47.4268							4.16166		9.32756		2.434		4.44241		2.434		4.44056				9.22039
		16.9201		6.78568		29.9201		6.78568		29.8723		7.06382								12598.7			1.17405			5.06382		47.2007							4.19269		9.41126		2.454		4.44175		2.454		4.44056				9.36858
		16.9436		6.90778		29.9436		6.90778		29.9728		7.23627								12677.4			1.18016			5.23627		46.3047							4.22372		9.49514		2.474		4.43928		2.474		4.44056				9.49933
		17.035		7.13497		30.035		7.13497		30.0035		6.93387								12756			1.18627			4.93387		47.2178							4.25475		9.5792		2.494		4.43888		2.494		4.44056				9.53068
		17.1096		6.96548		30.1096		6.96548		30.0972		6.97162								12834.7			1.19239			4.97162		47.0785							4.28579		9.66342		2.514		4.4445		2.514		4.44056				9.65009
		17.1239		7.19377		30.1239		7.19377		30.1691		7.31377								12913.4			1.1985			5.31377		46.2552							4.31682		9.74779		2.534		4.44492		2.534		4.44056				9.78825
		17.1914		6.97774		30.1914		6.97774		30.2232		7.10293								12992			1.20461			5.10293		47.0511							4.34785		9.83231		2.554		4.43673		2.554		4.44056				9.85081
		17.2667		7.35722		30.2667		7.35722		30.3009		7.29462								13070.7			1.21072			5.29462		46.9232							4.37888		9.91697		2.574		4.43455		2.574		4.44056				9.96158
		17.3147		7.10481		30.3147		7.10481		30.3784		7.21142								13149.4			1.21683			5.21142		48.0243							4.40991		10.0017		2.594		4.437		2.594		4.44056				10.1066
		17.366		7.32253		30.366		7.32253		30.384		7.57524								13228.1			1.22294			5.57524		45.945							4.44094		10.0866		2.614		4.44337		2.614		4.44056				10.1766
		17.4492		7.31387		30.4492		7.31387		30.4623		7.70772								13306.7			1.22906			5.70772		45.345							4.47197		10.1716		2.634		4.44342		2.634		4.44056				10.29
		17.5002		7.60944		30.5002		7.60944		30.5466		7.52262								13385.4			1.23517			5.52262		46.8151							4.5		10.2485		2.654		4.43683		2.654		4.44056				10.4311
		17.52		7.49864		30.52		7.49864		30.5718		7.60972								13464.1			1.24128			5.60972		47.5292							4.503		10.2567		2.674		4.43469		2.674		4.44056				10.5045
		17.5987		7.63392		30.5987		7.63392		30.6251		7.34125								13542.7			1.24739			5.34125		48.4099							4.53403		10.3419		2.694		4.43514		2.694		4.44056				10.5986
		17.674		7.37692		30.674		7.37692		30.7095		7.74331								13621.4			1.2535			5.74331		47.0921							4.56507		10.4271		2.714		4.43417		2.714		4.44056				10.7456
		17.7004		7.74511		30.7004		7.74511		30.7596		7.87365								13700.1			1.25962			5.87365		45.2311							4.5961		10.5125		2.734		4.43394		2.734		4.44056				10.8302
		17.7774		7.4863		30.7774		7.4863		30.7898		7.71787								13778.7			1.26573			5.71787		46.4165							4.62713		10.5978		2.754		4.43703		2.754		4.44056				10.8757
		17.8585		7.6663		30.8585		7.6663		30.8807		7.56567								13857.4			1.27184			5.56567		47.498							4.65816		10.6832		2.774		4.44284		2.774		4.44056				11.0306
		17.8868		7.55632		30.8868		7.55632		30.9405		7.89631								13936.1			1.27795			5.89631		45.7352							4.68919		10.7686		2.794		4.44377		2.794		4.44056				11.1452
		17.9429		7.76795		30.9429		7.76795		30.9596		7.89586								14014.8			1.28406			5.89586		45.8078							4.72022		10.8541		2.814		4.43185		2.814		4.44056				11.1685
		18.0354		7.84568		31.0354		7.84568		31.0446		7.8066								14093.4			1.29017			5.8066		47.2063							4.75125		10.9395		2.834		4.43756		2.834		4.44056				11.313
		18.0761		7.73359		31.0761		7.73359		31.118		8.03803								14172.1			1.29629			6.03803		46.2034							4.78228		11.025		2.854		4.44388		2.854		4.44056				11.4467
		18.1694		7.84095		31.1694		7.84095		31.1376		8.19142								14250.8			1.3024			6.19142		46.739							4.81331		11.1104		2.874		4.43811		2.874		4.44056				11.4887
		18.2406		8.16699		31.2406		8.16699		31.1913		8.28345								14329.4			1.30851			6.28345		46.019							4.84434		11.1958		2.894		4.44529		2.894		4.44056				11.6025
		18.2775		7.85035		31.2775		7.85035		31.2785		8.26052								14408.1			1.31462			6.26052		46.8016							4.87538		11.2811		2.914		4.4456		2.914		4.44056				11.7495
		18.3751		8.1227		31.3751		8.1227		31.331		8.1549								14486.8			1.32073			6.1549		47.4677							4.90641		11.3664		2.934		4.44543		2.934		4.44056				11.8143
		18.4396		8.27812		31.4396		8.27812		31.3687		8.39253								14565.4			1.32685			6.39253		46.4002							4.93744		11.4516		2.954		4.44428		2.954		4.44056				11.9026
		18.4529		7.94432		31.4529		7.94432		31.4519		8.10298								14644.1			1.33296			6.10298		47.5204							4.96847		11.5368		2.974		4.43933		2.974		4.44056				12.0487
		18.5349		8.28167		31.5349		8.28167		31.5185		8.14908								14722.8			1.33907			6.14908		48.0853							4.9995		11.6218		2.994		4.42923		2.994		4.44056				12.1326
		18.6177		8.40624		31.6177		8.40624		31.5362		8.3979								14801.5			1.34518			6.3979		46.9966							5.03053		11.7068		3.014		4.43239		3.014		4.44056				12.1946
		18.6324		8.48187		31.6324		8.48187		31.6312		8.34148								14880.1			1.35129			6.34148		47.4782							5.06156		11.7916		3.034		4.43671		3.034		4.44056				12.3498
		18.7086		8.70627		31.7086		8.70627		31.7038		8.68936								14958.8			1.35741			6.68936		47.0153							5.09259		11.8763		3.054		4.43978		3.054		4.44056				12.4515
		18.7861		8.6864		31.7861		8.6864		31.7408		8.51774								15037.5			1.36352			6.51774		47.1914							5.12362		11.9609		3.074		4.44222		3.074		4.44056				12.5061
		18.831		8.53636		31.831		8.53636		31.8352		9.00916								15116.1			1.36963			7.00916		46.0444							5.15465		12.0453		3.094		4.44593		3.094		4.44056				12.6597
		18.9153		8.76162		31.9153		8.76162		31.8986		8.93044								15194.8			1.37574			6.93044		46.22							5.18569		12.1296		3.114		4.44391		3.114		4.44056				12.774
		18.9889		8.62284		31.9889		8.62284		31.9122		8.96872								15273.5			1.38185			6.96872		46.296							5.21672		12.2136		3.134		4.44455		3.134		4.44056				12.8321
		19.0069		8.77533		32.0069		8.77533		31.9892		9.1236								15352.1			1.38796			7.1236		46.3726							5.24775		12.2975		3.154		4.4422		3.154		4.44056				12.9836
		19.066		8.74161		32.066		8.74161		32.067		9.19942								15430.8			1.39408			7.19942		46.3434							5.27878		12.3812		3.174		4.44266		3.174		4.44056				13.1006
		19.1534		9.11133		32.1534		9.11133		32.0942		9.25952								15509.5			1.40019			7.25952		46.4457							5.30981		12.4647		3.194		4.43797		3.194		4.44056				13.1409
		19.1938		8.90102		32.1938		8.90102		32.1392		9.46176								15588.1			1.4063			7.46176		45.3412							5.34084		12.5479		3.214		4.44049		3.214		4.44056				13.2984
		19.235		9.12199		32.235		9.12199		32.2295		9.39045								15666.8			1.41241			7.39045		45.8598							5.37187		12.6309		3.234		4.4367		3.234		4.44056				13.4186
		19.3202		9.25889		32.3202		9.25889		32.2842		9.48632								15745.5			1.41852			7.48632		45.8356							5.4029		12.7137		3.254		4.44092		3.254		4.44056				13.4449
		19.3769		9.24745		32.3769		9.24745		32.3167		9.45177								15824.2			1.42464			7.45177		45.9998							5.43393		12.7961		3.274		4.44005		3.274		4.44056				13.5771
		19.402		9.29437		32.402		9.29437		32.405		9.60539								15902.8			1.43075			7.60539		46.1164							5.46496		12.8783		3.294		4.44148		3.294		4.44056				13.7179
		19.4989		9.33683		32.4989		9.33683		32.4642		9.62953								15981.5			1.43686			7.62953		46.4912							5.496		12.9602		3.314		4.44467		3.314		4.44056				13.7674
		19.5627		9.34811		32.5626		9.34811		32.474		9.73989								16060.2			1.44297			7.73989		46.5861							5.5		12.9708		3.334		4.44029		3.334		4.44056				13.8722
		19.5823		9.64201		32.5823		9.64201		32.574		9.82972								16138.8			1.44908			7.82972		46.6808							5.52703		13.0418		3.354		4.44072		3.354		4.44056				14.0175
		19.6545		9.41827		32.6545		9.41827		32.6476		9.93835								16217.5			1.45519			7.93835		46.623							5.55806		13.1231		3.374		4.44078		3.374		4.44056				14.0908
		19.7294		9.62306		32.7294		9.62306		32.664		9.65946								16296.2			1.46131			7.65946		47.5175							5.58909		13.2041		3.394		4.43984		3.394		4.44056				14.1656
		19.7652		9.97266		32.7652		9.97266		32.7396		9.71061								16374.8			1.46742			7.71061		47.6395							5.62012		13.2847		3.414		4.43188		3.414		4.44056				14.3135
		19.8317		9.94495		32.8317		9.94495		32.8216		10.0393								16453.5			1.47353			8.03933		46.9074							5.65115		13.3649		3.434		4.43453		3.434		4.44056				14.4067
		19.9092		9.99977		32.9092		9.99977		32.8642		10.0157								16532.2			1.47964			8.0157		47.0902							5.68218		13.4448		3.454		4.44298		3.454		4.44056				14.4446
		19.9428		10.1034		32.9428		10.1034		32.9561		10.4217								16610.9			1.48575			8.42168		45.9647							5.71321		13.5243		3.474		4.44096		3.474		4.44056				14.5975
		19.9945		10.1638		32.9945		10.1638		33.03		10.0918								16689.5			1.49187			8.09179		47.6035							5.74424		13.6034		3.494		4.43828		3.494		4.44056				14.7182
		20.0839		10.1425		33.0839		10.1425		33.0518		10.3879								16768.2			1.49798			8.38788		46.6088							5.77528		13.6821		3.514		4.43971		3.514		4.44056				14.7601
		20.1316		10.5377		33.1316		10.5377		33.1196		10.6195								16846.9			1.50409			8.61946		46.4804							5.80631		13.7603		3.534		4.44058		3.534		4.44056				14.9186
		20.1552		10.1713		33.1552		10.1713		33.1985		10.7459								16925.5			1.5102			8.7459		46.4693							5.83734		13.8381		3.556		4.43919		3.556		4.44056				15.0505
		20.2368		10.3945		33.2368		10.3945		33.2501		10.6199								17004.2			1.51631			8.61991		46.9542							5.86837		13.9155		3.576		4.44104		3.576		4.44056				15.1192
		20.309		10.5563		33.309		10.5563		33.3358		10.9348								17082.9			1.52242			8.93481		46.4397							5.8994		13.9924		3.596		4.4368		3.596		4.44056				15.2784
		20.3592		10.6676		33.3592		10.6676		33.4038		10.9862								17161.5			1.52854			8.98615		46.5635							5.93043		14.0688		3.616		4.43779		3.616		4.44056				15.3883
		20.4444		10.4659		33.4444		10.4659		33.4276		10.9354								17240.2			1.53465			8.93542		46.7717							5.96146		14.1448		3.636		4.44603		3.636		4.44056				15.4162
		20.5084		11.0992		33.5084		11.0992		33.5066		11.0428								17318.9			1.54076			9.0428		46.8055							5.99249		14.2202		3.656		4.44369		3.656		4.44056				15.5604
		20.5711		10.9429		33.5711		10.9429		33.584		11.1313								17397.5			1.54687			9.13127		47.0267							6.02352		14.2952		3.676		4.44154		3.676		4.44056				15.6857
		20.6459		11.0596		33.6459		11.0596		33.6185		11.3936								17476.2			1.55298			9.39356		46.8859							6.05455		14.3696		3.696		4.44268		3.696		4.44056				15.717
		20.702		11.1425		33.702		11.1425		33.6547		11.6429								17554.9			1.5591			9.64286		46.0137							6.08559		14.4434		3.716		4.44018		3.716		4.44056				15.8497
		20.7188		11.3896		33.7188		11.3896		33.7376		11.4668								17633.6			1.56521			9.46681		46.9047							6.11662		14.5167		3.736		4.4425		3.736		4.44056				15.9958
		20.8024		11.1979		33.8023		11.1979		33.795		11.784								17712.2			1.57132			9.78403		46.3508							6.14765		14.5894		3.756		4.43995		3.756		4.44056				16.072
		20.8816		11.2758		33.8816		11.2758		33.8472		11.8638								17790.9			1.57743			9.86382		46.1401							6.17868		14.6616		3.776		4.44358		3.776		4.44056				16.2311
		20.9025		11.5078		33.9025		11.5078		33.9426		11.8551								17869.6			1.58354			9.85512		46.4775							6.20971		14.7332		3.796		4.43989		3.796		4.44056				16.3533
		20.9792		11.5784		33.9792		11.5784		33.983		12.1409								17948.2			1.58965			10.1409		46.5726							6.24074		14.8041		3.816		4.43896		3.816		4.44056				16.4622
		21.0512		11.7918		34.0512		11.7918		34.0585		12.3627								18026.9			1.59577			10.3627		46.1919							6.27177		14.8745		3.836		4.43799		3.836		4.44056				16.6115
		21.0931		12.0824		34.0931		12.0824		34.1439		12.3202								18105.6			1.60188			10.3202		46.6917							6.3028		14.9442		3.856		4.4402		3.856		4.44056				16.6934
		21.1764		11.8048		34.1764		11.8048		34.1783		12.3654								18184.2			1.60799			10.3654		46.6226							6.33383		15.0132		3.876		4.43781		3.876		4.44056				16.7374
		21.2433		12.3085		34.2433		12.3085		34.2801		12.8768								18262.9			1.6141			10.8768		45.9362							6.36486		15.0816		3.896		4.43879		3.896		4.44056				16.8947
		21.2725		12.2097		34.2725		12.2097		34.3521		12.7508								18341.6			1.62021			10.7508		46.8477							6.3959		15.1494		3.916		4.4371		3.916		4.44056				17.0095
		21.3381		12.3268		34.3381		12.3268		34.3659		12.8494								18420.3			1.62633			10.8494		46.2444							6.42693		15.2165		3.936		4.44503		3.936		4.44056				17.0407
		21.4111		12.5864		34.4111		12.5864		34.4502		13.1194								18498.9			1.63244			11.1194		46.5884							6.45796		15.2828		3.956		4.44513		3.956		4.44056				17.2013
		21.449		12.5515		34.449		12.5515		34.518		13.1953								18577.6			1.63855			11.1953		46.1955							6.48899		15.3485		3.976		4.43664		3.976		4.44056				17.3306
		21.4817		12.7871		34.4817		12.7871		34.5641		13.0898								18656.3			1.64466			11.0898		46.9983							6.5		15.3716		3.996		4.43891		3.996		4.44056				17.3518
		21.5699		12.5648		34.5699		12.5648		34.6496		13.4146								18734.9			1.65077			11.4146		46.8673							6.52002		15.4135		4.016		4.44508		4.016		4.44056				17.4689
		21.6362		13.1792		34.6362		13.1792		34.7317		13.5914								18813.6			1.65688			11.5914		46.6825							6.55105		15.4777		4.036		4.44163		4.036		4.44056				17.6129
		21.6505		12.801		34.6505		12.801		34.7433		13.6281								18892.3			1.663			11.6281		46.9381							6.58208		15.5412		4.056		4.44239		4.056		4.44056				17.6772
		21.7237		13.5347		34.7237		13.5347		34.8184		13.8394								18970.9			1.66911			11.8394		46.5539							6.61311		15.6039		4.076		4.44391		4.076		4.44056				17.7459
		21.8141		13.61		34.8141		13.61		34.9034		13.8173								19049.6			1.67522			11.8173		46.9016							6.64414		15.6659		4.096		4.44379		4.096		4.44056				17.9016
		21.8288		13.1966		34.8288		13.1966		34.9401		14.0934								19128.3			1.68133			12.0934		46.4708							6.67518		15.7271		4.116		4.4446		4.116		4.44056				17.9935
		21.8855		13.5951		34.8855		13.5951		35.0282		14.1665								19207			1.68744			12.1665		46.8152							6.70621		15.7875		4.136		4.43976		4.136		4.44056				18.0436
		21.9688		13.7416		34.9688		13.7416		35.0991		14.5144								19285.6			1.69356			12.5144		46.7926							6.73724		15.8471		4.156		4.43887		4.156		4.44056				18.1959
		22.0108		13.5408		35.0108		13.5408		35.1178		14.3811								19364.3			1.69967			12.3811		47.0207							6.76827		15.9059		4.176		4.43578		4.176		4.44056				18.3147
		22.0338		13.8761		35.0338		13.8761		35.2032		14.6981								19443			1.70578			12.6981		46.9689							6.7993		15.9639		4.196		4.44067		4.196		4.44056				18.3469
		22.1164		14.2104		35.1164		14.2104		35.2824		15.0125								19521.6			1.71189			13.0125		46.6909							6.83033		16.0211		4.216		4.44205		4.216		4.44056				18.4965
		22.1834		14.1323		35.1834		14.1323		35.3113		15.1023								19600.3			1.718			13.1023		46.6209							6.86136		16.0774		4.236		4.44263		4.236		4.44056				18.6268
		22.2029		14.4192		35.2029		14.4192		35.4109		15.6846								19679			1.72412			13.6846		46.4342							6.89239		16.1329		4.256		4.44075		4.256		4.44056				18.6582
		22.2837		14.6911		35.2837		14.6911		35.4845		15.8673								19757.6			1.73023			13.8673		46.344							6.92342		16.1874		4.276		4.4427		4.276		4.44056				18.7842
		22.3546		14.8526		35.3546		14.8526		35.4907		15.6072								19836.3			1.73634			13.6072		46.8727							6.95445		16.2412		4.296		4.44261		4.296		4.44056				18.932
		22.3784		14.8556		35.3784		14.8556		35.5672		15.8037								19915			1.74245			13.8037		46.772							6.98549		16.294		4.316		4.43813		4.316		4.44056				18.982
		22.4448		15.0184		35.4449		15.0184		35.6595		15.9926								19993.6			1.74856			13.9926		46.583							7.01652		16.346		4.336		4.44094		4.336		4.44056				19.0854
		22.5329		15.18		35.5329		15.18		35.6845		15.9841								20072.3			1.75467			13.9841		46.7							7.04755		16.397		4.356		4.43789		4.356		4.44056				19.2326
		22.5634		15.5365		35.5634		15.5365		35.77		16.4514								20151			1.76079			14.4514		46.5823							7.07858		16.4472		4.376		4.44012		4.376		4.44056				19.3056
		22.6134		15.2536		35.6134		15.2536		35.8571		16.7915								20229.7			1.7669			14.7915		46.3999							7.10961		16.4964		4.396		4.44259		4.396		4.44056				19.3805
		22.6916		15.7795		35.6916		15.7795		35.8888		16.5754								20308.3			1.77301			14.5754		46.8922							7.14064		16.5447		4.416		4.44384		4.416		4.44056				19.5325
		22.7492		15.8842		35.7492		15.8842		35.984		17.0657								20387			1.77912			15.0657		46.5693							7.17167		16.592		4.436		4.4411		4.436		4.44056				19.6192
		22.8229		15.9615		35.8229		15.9615		36.0566		17.2882								20465.7			1.78523			15.2882		46.5919							7.2027		16.6384		4.456		4.44197		4.456		4.44056				19.7459
		22.9005		16.0537		35.9005		16.0537		36.0615		16.8799								20544.3			1.79135			14.8799		47.0521							7.23373		16.6838		4.476		4.43885		4.476		4.44056				19.895
		22.9386		16.365		35.9386		16.365		36.1363		17.1598								20623			1.79746			15.1598		47.0211							7.26476		16.7283		4.496		4.44144		4.496		4.44056				19.9502
		22.9883		16.5673		35.9883		16.5673		36.2137		17.7091								20701.7			1.80357			15.7091		46.7839							7.2958		16.7718		4.516		4.4428		4.516		4.44056				20.0406
		23.0699		16.6958		36.0699		16.6958		36.2453		17.5497								20780.3			1.80968			15.5497		46.9851							7.32683		16.8143		4.536		4.44766		4.536		4.44056				20.2047
		23.1238		16.8856		36.1238		16.8856		36.3186		17.8296								20859			1.81579			15.8296		46.9543							7.35786		16.8558		4.556		4.44711		4.556		4.44056				20.2791
		23.193		17.1181		36.193		17.1181		36.4044		18.2618								20937.7			1.8219			16.2618		46.8357							7.38889		16.8963		4.576		4.44106		4.576		4.44056				20.3345
		23.2645		17.3572		36.2645		17.3572		36.4301		18.0628								21016.4			1.82802			16.0628		47.0691							7.41992		16.9358		4.596		4.44041		4.596		4.44056				20.4886
		23.3103		17.4547		36.3103		17.4547		36.5284		18.4171								21095			1.83413			16.4171		47.1794							7.45095		16.9743		4.616		4.43894		4.616		4.44056				20.596
		23.3532		17.743		36.3532		17.743		36.6073		18.7846								21173.7			1.84024			16.7846		47.104							7.48198		17.0117		4.636		4.44258		4.636		4.44056				20.6336
		23.4464		17.8953		36.4464		17.8953		36.6135		18.6311								21252.4			1.84635			16.6311		47.2912							7.5		17.033		4.656		4.4404		4.656		4.44056				20.7849
		23.4893		18.0766		36.4893		18.0766		36.6826		18.7362								21331			1.85246			16.7362		47.4305							7.51301		17.0481		4.676		4.43467		4.676		4.44056				20.9168
		23.5694		18.4974		36.5694		18.4974		36.7773		19.4477								21409.7			1.85858			17.4477		47.0285							7.54404		17.0835		4.696		4.44215		4.696		4.44056				20.948
		23.649		18.77		36.6491		18.77		36.8082		19.0221								21488.4			1.86469			17.0221		47.5595							7.57508		17.1179		4.716		4.43877		4.716		4.44056				21.0974
		23.6735		19.1373		36.6735		19.1373		36.903		19.3472								21567			1.8708			17.3472		47.6269							7.60611		17.1512		4.736		4.44549		4.736		4.44056				21.2273
		23.7298		19.0234		36.7298		19.0234		36.9756		19.7288								21645.7			1.87691			17.7288		47.4801							7.63714		17.1834		4.756		4.44348		4.756		4.44056				21.3278
		23.8105		19.355		36.8105		19.355		36.9951		19.5031								21724.4			1.88302			17.5031		47.7439							7.66817		17.2145		4.776		4.4432		4.776		4.44056				21.4796
		23.8606		19.4918		36.8606		19.4918		37.0689		19.7179								21803.1			1.88913			17.7179		47.8262							7.6992		17.2446		4.796		4.43636		4.796		4.44056				21.573
		23.8891		19.5567		36.8891		19.5567		37.1615		20.1596								21881.7			1.89525			18.1596		47.8929							7.73023		17.2736		4.816		4.44122		4.816		4.44056				21.6991
		23.9845		20.1134		36.9845		20.1134		37.1927		20.3197								21960.4			1.90136			18.3197		47.9259							7.76126		17.3015		4.836		4.44309		4.836		4.44056				21.8414
		24.0368		20.4916		37.0368		20.4916		37.2761		20.3903								22039.1			1.90747			18.3903		48.1938							7.79229		17.3284		4.856		4.44459		4.856		4.44056				21.9061
		24.1038		20.5951		37.1038		20.5951		37.3633		20.782								22117.7			1.91358			18.782		48.0998							7.82332		17.3541		4.876		4.44239		4.876		4.44056				21.9912
		24.1845		21.0662		37.1845		21.0662		37.3749		20.5509								22196.4			1.91969			18.5509		48.3625							7.85435		17.3787		4.896		4.44452		4.896		4.44056				22.1364
		24.226		21.1559		37.226		21.1559		37.4492		20.8144								22275.1			1.92581			18.8144		48.3921							7.88539		17.4022		4.916		4.44232		4.916		4.44056				22.2232
		24.2658		21.3728		37.2658		21.3728		37.5348		21.1557								22353.7			1.93192			19.1557		48.3961							7.91642		17.4247		4.936		4.44207		4.936		4.44056				22.2814
		24.3653		21.7103		37.3653		21.7103		37.5653		21.294								22432.4			1.93803			19.294		48.4145							7.94745		17.446		4.956		4.43727		4.956		4.44056				22.4349
		24.4135		21.8083		37.4135		21.8083		37.6567		21.3633								22511.1			1.94414			19.3633		48.7006							7.97848		17.4661		4.976		4.43592		4.976		4.44056				22.5374
		24.4788		22.4043		37.4788		22.4043		37.7308		21.819								22589.7			1.95025			19.819		48.4224							8.00951		17.4852		4.996		4.43874		4.996		4.44056				22.6367
		24.5564		22.7886		37.5564		22.7886		37.7668		21.5869								22668.4			1.95636			19.5869		48.865							8.04054		17.5031		5.016		4.44222		5.016		4.44056				22.7823
		24.5856		22.974		37.5856		22.974		37.8523		21.9418								22747.1			1.96248			19.9418		48.8152							8.07157		17.5199		5.036		4.43965		5.036		4.44056				22.8684
		24.63		22.8647		37.63		22.8647		37.9274		22.199								22825.8			1.96859			20.199		48.9859							8.1026		17.5356		5.056		4.4442		5.056		4.44056				22.9894
		24.7322		23.3517		37.7322		23.3517		37.9346		21.865								22904.4			1.9747			19.865		49.1451							8.13363		17.5501		5.076		4.44401		5.076		4.44056				23.1329
		24.7597		23.7852		37.7597		23.7852		38.0211		22.2915								22983.1			1.98081			20.2915		49.2898							8.16466		17.5635		5.096		4.44313		5.096		4.44056				23.1899
		24.8025		23.9764		37.8025		23.9764		38.1032		22.7131								23061.8			1.98692			20.7131		49.3165							8.1957		17.5758		5.116		4.43602		5.116		4.44056				23.2813
		24.8865		24.651		37.8865		24.651		38.1138		22.3924								23140.4			1.99304			20.3924		49.5867							8.22673		17.5869		5.136		4.4379		5.136		4.44056				23.4324
		24.9426		24.8288		37.9426		24.8288		38.1753		22.3919								23219.1			1.99915			20.3919		49.8105							8.25776		17.5968		5.156		4.43909		5.156		4.44056				23.5093
		25.0029		24.855		38.0029		24.855		38.2598		22.7838								23297.8			2.00526			20.7838		49.8342							8.28879		17.6056		5.176		4.4413		5.176		4.44056				23.5658
		25.0801		25.6687		38.0801		25.6687		38.3011		22.6527								23376.4			2.01137			20.6527		50.0806							8.31982		17.6133		5.196		4.44234		5.196		4.44056				23.7152
		25.1279		25.8557		38.1279		25.8557		38.3236		23.0087								23455.1			2.01748			21.0087		49.9075							8.35085		17.6198		5.216		4.44714		5.216		4.44056				23.8203
		25.1934		26.0805		38.1934		26.0805		38.419		23.2821								23533.8			2.02359			21.2821		49.8683							8.38188		17.6251		5.236		4.44168		5.236		4.44056				23.8535
		25.2724		26.6299		38.2724		26.6299		38.4669		23.2033								23612.5			2.02971			21.2033		50.1538							8.41291		17.6293		5.256		4.44257		5.256		4.44056				24.0186
		25.2999		26.8405		38.2999		26.8405		38.4965		23.526								23691.1			2.03582			21.526		50.0116							8.44394		17.6324		5.276		4.44234		5.276		4.44056				24.1342
		25.3489		26.9988		38.3489		26.9988		38.5769		23.4761								23769.8			2.04193			21.4761		50.3158							8.47497		17.6343		5.296		4.44517		5.296		4.44056				24.1554
		25.441		27.6708		38.441		27.6708		38.6422		23.8066								23848.5			2.04804			21.8066		50.4643							8.5		17.6349		5.316		4.44793		5.316		4.44056				24.2909
		25.4779		28.0245		38.4778		28.0245		38.6819		24.1309								23927.1			2.05415			22.1309		50.4006							8.50601		17.635		5.336		4.45065		5.336		4.44056				24.4265
		25.4972		28.2608		38.4972		28.2608		38.7402		24.1124								24005.8			2.06027			22.1124		50.6209							8.53704		17.6345		5.356		4.43936		5.356		4.44056				24.4721
		25.5778		28.7902		38.5778		28.7902		38.8171		23.9769								24084.5			2.06638			21.9769		50.9617							8.56807		17.6329		5.376		4.44012		5.376		4.44056				24.5973
		25.6492		29.5469		38.6492		29.5469		38.8808		24.1807								24163.1			2.07249			22.1807		51.1012							8.5991		17.6302		5.396		4.44229		5.396		4.44056				24.735
		25.6618		29.1132		38.6618		29.1132		38.9567		24.5469								24241.8			2.0786			22.5469		51.2116							8.63013		17.6263		5.416		4.4394		5.416		4.44056				24.7833
		25.7278		29.9976		38.7278		29.9976		39.0266		24.3478								24320.5			2.08471			22.3478		51.5558							8.66116		17.6212		5.436		4.44462		5.436		4.44056				24.8951
		25.8209		30.5127		38.8209		30.5127		39.0558		24.7013								24399.2			2.09083			22.7013		51.4671							8.69219		17.615		5.456		4.44934		5.456		4.44056				25.0337
		25.8353		30.5708		38.8353		30.5708		39.1084		24.7004								24477.8			2.09694			22.7004		51.6592							8.72322		17.6076		5.476		4.43877		5.476		4.44056				25.0986
		25.8845		31.088		38.8845		31.088		39.1335		24.9684								24556.5			2.10305			22.9684		51.3449							8.75425		17.5991		5.496		4.4408		5.496		4.44056				25.1674
		25.9738		31.81		38.9738		31.81		39.1373		24.8018								24635.2			2.10916			22.8018		51.6481							8.78529		17.5895		5.516		4.43903		5.516		4.44056				25.3248
		26.008		31.8965		39.008		31.8965		39.1493		24.7966								24713.8			2.11527			22.7966		51.6975							8.81632		17.5786		5.536		4.43795		5.536		4.44056				25.4069
		26.033		32.152		39.033		32.152		39.1961		24.7248								24792.5			2.12138			22.7248		51.9503							8.84735		17.5667		5.556		4.44117		5.556		4.44056				25.4474
		26.1167		33.03		39.1168		33.03		39.267		25.0207								24871.2			2.1275			23.0207		51.8123							8.87838		17.5536		5.576		4.43666		5.576		4.44056				25.5971
		26.1697		33.3935		39.1697		33.3935		39.2913		25.1368								24949.8			2.13361			23.1368		51.8605							8.90941		17.5393		5.596		4.44025		5.596		4.44056				25.7099
		26.1978		33.4538		39.1978		33.4538		39.3583		25.5246								25028.5			2.13972			23.5246		51.9706							8.94044		17.5239		5.616		4.44155		5.616		4.44056				25.7384
		26.2817		34.3609		39.2817		34.3609		39.4424		25.4794								25107.2			2.14583			23.4794		52.2918							8.97147		17.5074		5.636		4.44403		5.636		4.44056				25.8798
		26.3434		34.5688		39.3434		34.5688		39.4906		25.572								25185.8			2.15194			23.572		52.4351							9.0025		17.4898		5.656		4.44383		5.656		4.44056				26.0035
		26.3818		35.0349		39.3818		35.0349		39.5094		25.7911								25264.5			2.15806			23.7911		52.3566							9.03353		17.471		5.676		4.43646		5.676		4.44056				26.0826
		26.4687		35.7543		39.4687		35.7543		39.6053		25.8873								25343.2			2.16417			23.8873		52.6116							9.06456		17.4511		5.696		4.43644		5.696		4.44056				26.2312
		26.5196		36.5034		39.5196		36.5034		39.6693		26.0973								25421.9			2.17028			24.0973		52.6308							9.0956		17.4301		5.716		4.44113		5.716		4.44056				26.3333
		26.5304		36.4457		39.5304		36.4457		39.6821		26.0103								25500.5			2.17639			24.0103		52.7605							9.12663		17.4079		5.736		4.43794		5.736		4.44056				26.3653
		26.6276		37.5992		39.6276		37.5992		39.7407		26.3015								25579.2			2.1825			24.3015		52.7839							9.15766		17.3847		5.756		4.44133		5.756		4.44056				26.5106
		26.6791		37.9251		39.6791		37.9251		39.7473		26.2305								25657.9			2.18861			24.2305		52.8451							9.18869		17.3603		5.776		4.44261		5.776		4.44056				26.6275
		26.7128		38.4832		39.7128		38.4832		39.7466		26.086								25736.5			2.19473			24.086		52.9179							9.21972		17.3348		5.796		4.44393		5.796		4.44056				26.6523
		26.8145		39.5029		39.8145		39.5029		39.7837		26.3398								25815.2			2.20084			24.3398		52.9201							9.25075		17.3083		5.816		4.43809		5.816		4.44056				26.7742
		26.8574		39.6476		39.8574		39.6476		39.8547		26.6651								25893.9			2.20695			24.6651		53.0098							9.28178		17.2806		5.836		4.44047		5.836		4.44056				26.9051
		26.8765		39.757		39.8765		39.757		39.8905		26.6771								25972.5			2.21306			24.6771		53.1342							9.31281		17.2519		5.856		4.44658		5.856		4.44056				26.9538
		26.9561		40.8971		39.9561		40.8971		39.943		26.5392								26051.2			2.21917			24.5392		53.3952							9.34384		17.2221		5.876		4.44684		5.876		4.44056				27.0605
		27.0166		41.6375		40.0166		41.6375		40.0237		27.2142								26129.9			2.22529			25.2142		53.2558							9.37487		17.1912		5.896		4.4442		5.896		4.44056				27.1899
		27.0516		41.8028		40.0516		41.8028		40.0744		27.2312								26208.6			2.2314			25.2312		53.4314							9.40591		17.1593		5.916		4.44585		5.916		4.44056				27.2493
		27.1402		42.8098		40.1402		42.8098		40.1		27.3449								26287.2			2.23751			25.3449		53.468							9.43694		17.1262		5.936		4.44053		5.936		4.44056				27.3403
		27.1964		43.6332		40.1964		43.6332		40.193		27.4558								26365.9			2.24362			25.4558		53.7507							9.46797		17.0922		5.956		4.4368		5.956		4.44056				27.4732
		27.1993		43.3492		40.1993		43.3492		40.2618		27.6121								26444.6			2.24973			25.6121		53.9233							9.499		17.057		5.976		4.43769		5.976		4.44056				27.5465
		27.2689		44.346		40.2689		44.346		40.2666		27.7654								26523.2			2.25584			25.7654		53.8757							9.5		17.0559		5.996		4.43645		5.996		4.44056				27.6832
		27.3373		45.5309		40.3373		45.5309		40.2698		27.495								26601.9			2.26196			25.495		54.0104							9.53003		17.0209		6.016		4.44357		6.016		4.44056				27.8059
		27.3624		45.4029		40.3624		45.4029		40.3092		27.6488								26680.6			2.26807			25.6488		54.0773							9.56106		16.9837		6.036		4.44419		6.036		4.44056				27.8727
										40.3713		28.2696								26759.2			2.27418			26.2696		54.0829							9.59209		16.9455		6.056		4.44448		6.056		4.44056				28.0144
										40.4655		28.3891								26837.9			2.28029			26.3891		54.3593							9.62312		16.9062		6.076		4.44176		6.076		4.44056				28.1173
										40.5279		28.3526								26916.6			2.2864			26.3526		54.6062							9.65415		16.866		6.096		4.44569		6.096		4.44056				28.1447
										40.54		28.3141								26995.2			2.29252			26.3141		54.6718							9.68519		16.8247		6.116		4.43846		6.116		4.44056				28.2862
										40.6181		28.5322								27073.9			2.29863			26.5322		54.8348							9.71622		16.7824		6.136		4.43979		6.136		4.44056				28.3929
										40.6901		29.2341								27152.6			2.30474			27.2341		54.6612							9.74725		16.7392		6.156		4.44343		6.156		4.44056				28.4202
										40.7232		28.9201								27231.3			2.31085			26.9201		54.9514							9.77828		16.695		6.176		4.44128		6.176		4.44056				28.5488
										40.7826		29.0079								27309.9			2.31696			27.0079		55.0846							9.80931		16.6498		6.196		4.43904		6.196		4.44056				28.6671
										40.8588		29.4266								27388.6			2.32307			27.4266		55.2949							9.84034		16.6036		6.216		4.44		6.216		4.44056				28.6986
										40.8913		29.7178								27467.3			2.32919			27.7178		55.3174							9.87137		16.5565		6.236		4.44241		6.236		4.44056				28.8156
										40.9406		29.771								27545.9			2.3353			27.771		55.463							9.9024		16.5085		6.256		4.43788		6.256		4.44056				28.9379
										41.02		30.0898								27624.6			2.34141			28.0898		55.5474							9.93343		16.4595		6.276		4.44303		6.276		4.44056				28.9764
										41.0813		30.3389								27703.3			2.34752			28.3389		55.6066							9.96446		16.4096		6.296		4.44398		6.296		4.44056				29.0729
										41.1354		30.6299								27781.9			2.35363			28.6299		55.6163							9.9955		16.3587		6.316		4.44792		6.316		4.44056				29.1877
										41.1687		30.3511								27860.6			2.35975			28.3511		55.9164							10.0265		16.307		6.336		4.44108		6.336		4.44056				29.2457
										41.1538		30.2792								27939.3			2.36586			28.2792		55.9097							10.0576		16.2544		6.356		4.44294		6.356		4.44056				29.3118
										41.1561		30.2994								28018			2.37197			28.2994		55.9046							10.0886		16.2009		6.376		4.44329		6.376		4.44056				29.3544
										41.1512		30.4194								28096.6			2.37808			28.4194		55.808							10.1196		16.1465		6.396		4.44067		6.396		4.44056				29.3577
										41.1559		30.1278								28175.3			2.38419			28.1278		56.0165							10.1507		16.0912		6.416		4.44759		6.416		4.44056				29.3543
										41.1601		30.2891								28254			2.3903			28.2891		55.9258							10.1817		16.0351		6.436		4.44623		6.436		4.44056				29.356
										41.1708		30.1491								28332.6			2.39642			28.1491		56.0568							10.2127		15.9782		6.456		4.44311		6.456		4.44056				29.3568
										41.1558		30.3141								28411.3			2.40253			28.3141		55.8941							10.2437		15.9204		6.476		4.44283		6.476		4.44056				29.3545
										41.1573		30.4938								28490			2.40864			28.4938		55.7812							10.2748		15.8618		6.496		4.43616		6.496		4.44056				29.3516
										41.1584		30.1676								28568.6			2.41475			28.1676		55.9997							10.3058		15.8024		6.516		4.44125		6.516		4.44056				29.3514
										41.1517		30.1214								28647.3			2.42086			28.1214		56.0059							10.3368		15.7422		6.536		4.4397		6.536		4.44056
										41.1561		30.4106								28726			2.42698			28.4106		55.8317							10.3679		15.6812		6.556		4.4401		6.556		4.44056
										41.17		30.4205								28804.7			2.43309			28.4205		55.8756							10.3989		15.6194		6.576		4.43808		6.576		4.44056
										41.1495		30.1504								28883.3			2.4392			28.1504		55.9786							10.4299		15.5568		6.596		4.44611		6.596		4.44056
										41.1549		30.3714								28962			2.44531			28.3714		55.8531							10.461		15.4935		6.616		4.43478		6.616		4.44056
										41.1711		30.1216								29040.7			2.45142			28.1216		56.0761							10.492		15.4295		6.636		4.43303		6.636		4.44056
										41.1511		29.9883								29119.3			2.45754			27.9883		56.0908							10.5		15.4128		6.656		4.43947		6.656		4.44056
										41.1755		29.9781								29198			2.46365			27.9781		56.186							10.523		15.3647		6.676		4.44218		6.676		4.44056
										41.2249		30.5268								29276.7			2.46976			28.5268		56.002							10.5541		15.2992		6.696		4.44681		6.696		4.44056
										41.282		30.855								29355.3			2.47587			28.855		56.0716							10.5851		15.233		6.716		4.4444		6.716		4.44056
										41.3427		31.1249								29434			2.48198			29.1249		56.195							10.6161		15.1661		6.736		4.44016		6.736		4.44056
										41.3831		31.2567								29512.7			2.48809			29.2567		56.2827							10.6471		15.0985		6.756		4.43986		6.756		4.44056
										41.3811		31.0616								29591.3			2.49421			29.0616		56.3603							10.6782		15.0303		6.776		4.43812		6.776		4.44056
										41.3841		31.224								29670			2.50032			29.224		56.3008							10.7092		14.9614		6.796		4.44192		6.796		4.44056
										41.3895		31.0502								29748.7			2.50643			29.0502		56.3948							10.7402		14.8918		6.816		4.43942		6.816		4.44056
										41.3818		30.9815								29827.4			2.51254			28.9815		56.3907							10.7713		14.8216		6.836		4.44376		6.836		4.44056
										41.3841		31.2964								29906			2.51865			29.2964		56.2684							10.8023		14.7508		6.856		4.44465		6.856		4.44056
										41.4472		31.4056								29984.7			2.52477			29.4056		56.4487							10.8333		14.6794		6.876		4.44643		6.876		4.44056
										41.5087		31.5961								30063.4			2.53088			29.5961		56.5868							10.8644		14.6074		6.896		4.43732		6.896		4.44056
										41.5266		31.6984								30142			2.53699			29.6984		56.6058							10.8954		14.5348		6.916		4.43659		6.916		4.44056
										41.5839		31.8808								30220.7			2.5431			29.8808		56.6623							10.9264		14.4617		6.936		4.44035		6.936		4.44056
										41.6569		32.1298								30299.4			2.54921			30.1298		56.8222							10.9575		14.388		6.956		4.44179		6.956		4.44056
										41.7138		32.4258								30378			2.55532			30.4258		56.9262							10.9885		14.3137		6.976		4.44042		6.976		4.44056
										41.7346		32.7229								30456.7			2.56144			30.7229		56.8988							11.0195		14.2389		6.996		4.4395		6.996		4.44056
										41.8255		33.3335								30535.4			2.56755			31.3335		56.9621							11.0505		14.1636		7.016		4.44253		7.016		4.44056
										41.8888		33.5688								30614.1			2.57366			31.5688		57.0194							11.0816		14.0878		7.036		4.44166		7.036		4.44056
										41.9026		33.6107								30692.7			2.57977			31.6107		57.0557							11.1126		14.0114		7.056		4.44126		7.056		4.44056
										41.983		34.0761								30771.4			2.58588			32.0761		57.1913							11.1436		13.9346		7.076		4.44661		7.076		4.44056
										42.0564		34.4613								30850.1			2.592			32.4613		57.2543							11.1747		13.8574		7.096		4.44442		7.096		4.44056
										42.0773		34.4841								30928.7			2.59811			32.4841		57.3054							11.2057		13.7797		7.116		4.43775		7.116		4.44056
										42.1383		35.0405								31007.4			2.60422			33.0405		57.2938							11.2367		13.7015		7.136		4.44147		7.136		4.44056
										42.217		35.8019								31086.1			2.61033			33.8019		57.2512							11.2678		13.623		7.156		4.44259		7.156		4.44056
										42.2572		35.6351								31164.7			2.61644			33.6351		57.4651							11.2988		13.544		7.176		4.44008		7.176		4.44056
										42.282		35.7724								31243.4			2.62255			33.7724		57.4969							11.3298		13.4646		7.198		4.43776		7.198		4.44056
										42.3627		36.4229								31322.1			2.62867			34.4229		57.5795							11.3609		13.3848		7.216		4.44207		7.216		4.44056
										42.4203		36.5129								31400.8			2.63478			34.5129		57.8176							11.3919		13.3046		7.238		4.43821		7.238		4.44056
										42.4312		37.0211								31479.4			2.64089			35.0211		57.6749							11.4229		13.2241		7.256		4.44119		7.256		4.44056
										42.5176		37.4889								31558.1			2.647			35.4889		57.8214							11.454		13.1433		7.276		4.44307		7.276		4.44056
										42.5814		37.4925								31636.8			2.65311			35.4925		58.0521							11.485		13.0621		7.298		4.43782		7.298		4.44056
										42.613		37.9638								31715.4			2.65923			35.9638		57.9329							11.5		13.0227		7.316		4.4437		7.316		4.44056
										42.6717		38.4086								31794.1			2.66534			36.4086		58.0489							11.516		12.9805		7.336		4.4459		7.336		4.44056
										42.7348		38.8521								31872.8			2.67145			36.8521		58.1282							11.5471		12.8987		7.356		4.44308		7.356		4.44056
										42.7893		39.3947								31951.4			2.67756			37.3947		58.1294							11.5781		12.8166		7.376		4.43886		7.376		4.44056
										42.8088		39.7103								32030.1			2.68367			37.7103		57.9651							11.6091		12.7342		7.396		4.44173		7.396		4.44056
										42.8747		39.9352								32108.8			2.68978			37.9352		58.1301							11.6401		12.6515		7.418		4.44015		7.418		4.44056
										42.9583		40.7433								32187.4			2.6959			38.7433		58.229							11.6712		12.5686		7.438		4.44259		7.438		4.44056
										42.9731		40.9871								32266.1			2.70201			38.9871		58.2168							11.7022		12.4854		7.458		4.43691		7.458		4.44056
										43.0266		41.1109								32344.8			2.70812			39.1109		58.3747							11.7332		12.402		7.478		4.43766		7.478		4.44056
										43.1098		42.2385								32423.5			2.71423			40.2385		58.254							11.7643		12.3183		7.498		4.44165		7.498		4.44056
										43.148		42.6375								32502.1			2.72034			40.6375		58.2654							11.7953		12.2345		7.518		4.44062		7.518		4.44056
										43.1638		42.503								32580.8			2.72646			40.503		58.3659							11.8263		12.1505		7.538		4.44028		7.538		4.44056
																				32659.5			2.73257												11.8574		12.0662		7.558		4.44078		7.558		4.44056
																				32738.1			2.73868												11.8884		11.9819		7.578		4.43573		7.578		4.44056
																				32816.8			2.74479												11.9194		11.8973		7.598		4.43882		7.598		4.44056
																				32895.5			2.7509												11.9505		11.8126		7.618		4.43794		7.618		4.44056
																				32974.1			2.75701												11.9815		11.7279		7.638		4.44265		7.638		4.44056
																				33052.8			2.76313												12.0125		11.6429		7.658		4.44201		7.658		4.44056
																				33131.5			2.76924												12.0435		11.5579		7.678		4.44337		7.678		4.44056
																				33210.2			2.77535												12.0746		11.4728		7.698		4.43958		7.698		4.44056
																				33288.8			2.78146												12.1056		11.3876		7.718		4.44028		7.718		4.44056
																				33367.5			2.78757												12.1366		11.3023		7.738		4.43992		7.738		4.44056
																				33446.2			2.79369												12.1677		11.217		7.758		4.44309		7.758		4.44056
																				33524.8			2.7998												12.1987		11.1316		7.778		4.44758		7.778		4.44056
																				33603.5			2.80591												12.2297		11.0462		7.798		4.44205		7.798		4.44056
																				33682.2			2.81202												12.2608		10.9607		7.818		4.43922		7.818		4.44056
																				33760.8			2.81813												12.2918		10.8753		7.838		4.43856		7.838		4.44056
																				33839.5			2.82425												12.3228		10.7898		7.858		4.43329		7.858		4.44056
																				33918.2			2.83036												12.3538		10.7044		7.878		4.43413		7.878		4.44056
																				33996.8			2.83647												12.3849		10.619		7.898		4.445		7.898		4.44056
																				34075.5			2.84258												12.4159		10.5337		7.918		4.44445		7.918		4.44056
																				34154.2			2.84869												12.4469		10.4483		7.938		4.43515		7.938		4.44056
																				34232.9			2.8548												12.478		10.3631		7.958		4.43302		7.958		4.44056
																				34311.5			2.86092												12.5		10.3026		7.978		4.43938		7.978		4.44056
																				34390.2			2.86703												12.509		10.2779		7.998		4.43979		7.998		4.44056
																				34468.9			2.87314												12.54		10.1928		8.018		4.44049		8.018		4.44056
																				34547.5			2.87925												12.5711		10.1077		8.038		4.43645		8.038		4.44056
																				34626.2			2.88536												12.6021		10.0228		8.058		4.4427		8.058		4.44056
																				34704.9			2.89148												12.6331		9.93802		8.078		4.44412		8.078		4.44056
																				34783.5			2.89759												12.6642		9.85333		8.098		4.44308		8.098		4.44056
																				34862.2			2.9037												12.6952		9.76877		8.118		4.44337		8.118		4.44056
																				34940.9			2.90981												12.7262		9.68436		8.138		4.44255		8.138		4.44056
																				35019.6			2.91592												12.7573		9.6001		8.158		4.4383		8.158		4.44056
																				35098.2			2.92203												12.7883		9.516		8.178		4.43993		8.178		4.44056
																				35176.9			2.92815												12.8193		9.43208		8.198		4.43834		8.198		4.44056
																				35255.6			2.93426												12.8504		9.34833		8.218		4.4394		8.218		4.44056
																				35334.2			2.94037												12.8814		9.26478		8.238		4.44144		8.238		4.44056
																				35412.9			2.94648												12.9124		9.18143		8.258		4.4468		8.258		4.45076
																				35491.6			2.95259												12.9434		9.09829		8.278		4.4512		8.278		4.45076
																				35570.2			2.95871												12.9745		9.01537		8.298		4.45438		8.298		4.45076
																				35648.9			2.96482												13.0055		8.93268		8.318		4.45228		8.318		4.45076
																				35727.6			2.97093												13.0365		8.85022		8.338		4.44882		8.338		4.45076
																				35806.3			2.97704												13.0676		8.76801		8.358		4.44631		8.358		4.45076
																				35884.9			2.98315												13.0986		8.68606		8.378		4.44883		8.378		4.45076
																				35963.6			2.98926												13.1296		8.60437		8.398		4.45037		8.398		4.45076
																				36042.3			2.99538												13.1607		8.52295		8.418		4.45206		8.418		4.45076
																				36120.9			3.00149												13.1917		8.44181		8.438		4.45878		8.438		4.45076
																				36199.6			3.0076												13.2227		8.36095		8.458		4.44853		8.458		4.45076
																				36278.3			3.01371												13.2538		8.2804		8.478		4.44337		8.478		4.45076
																				36356.9			3.01982												13.2848		8.20014		8.498		4.44734		8.498		4.45076
																				36435.6			3.02594												13.3158		8.1202		8.518		4.44591		8.518		4.45076
																				36514.3			3.03205												13.3468		8.04058		8.538		4.44798		8.538		4.45076
																				36592.9			3.03816												13.3779		7.96128		8.558		4.44876		8.558		4.45076
																				36671.6			3.04427												13.4089		7.88232		8.578		4.44653		8.578		4.45076
																				36750.3			3.05038												13.4399		7.80369		8.598		4.44841		8.598		4.45076
																				36829			3.05649												13.471		7.72542		8.618		4.44786		8.618		4.45076
																				36907.6			3.06261												13.5		7.65251		8.638		4.44863		8.638		4.45076
																				36986.3			3.06872												13.502		7.64749		8.658		4.44994		8.658		4.45076
																				37065			3.07483												13.533		7.56993		8.678		4.44563		8.678		4.45076
																				37143.6			3.08094												13.5641		7.49274		8.698		4.44547		8.698		4.45076
																				37222.3			3.08705												13.5951		7.41592		8.718		4.45088		8.718		4.45076
																				37301			3.09317												13.6261		7.33947		8.738		4.44848		8.738		4.45076
																				37379.6			3.09928												13.6572		7.26342		8.758		4.44989		8.758		4.45076
																				37458.3			3.10539												13.6882		7.18776		8.778		4.45185		8.778		4.45076
																				37537			3.1115												13.7192		7.11249		8.798		4.44723		8.798		4.45076
																				37615.7			3.11761												13.7502		7.03763		8.818		4.44694		8.818		4.45076
																				37694.3			3.12372												13.7813		6.96317		8.838		4.44945		8.838		4.45076
																				37773			3.12984												13.8123		6.88913		8.858		4.44927		8.858		4.45076
																				37851.7			3.13595												13.8433		6.81551		8.878		4.44745		8.878		4.45076
																				37930.3			3.14206												13.8744		6.74232		8.898		4.45236		8.898		4.45076
																				38009			3.14817												13.9054		6.66955		8.918		4.45038		8.918		4.45076
																				38087.7			3.15428												13.9364		6.59722		8.938		4.45305		8.938		4.45076
																				38166.3			3.1604												13.9675		6.52532		8.958		4.44902		8.958		4.45076
																				38245			3.16651												13.9985		6.45387		8.978		4.44728		8.978		4.45076
																				38323.7			3.17262												14.0295		6.38287		8.998		4.447		8.998		4.45076
																				38402.4			3.17873												14.0606		6.31231		9.018		4.45109		9.018		4.45076
																				38481			3.18484												14.0916		6.24222		9.038		4.44726		9.038		4.45076
																				38559.7			3.19096												14.1226		6.17258		9.058		4.451		9.058		4.45076
																				38638.4			3.19707												14.1537		6.10341		9.078		4.45533		9.078		4.45076
																				38717			3.20318												14.1847		6.0347		9.098		4.4522		9.098		4.45076
																				38795.7			3.20929												14.2157		5.96646		9.118		4.45078		9.118		4.45076
																				38874.4			3.2154												14.2468		5.8987		9.138		4.44727		9.138		4.45076
																				38953			3.22151												14.2778		5.83142		9.158		4.44318		9.158		4.45076
																				39031.7			3.22763												14.3088		5.76461		9.178		4.44456		9.178		4.45076
																				39110.4			3.23374												14.3398		5.69829		9.198		4.45174		9.198		4.45076
																				39189			3.23985												14.3709		5.63246		9.218		4.45176		9.218		4.45076
																				39267.7			3.24596												14.4019		5.56711		9.238		4.44761		9.238		4.45076
																				39346.4			3.25207												14.4329		5.50225		9.258		4.44734		9.258		4.45076
																				39425.1			3.25819												14.464		5.43789		9.278		4.44826		9.278		4.45076
																				39503.7			3.2643												14.495		5.37403		9.298		4.44772		9.298		4.45076
																				39582.4			3.27041												14.5		5.36377		9.318		4.4463		9.318		4.45076
																				39661.1			3.27652												14.526		5.31066		9.338		4.4493		9.338		4.45076
																				39739.7			3.28263												14.5571		5.24779		9.358		4.45539		9.358		4.45076
																				39818.4			3.28874												14.5881		5.18543		9.378		4.4502		9.378		4.45076
																				39897.1			3.29486												14.6191		5.12356		9.398		4.454		9.398		4.45076
																				39975.7			3.30097												14.6502		5.06221		9.418		4.44842		9.418		4.45076
																				40054.4			3.30708												14.6812		5.00136		9.438		4.45132		9.438		4.45076
																				40133.1			3.31319												14.7122		4.94102		9.458		4.44723		9.458		4.45076
																				40211.8			3.3193												14.7432		4.88119		9.478		4.45317		9.478		4.45076
																				40290.4			3.32542												14.7743		4.82187		9.498		4.44941		9.498		4.45076
																				40369.1			3.33153												14.8053		4.76306		9.518		4.4488		9.518		4.45076
																				40447.8			3.33764												14.8363		4.70477		9.538		4.45063		9.538		4.45076
																				40526.4			3.34375												14.8674		4.64699		9.558		4.44816		9.558		4.45076
																				40605.1			3.34986												14.8984		4.58972		9.578		4.45099		9.578		4.45076
																				40683.8			3.35597												14.9294		4.53297		9.598		4.44753		9.598		4.45076
																				40762.4			3.36209												14.9605		4.47673		9.618		4.45046		9.618		4.45076
																				40841.1			3.3682												14.9915		4.42101		9.638		4.45031		9.638		4.45076
																				40919.8			3.37431												15.0225		4.36581		9.658		4.45037		9.658		4.45076
																				40998.5			3.38042												15.0535		4.31112		9.678		4.44083		9.678		4.45076
																				41077.1			3.38653												15.0846		4.25695		9.698		4.44954		9.698		4.45076
																				41155.8			3.39265												15.1156		4.2033		9.718		4.45047		9.718		4.45076
																				41234.5			3.39876												15.1466		4.15016		9.738		4.45112		9.738		4.45076
																				41313.1			3.40487												15.1777		4.09754		9.758		4.44856		9.758		4.45076
																				41391.8			3.41098												15.2087		4.04543		9.778		4.45145		9.778		4.45076
																				41470.5			3.41709												15.2397		3.99384		9.798		4.44837		9.798		4.45076
																				41549.1			3.4232												15.2708		3.94276		9.818		4.4513		9.818		4.45076
																				41627.8			3.42932												15.3018		3.8922		9.838		4.4501		9.838		4.45076
																				41706.5			3.43543												15.3328		3.84215		9.858		4.45299		9.858		4.45076
																				41785.1			3.44154												15.3639		3.79261		9.878		4.44649		9.878		4.45076
																				41863.8			3.44765												15.3949		3.74359		9.898		4.45564		9.898		4.45076
																				41942.5			3.45376												15.4259		3.69507		9.918		4.45461		9.918		4.45076
																				42021.2			3.45988												15.457		3.64706		9.938		4.45292		9.938		4.45076
																				42099.8			3.46599												15.488		3.59957		9.958		4.4525		9.958		4.45076
																				42178.5			3.4721												15.5		3.58132		9.978		4.45269		9.978		4.45076
																				42257.2			3.47821												15.519		3.55257		9.998		4.4505		9.998		4.45076
																				42335.8			3.48432												15.5501		3.50609		10.018		4.44859		10.018		4.45076
																				42414.5			3.49043												15.5811		3.46011		10.038		4.45001		10.038		4.45076
																				42493.2			3.49655												15.6121		3.41463		10.058		4.44955		10.058		4.45076
																				42571.8			3.50266												15.6431		3.36965		10.078		4.44912		10.078		4.45076
																				42650.5			3.50877												15.6742		3.32517		10.098		4.45233		10.098		4.45076
																				42729.2			3.51488												15.7052		3.28119		10.118		4.44874		10.118		4.45076
																				42807.9			3.52099												15.7362		3.2377		10.138		4.45271		10.138		4.45076
																				42886.5			3.52711												15.7673		3.19471		10.158		4.4524		10.158		4.45076
																				42965.2			3.53322												15.7983		3.15221		10.178		4.45254		10.178		4.45076
																				43043.9			3.53933												15.8293		3.1102		10.198		4.44874		10.198		4.45076
																				43122.5			3.54544												15.8604		3.06868		10.218		4.45118		10.218		4.45076
																				43201.2			3.55155												15.8914		3.02764		10.238		4.45113		10.238		4.45076
																				43279.9			3.55767												15.9224		2.98708		10.258		4.45288		10.258		4.45076
																				43358.5			3.56378												15.9535		2.94701		10.278		4.45247		10.278		4.45076
																				43437.2			3.56989												15.9845		2.90742		10.298		4.45167		10.298		4.45076
																				43515.9			3.576												16.0155		2.8683		10.318		4.4471		10.318		4.45076
																				43594.5			3.58211												16.0465		2.82966		10.338		4.44911		10.338		4.45076
																				43673.2			3.58822												16.0776		2.79148		10.358		4.45114		10.358		4.45076
																				43751.9			3.59434												16.1086		2.75378		10.378		4.45191		10.378		4.45076
																				43830.6			3.60045												16.1396		2.71654		10.398		4.45169		10.398		4.45076
																				43909.2			3.60656												16.1707		2.67977		10.418		4.44584		10.418		4.45076
																				43987.9			3.61267												16.2017		2.64345		10.438		4.44807		10.438		4.45076
																				44066.6			3.61878												16.2327		2.6076		10.458		4.44717		10.458		4.45076
																				44145.2			3.6249												16.2638		2.5722		10.478		4.45087		10.478		4.45076
																				44223.9			3.63101												16.2948		2.53725		10.498		4.45284		10.498		4.45076
																				44302.6			3.63712												16.3258		2.50275		10.518		4.44824		10.518		4.45076
																				44381.2			3.64323												16.3569		2.4687		10.538		4.44932		10.538		4.45076
																				44459.9			3.64934												16.3879		2.43509		10.558		4.45195		10.558		4.45076
																				44538.6			3.65545												16.4189		2.40192		10.578		4.45219		10.578		4.45076
																				44617.3			3.66157												16.45		2.36919		10.598		4.44937		10.598		4.45076
																				44695.9			3.66768												16.481		2.3369		10.618		4.44686		10.618		4.45076
																				44774.6			3.67379												16.5		2.31731		10.638		4.45047		10.638		4.45076
																				44853.3			3.6799												16.512		2.30503		10.658		4.44649		10.658		4.45076
																				44931.9			3.68601												16.543		2.27359		10.678		4.44511		10.678		4.45076
																				45010.6			3.69213												16.5741		2.24258		10.698		4.45042		10.698		4.45076
																				45089.3			3.69824												16.6051		2.21199		10.718		4.45212		10.718		4.45076
																				45167.9			3.70435												16.6361		2.18182		10.738		4.44821		10.738		4.45076
																				45246.6			3.71046												16.6672		2.15206		10.758		4.4521		10.758		4.45076
																				45325.3			3.71657												16.6982		2.12272		10.778		4.4469		10.778		4.45076
																				45404			3.72268												16.7292		2.09378		10.798		4.44745		10.798		4.45076
																				45482.6			3.7288												16.7603		2.06525		10.818		4.44801		10.818		4.45076
																				45561.3			3.73491												16.7913		2.03712		10.838		4.45444		10.838		4.45076
																				45640			3.74102												16.8223		2.00938		10.858		4.45266		10.858		4.45076
																				45718.6			3.74713												16.8533		1.98205		10.878		4.44774		10.878		4.45076
																				45797.3			3.75324												16.8844		1.9551		10.898		4.45089		10.898		4.45076
																				45876			3.75936												16.9154		1.92855		10.918		4.45275		10.918		4.45076
																				45954.6			3.76547												16.9464		1.90237		10.938		4.45915		10.938		4.45076
																				46033.3			3.77158												16.9775		1.87658		10.958		4.45428		10.958		4.45076
																				46112			3.77769												17.0085		1.85117		10.978		4.44911		10.978		4.45076
																				46190.6			3.7838												17.0395		1.82613		10.998		4.44606		10.998		4.45076
																				46269.3			3.78991												17.0706		1.80146		11.018		4.45172		11.018		4.45076
																				46348			3.79603												17.1016		1.77716		11.038		4.45378		11.038		4.45076
																				46426.7			3.80214												17.1326		1.75322		11.058		4.45456		11.058		4.45076
																				46505.3			3.80825												17.1637		1.72964		11.078		4.45123		11.078		4.45076
																				46584			3.81436												17.1947		1.70642		11.098		4.453		11.098		4.45076
																				46662.7			3.82047												17.2257		1.68355		11.118		4.45084		11.118		4.45076
																				46741.3			3.82659												17.2568		1.66103		11.138		4.45111		11.138		4.45076
																				46820			3.8327												17.2878		1.63885		11.158		4.45198		11.158		4.45076
																				46898.7			3.83881												17.3188		1.61702		11.178		4.44809		11.178		4.45076
																				46977.3			3.84492												17.3498		1.59553		11.198		4.44832		11.198		4.45076
																				47056			3.85103												17.3809		1.57437		11.218		4.44775		11.218		4.45076
																				47134.7			3.85714												17.4119		1.55354		11.238		4.44702		11.238		4.45076
																				47213.4			3.86326												17.4429		1.53304		11.258		4.44837		11.258		4.45076
																				47292			3.86937												17.474		1.51287		11.278		4.44795		11.278		4.45076
																				47370.7			3.87548												17.5		1.4962		11.298		4.44809		11.298		4.45076
																				47449.4			3.88159												17.505		1.49302		11.318		4.45368		11.318		4.45076
																				47528			3.8877												17.536		1.47348		11.338		4.45869		11.338		4.45076
																				47606.7			3.89382												17.5671		1.45426		11.358		4.45589		11.358		4.45076
																				47685.4			3.89993												17.5981		1.43534		11.378		4.4505		11.378		4.45076
																				47764			3.90604												17.6291		1.41674		11.398		4.44431		11.398		4.45076
																				47842.7			3.91215												17.6602		1.39844		11.418		4.44032		11.418		4.45076
																				47921.4			3.91826												17.6912		1.38043		11.438		4.44965		11.438		4.45076
																				48000.1			3.92438												17.7222		1.36273		11.458		4.44638		11.458		4.45076
																				48078.7			3.93049												17.7533		1.34531		11.478		4.45036		11.478		4.45076
																				48157.4			3.9366												17.7843		1.32819		11.498		4.45024		11.498		4.45076
																				48236.1			3.94271												17.8153		1.31135		11.518		4.45668		11.518		4.45076
																				48314.7			3.94882												17.8464		1.29479		11.538		4.45535		11.538		4.45076
																				48393.4			3.95493												17.8774		1.27851		11.56		4.45366		11.56		4.45076
																				48472.1			3.96105												17.9084		1.26251		11.58		4.44697		11.58		4.45076
																				48550.7			3.96716												17.9394		1.24678		11.598		4.45097		11.598		4.45076
																				48629.4			3.97327												17.9705		1.23132		11.62		4.45412		11.62		4.45076
																				48708.1			3.97938												18.0015		1.21612		11.638		4.45123		11.638		4.45076
																				48786.7			3.98549												18.0325		1.20118		11.66		4.44508		11.66		4.45076
																				48865.4			3.99161												18.0636		1.18651		11.68		4.44139		11.68		4.45076
																				48944.1			3.99772												18.0946		1.17208		11.7		4.44965		11.7		4.45076
																				49022.8			4.00383												18.1256		1.15791		11.72		4.45145		11.72		4.45076
																				49101.4			4.00994												18.1567		1.14399		11.74		4.45047		11.74		4.45076
																				49180.1			4.01605												18.1877		1.13031		11.758		4.45078		11.758		4.45076
																				49258.8			4.02216												18.2187		1.11688		11.778		4.44845		11.778		4.45076
																				49337.4			4.02828												18.2497		1.10368		11.8		4.44813		11.8		4.45076
																				49416.1			4.03439												18.2808		1.09072		11.82		4.44644		11.82		4.45076
																				49494.8			4.0405												18.3118		1.07799		11.84		4.44916		11.84		4.45076
																				49573.4			4.04661												18.3428		1.06549		11.86		4.45131		11.86		4.45076
																				49652.1			4.05272												18.3739		1.05322		11.88		4.45165		11.88		4.45076
																				49730.8			4.05884												18.4049		1.04117		11.9		4.44468		11.9		4.45076
																				49809.5			4.06495												18.4359		1.02933		11.92		4.44718		11.92		4.45076
																				49888.1			4.07106												18.467		1.01772		11.94		4.44767		11.94		4.45076
																				49966.8			4.07717												18.498		1.00631		11.96		4.45206		11.96		4.45076
																				50045.5			4.08328												18.5		1.00559		11.98		4.4532		11.98		4.45076
																				50124.1			4.08939												18.529		0.99512		12		4.44894		12		4.45076
																				50202.8			4.09551												18.5601		0.98414		12.02		4.45407		12.02		4.45076
																				50281.5			4.10162												18.5911		0.97336		12.04		4.45392		12.04		4.45076
																				50360.1			4.10773												18.6221		0.96278		12.06		4.45073		12.06		4.45076
																				50438.8			4.11384												18.6532		0.9524		12.08		4.45425		12.08		4.45076
																				50517.5			4.11995												18.6842		0.94221		12.1		4.45306		12.1		4.45076
																				50596.2			4.12607												18.7152		0.93222		12.12		4.45207		12.12		4.45076
																				50674.8			4.13218												18.7462		0.92241		12.14		4.45285		12.14		4.45076
																				50753.5			4.13829												18.7773		0.91279		12.16		4.44702		12.16		4.45076
																				50832.2			4.1444												18.8083		0.90336		12.18		4.44786		12.18		4.45076
																				50910.8			4.15051												18.8393		0.89411		12.2		4.45394		12.2		4.45076
																				50989.5			4.15662												18.8704		0.88504		12.22		4.45091		12.22		4.45076
																				51068.2			4.16274												18.9014		0.87614		12.24		4.4485		12.24		4.45076
																				51146.8			4.16885												18.9324		0.86741		12.26		4.45012		12.26		4.45076
																				51225.5			4.17496												18.9635		0.85886		12.28		4.45169		12.28		4.45076
																				51304.2			4.18107												18.9945		0.85047		12.3		4.44752		12.3		4.45076
																				51382.8			4.18718												19.0255		0.84224		12.32		4.45113		12.32		4.45076
																				51461.5			4.1933												19.0566		0.83418		12.34		4.45223		12.34		4.45076
																				51540.2			4.19941												19.0876		0.82628		12.36		4.4512		12.36		4.45076
																				51618.9			4.20552												19.1186		0.81854		12.38		4.44907		12.38		4.45076
																				51697.5			4.21163												19.1497		0.81095		12.4		4.44642		12.4		4.45076
																				51776.2			4.21774												19.1807		0.80351		12.42		4.45619		12.42		4.45076
																				51854.9			4.22385												19.2117		0.79622		12.44		4.45453		12.44		4.45076
																				51933.5			4.22997												19.2427		0.78908		12.46		4.45205		12.46		4.45076
																				52012.2			4.23608												19.2738		0.78208		12.48		4.45089		12.48		4.45076
																				52090.9			4.24219												19.3048		0.77523		12.5		4.44793		12.5		4.45076
																				52169.5			4.2483												19.3358		0.76851		12.52		4.44796		12.52		4.45076
																				52248.2			4.25441												19.3669		0.76193		12.54		4.4507		12.54		4.45076
																				52326.9			4.26053												19.3979		0.75549		12.56		4.4545		12.56		4.45076
																				52405.6			4.26664												19.4289		0.74918		12.58		4.45426		12.58		4.45076
																				52484.2			4.27275												19.46		0.743		12.6		4.44901		12.6		4.45076
																				52562.9			4.27886												19.491		0.73695		12.62		4.45062		12.62		4.45076
																				52641.6			4.28497												19.5		0.73522		12.64		4.45069		12.64		4.45076
																				52720.2			4.29109												19.522		0.73102		12.66		4.45214		12.66		4.45076
																				52798.9			4.2972												19.553		0.72522		12.68		4.45166		12.68		4.45076
																				52877.6			4.30331												19.5841		0.71954		12.7		4.45281		12.7		4.45076
																				52956.2			4.30942												19.6151		0.71398		12.72		4.44895		12.72		4.45076
																				53034.9			4.31553												19.6461		0.70854		12.74		4.44942		12.74		4.45076
																				53113.6			4.32164												19.6772		0.70321		12.76		4.44602		12.76		4.45076
																				53192.2			4.32776												19.7082		0.698		12.78		4.44822		12.78		4.45076
																				53270.9			4.33387												19.7392		0.6929		12.8		4.44683		12.8		4.45076
																				53349.6			4.33998												19.7703		0.68791		12.82		4.44747		12.82		4.45076
																				53428.3			4.34609												19.8013		0.68302		12.84		4.45253		12.84		4.45076
																				53506.9			4.3522												19.8323		0.67824		12.86		4.45008		12.86		4.45076
																				53585.6			4.35832												19.8634		0.67356		12.88		4.45157		12.88		4.45076
																				53664.3			4.36443												19.8944		0.66899		12.9		4.44524		12.9		4.45076
																				53742.9			4.37054												19.9254		0.66451		12.92		4.44013		12.92		4.45076
																				53821.6			4.37665												19.9565		0.66013		12.94		4.44372		12.94		4.45076
																				53900.3			4.38276												19.9875		0.65585		12.96		4.44486		12.96		4.45076
																				53978.9			4.38887												20.0185		0.65166		12.98		4.44869		12.98		4.45076
																				54057.6			4.39499												20.0495		0.64757		13		4.44566		13		4.45076
																				54136.3			4.4011												20.0806		0.64357		13.02		4.44757		13.02		4.45076
																				54215			4.40721												20.1116		0.63965		13.04		4.45015		13.04		4.45076
																				54293.6			4.41332												20.1426		0.63582		13.06		4.45597		13.06		4.45076
																				54372.3			4.41943												20.1737		0.63208		13.08		4.45144		13.08		4.45076
																				54451			4.42555												20.2047		0.62842		13.1		4.45397		13.1		4.45076
																				54529.6			4.43166												20.2357		0.62485		13.12		4.45001		13.12		4.45076
																				54608.3			4.43777												20.2668		0.62135		13.14		4.44935		13.14		4.45076
																				54687			4.44388												20.2978		0.61793		13.16		4.448		13.16		4.45076
																				54765.6			4.44999												20.3288		0.6146		13.18		4.45042		13.18		4.45076
																				54844.3			4.4561												20.3599		0.61133		13.2		4.45115		13.2		4.45076
																				54923			4.46222												20.3909		0.60815		13.22		4.44777		13.22		4.45076
																				55001.7			4.46833												20.4219		0.60503		13.24		4.44503		13.24		4.45076
																				55080.3			4.47444												20.453		0.60199		13.26		4.45722		13.26		4.45076
																				55159			4.48055												20.484		0.59902		13.28		4.45327		13.28		4.45076
																				55237.7			4.48666												20.5		0.59751		13.3		4.45141		13.3		4.45076
																				55316.3			4.49278												20.515		0.59611		13.32		4.45209		13.32		4.45076
																				55395			4.49889												20.5461		0.59328		13.34		4.45013		13.34		4.45076
																				55473.7			4.505												20.5771		0.59051		13.36		4.45131		13.36		4.45076
																				55552.3			4.51111												20.6081		0.5878		13.38		4.45036		13.38		4.45076
																				55631			4.51722												20.6391		0.58516		13.4		4.44867		13.4		4.45076
																				55709.7			4.52333												20.6702		0.58258		13.42		4.45001		13.42		4.45076
																				55788.3			4.52945												20.7012		0.58007		13.44		4.44645		13.44		4.45076
																				55867			4.53556												20.7322		0.57761		13.46		4.44941		13.46		4.45076
																				55945.7			4.54167												20.7633		0.57521		13.48		4.45556		13.48		4.45076
																				56024.4			4.54778												20.7943		0.57286		13.5		4.44924		13.5		4.45076
																				56103			4.55389												20.8253		0.57058		13.52		4.44689		13.52		4.45076
																				56181.7			4.56001												20.8564		0.56834		13.54		4.45544		13.54		4.45076
																				56260.4			4.56612												20.8874		0.56616		13.56		4.45245		13.56		4.45076
																				56339			4.57223												20.9184		0.56404		13.58		4.45297		13.58		4.45076
																				56417.7			4.57834												20.9494		0.56196		13.6		4.45065		13.6		4.45076
																				56496.4			4.58445												20.9805		0.55994		13.62		4.44668		13.62		4.45076
																				56575			4.59056												21.0115		0.55796		13.64		4.44849		13.64		4.45076
																				56653.7			4.59668												21.0425		0.55604		13.66		4.44755		13.66		4.45076
																				56732.4			4.60279												21.0736		0.55416		13.68		4.45158		13.68		4.45076
																				56811.1			4.6089												21.1046		0.55232		13.7		4.45299		13.7		4.45076
																				56889.7			4.61501												21.1356		0.55054		13.72		4.45315		13.72		4.45076
																				56968.4			4.62112												21.1667		0.54879		13.74		4.44752		13.74		4.45076
																				57047.1			4.62724												21.1977		0.54709		13.76		4.45463		13.76		4.45076
																				57125.7			4.63335												21.2287		0.54543		13.78		4.45768		13.78		4.45076
																				57204.4			4.63946												21.2598		0.54381		13.8		4.45178		13.8		4.45076
																				57283.1			4.64557												21.2908		0.54224		13.82		4.44547		13.82		4.45076
																				57361.7			4.65168												21.3218		0.5407		13.84		4.44463		13.84		4.45076
																				57440.4			4.6578												21.3529		0.5392		13.86		4.45398		13.86		4.45076
																				57519.1			4.66391												21.3839		0.53774		13.88		4.45225		13.88		4.45076
																				57597.8			4.67002												21.4149		0.53631		13.9		4.44586		13.9		4.45076
																				57676.4			4.67613												21.4459		0.53493		13.92		4.45213		13.92		4.45076
																				57755.1			4.68224												21.477		0.53357		13.94		4.45345		13.94		4.45076
																				57833.8			4.68835												21.5		0.53259		13.96		4.45671		13.96		4.45076
																				57912.4			4.69447												21.508		0.53225		13.98		4.45892		13.98		4.45076
																				57991.1			4.70058												21.539		0.53097		14		4.45102		14		4.45076
																				58069.8			4.70669												21.5701		0.52972		14.02		4.44837		14.02		4.45076
																				58148.4			4.7128												21.6011		0.5285		14.04		4.44359		14.04		4.45076
																				58227.1			4.71891												21.6321		0.52731		14.06		4.45475		14.06		4.45076
																				58305.8			4.72503												21.6632		0.52615		14.08		4.45032		14.08		4.45076
																				58384.4			4.73114												21.6942		0.52502		14.1		4.4481		14.1		4.45076
																				58463.1			4.73725												21.7252		0.52393		14.12		4.45038		14.12		4.45076
																				58541.8			4.74336												21.7563		0.52286		14.14		4.45158		14.14		4.45076
																				58620.5			4.74947												21.7873		0.52181		14.16		4.4512		14.16		4.45076
																				58699.1			4.75558												21.8183		0.5208		14.18		4.45382		14.18		4.45076
																				58777.8			4.7617												21.8494		0.51981		14.2		4.45432		14.2		4.45076
																				58856.5			4.76781												21.8804		0.51885		14.22		4.45473		14.22		4.45076
																				58935.1			4.77392												21.9114		0.51791		14.24		4.45579		14.24		4.45076
																				59013.8			4.78003												21.9424		0.517		14.26		4.45288		14.26		4.45076
																				59092.5			4.78614												21.9735		0.51611		14.28		4.45182		14.28		4.45076
																				59171.1			4.79226												22.0045		0.51525		14.3		4.45052		14.3		4.45076
																				59249.8			4.79837												22.0355		0.51441		14.32		4.45369		14.32		4.45076
																				59328.5			4.80448												22.0666		0.51359		14.34		4.44619		14.34		4.45076
																				59407.2			4.81059												22.0976		0.51279		14.36		4.45045		14.36		4.45076
																				59485.8			4.8167												22.1286		0.51202		14.38		4.44965		14.38		4.45076
																				59564.5			4.82281												22.1597		0.51126		14.4		4.44992		14.4		4.45076
																				59643.2			4.82893												22.1907		0.51053		14.42		4.45198		14.42		4.45076
																				59721.8			4.83504												22.2217		0.50982		14.44		4.45475		14.44		4.45076
																				59800.5			4.84115												22.2527		0.50912		14.46		4.4514		14.46		4.45076
																				59879.2			4.84726												22.2838		0.50845		14.48		4.44353		14.48		4.45076
																				59957.8			4.85337												22.3148		0.50779		14.5		4.45395		14.5		4.45076
																				60036.5			4.85949												22.3458		0.50715		14.52		4.4543		14.52		4.45076
																				60115.2			4.8656												22.3769		0.50653		14.54		4.45373		14.54		4.45076
																				60193.8			4.87171												22.4079		0.50593		14.56		4.44911		14.56		4.45076
																				60272.5			4.87782												22.4389		0.50534		14.58		4.45266		14.58		4.45076
																				60351.2			4.88393												22.47		0.50477		14.6		4.44912		14.6		4.45076
																				60429.9			4.89004												22.5		0.50423		14.62		4.44875		14.62		4.45076
																				60508.5			4.89616												22.501		0.50421		14.64		4.45048		14.64		4.45076
																				60587.2			4.90227												22.532		0.50367		14.66		4.45239		14.66		4.45076
																				60665.9			4.90838												22.5631		0.50315		14.68		4.44929		14.68		4.45076
																				60744.5			4.91449												22.5941		0.50263		14.7		4.44732		14.7		4.45076
																				60823.2			4.9206												22.6251		0.50214		14.72		4.44734		14.72		4.45076
																				60901.9			4.92672												22.6562		0.50166		14.74		4.45103		14.74		4.45076
																				60980.5			4.93283												22.6872		0.50119		14.76		4.45197		14.76		4.45076
																				61059.2			4.93894												22.7182		0.50073		14.78		4.45948		14.78		4.45076
																				61137.9			4.94505												22.7492		0.50029		14.8		4.45209		14.8		4.45076
																				61216.6			4.95116												22.7803		0.49986		14.82		4.45117		14.82		4.45076
																				61295.2			4.95727												22.8113		0.49944		14.84		4.45489		14.84		4.45076
																				61373.9			4.96339												22.8423		0.49904		14.86		4.4495		14.86		4.45076
																				61452.6			4.9695												22.8734		0.49864		14.88		4.44633		14.88		4.45076
																				61531.2			4.97561												22.9044		0.49826		14.9		4.44868		14.9		4.45076
																				61609.9			4.98172												22.9354		0.49789		14.92		4.44437		14.92		4.45076
																				61688.6			4.98783												22.9665		0.49753		14.94		4.44577		14.94		4.45076
																				61767.2			4.99395												22.9975		0.49718		14.96		4.44913		14.96		4.45076
																				61845.9			5.00006												23.0285		0.49684		14.98		4.44906		14.98		4.45076
																				61924.6			5.00617												23.0596		0.4965		15		4.44966		15		4.45076
																				62003.3			5.01228												23.0906		0.49618		15.02		4.44771		15.02		4.45076
																				62081.9			5.01839												23.1216		0.49587		15.04		4.4516		15.04		4.45076
																				62160.6			5.02451												23.1527		0.49557		15.06		4.44613		15.06		4.45076
																				62239.3			5.03062												23.1837		0.49528		15.08		4.44405		15.08		4.45076
																				62317.9			5.03673												23.2147		0.49499		15.1		4.44517		15.1		4.45076
																				62396.6			5.04284												23.2458		0.49471		15.12		4.45142		15.12		4.45076
																				62475.3			5.04895												23.2768		0.49444		15.14		4.45349		15.14		4.45076
																				62553.9			5.05506												23.3078		0.49418		15.16		4.45555		15.16		4.45076
																				62632.6			5.06118												23.3388		0.49393		15.18		4.45323		15.18		4.45076
																				62711.3			5.06729												23.3699		0.49369		15.2		4.45231		15.2		4.45076
																				62789.9			5.0734												23.4009		0.49345		15.22		4.44854		15.22		4.45076
																				62868.6			5.07951												23.4319		0.49322		15.24		4.44441		15.24		4.45076
																				62947.3			5.08562												23.463		0.49299		15.26		4.45022		15.26		4.45076
																				63026			5.09174												23.494		0.49278		15.28		4.45705		15.28		4.45076
																				63104.6			5.09785												23.5		0.49273		15.3		4.45136		15.3		4.45076
																				63183.3			5.10396												23.525		0.49256		15.32		4.44847		15.32		4.45076
																				63262			5.11007												23.5561		0.49236		15.34		4.45064		15.34		4.45076
																				63340.6			5.11618												23.5871		0.49216		15.36		4.45408		15.36		4.45076
																				63419.3			5.12229												23.6181		0.49197		15.38		4.45528		15.38		4.45076
																				63498			5.12841												23.6491		0.49178		15.4		4.45208		15.4		4.45076
																				63576.6			5.13452												23.6802		0.4916		15.42		4.45343		15.42		4.45076
																				63655.3			5.14063												23.7112		0.49143		15.44		4.45536		15.44		4.45076
																				63734			5.14674												23.7422		0.49126		15.46		4.4458		15.46		4.45076
																				63812.7			5.15285												23.7733		0.49109		15.48		4.44457		15.48		4.45076
																				63891.3			5.15897												23.8043		0.49093		15.5		4.45037		15.5		4.45076
																				63970			5.16508												23.8353		0.49078		15.52		4.44362		15.52		4.45076
																				64048.7			5.17119												23.8664		0.49063		15.54		4.45345		15.54		4.45076
																				64127.3			5.1773												23.8974		0.49048		15.56		4.45645		15.56		4.45076
																				64206			5.18341												23.9284		0.49034		15.58		4.4514		15.58		4.45076
																				64284.7			5.18952												23.9595		0.4902		15.6		4.45145		15.6		4.45076
																				64363.3			5.19564												23.9905		0.49007		15.62		4.45242		15.62		4.45076
																				64442			5.20175												24.0215		0.48994		15.64		4.45156		15.64		4.45076
																				64520.7			5.20786												24.0526		0.48982		15.66		4.45287		15.66		4.45076
																				64599.4			5.21397												24.0836		0.4897		15.68		4.45296		15.68		4.45076
																				64678			5.22008												24.1146		0.48958		15.7		4.45365		15.7		4.45076
																				64756.7			5.2262												24.1456		0.48947		15.72		4.45056		15.72		4.45076
																				64835.4			5.23231												24.1767		0.48936		15.74		4.44962		15.74		4.45076
																				64914			5.23842												24.2077		0.48926		15.76		4.44871		15.76		4.45076
																				64992.7			5.24453												24.2387		0.48915		15.78		4.45191		15.78		4.45076
																				65071.4			5.25064												24.2698		0.48905		15.8		4.44882		15.8		4.45076
																				65150			5.25675												24.3008		0.48896		15.82		4.44832		15.82		4.45076
																				65228.7			5.26287												24.3318		0.48887		15.84		4.45417		15.84		4.45076
																				65307.4			5.26898												24.3629		0.48878		15.86		4.45372		15.86		4.45076
																				65386			5.27509												24.3939		0.48869		15.88		4.45301		15.88		4.45076
																				65464.7			5.2812												24.4249		0.4886		15.9		4.45085		15.9		4.45076
																				65543.4			5.28731												24.456		0.48852		15.922		4.44945		15.922		4.45076
																				65622.1			5.29343												24.487		0.48844		15.94		4.44971		15.94		4.45076
																				65700.7			5.29954												24.5		0.48841		15.962		4.44908		15.962		4.45076
																				65779.4			5.30565												24.518		0.48837		15.982		4.45319		15.982		4.45076
																				65858.1			5.31176												24.5491		0.48829		16.002		4.45339		16.002		4.45076
																				65936.7			5.31787												24.5801		0.48822		16.022		4.44966		16.022		4.45076
																				66015.4			5.32398												24.6111		0.48815		16.042		4.45333		16.042		4.45076
																				66094.1			5.3301												24.6421		0.48808		16.062		4.45518		16.062		4.45076
																				66172.7			5.33621												24.6732		0.48802		16.08		4.45219		16.08		4.45076
																				66251.4			5.34232												24.7042		0.48796		16.102		4.45532		16.102		4.45076
																				66330.1			5.34843												24.7352		0.4879		16.12		4.45504		16.12		4.45076
																				66408.8			5.35454												24.7663		0.48784		16.142		4.4566		16.142		4.45076
																				66487.4			5.36066												24.7973		0.48778		16.162		4.44942		16.162		4.45076
																				66566.1			5.36677												24.8283		0.48773		16.182		4.44812		16.182		4.45076
																				66644.8			5.37288												24.8594		0.48767		16.202		4.45263		16.202		4.45076
																				66723.4			5.37899												24.8904		0.48762		16.222		4.45065		16.222		4.45076
																				66802.1			5.3851												24.9214		0.48757		16.242		4.4516		16.242		4.45076
																				66880.8			5.39122												24.9524		0.48752		16.262		4.4531		16.262		4.45076
																				66959.4			5.39733												24.9835		0.48748		16.282		4.45476		16.282		4.45076
																				67038.1			5.40344												25.0145		0.48743		16.302		4.4533		16.302		4.45076
																				67116.8			5.40955												25.0455		0.48739		16.322		4.45063		16.322		4.45076
																				67195.5			5.41566												25.0766		0.48735		16.342		4.44939		16.342		4.45076
																				67274.1			5.42177												25.1076		0.48731		16.362		4.45559		16.362		4.45076
																				67352.8			5.42789												25.1386		0.48727		16.382		4.45156		16.382		4.45076
																				67431.5			5.434												25.1697		0.48723		16.402		4.44735		16.402		4.45076
																				67510.1			5.44011												25.2007		0.48719		16.422		4.45568		16.422		4.45076
																				67588.8			5.44622												25.2317		0.48716		16.442		4.45648		16.442		4.45076
																				67667.5			5.45233												25.2628		0.48712		16.462		4.4548		16.462		4.45076
																				67746.1			5.45845												25.2938		0.48709		16.482		4.45497		16.482		4.45076
																				67824.8			5.46456												25.3248		0.48706		16.502		4.44991		16.502		4.45076
																				67903.5			5.47067												25.3559		0.48703		16.522		4.45143		16.522		4.45076
																				67982.1			5.47678												25.3869		0.487		16.542		4.4526		16.542		4.45076
																				68060.8			5.48289												25.4179		0.48697		16.562		4.44714		16.562		4.45076
																				68139.5			5.489												25.4489		0.48694		16.582		4.44795		16.582		4.45076
																				68218.2			5.49512												25.48		0.48692		16.602		4.45237		16.602		4.45076
																				68296.8			5.50123												25.5		0.4869		16.622		4.45653		16.622		4.45076
																				68375.5			5.50734												25.511		0.48689		16.642		4.45306		16.642		4.45076
																				68454.2			5.51345												25.542		0.48687		16.662		4.45407		16.662		4.45076
																				68532.8			5.51956												25.5731		0.48684		16.682		4.45071		16.682		4.45076
																				68611.5			5.52568												25.6041		0.48682		16.702		4.45248		16.702		4.45076
																				68690.2			5.53179												25.6351		0.4868		16.722		4.45223		16.722		4.45076
																				68768.8			5.5379												25.6662		0.48677		16.742		4.45052		16.742		4.45076
																				68847.5			5.54401												25.6972		0.48675		16.762		4.45362		16.762		4.45076
																				68926.2			5.55012												25.7282		0.48673		16.782		4.45382		16.782		4.45076
																				69004.9			5.55623												25.7593		0.48671		16.802		4.45669		16.802		4.45076
																				69083.5			5.56235												25.7903		0.4867		16.822		4.45252		16.822		4.45076
																				69162.2			5.56846												25.8213		0.48668		16.842		4.45481		16.842		4.45076
																				69240.9			5.57457												25.8524		0.48666		16.862		4.45063		16.862		4.45076
																				69319.5			5.58068												25.8834		0.48664		16.882		4.45166		16.882		4.45076
																				69398.2			5.58679												25.9144		0.48663		16.902		4.45175		16.902		4.45076
																				69476.9			5.59291												25.9455		0.48661		16.922		4.45116		16.922		4.45076
																				69555.5			5.59902												25.9765		0.4866		16.942		4.45165		16.942		4.45076
																				69634.2			5.60513												26.0075		0.48658		16.962		4.44579		16.962		4.45076
																				69712.9			5.61124												26.0385		0.48657		16.982		4.45092		16.982		4.45076
																				69791.5			5.61735												26.0696		0.48655		17.002		4.44856		17.002		4.45076
																				69870.2			5.62346												26.1006		0.48654		17.022		4.45668		17.022		4.45076
																				69948.9			5.62958												26.1316		0.48653		17.042		4.46274		17.042		4.45076
																				70027.6			5.63569												26.1627		0.48652		17.062		4.45381		17.062		4.45076
																				70106.2			5.6418												26.1937		0.4865		17.082		4.45671		17.082		4.45076
																				70184.9			5.64791												26.2247		0.48649		17.102		4.45814		17.102		4.45076
																				70263.6			5.65402												26.2558		0.48648		17.122		4.45092		17.122		4.45076
																				70342.2			5.66014												26.2868		0.48647		17.142		4.45239		17.142		4.45076
																				70420.9			5.66625												26.3178		0.48646		17.162		4.45586		17.162		4.45076
																				70499.6			5.67236												26.3488		0.48645		17.182		4.4555		17.182		4.45076
																				70578.2			5.67847												26.3799		0.48644		17.202		4.45339		17.202		4.45076
																				70656.9			5.68458												26.4109		0.48643		17.222		4.45475		17.222		4.45076
																				70735.6			5.69069												26.4419		0.48642		17.242		4.44999		17.242		4.45076
																				70814.3			5.69681												26.473		0.48642		17.262		4.4513		17.262		4.45076
																				70892.9			5.70292												26.5		0.48641		17.282		4.44651		17.282		4.45076
																				70971.6			5.70903												26.504		0.48641		17.302		4.45037		17.302		4.45076
																				71050.3			5.71514												26.535		0.4864		17.322		4.44657		17.322		4.45076
																				71128.9			5.72125												26.5661		0.48639		17.342		4.45276		17.342		4.45076
																				71207.6			5.72737												26.5971		0.48639		17.362		4.45607		17.362		4.45076
																				71286.3			5.73348												26.6281		0.48638		17.382		4.45148		17.382		4.45076
																				71364.9			5.73959												26.6592		0.48637		17.402		4.45386		17.402		4.45076
																				71443.6			5.7457												26.6902		0.48637		17.422		4.45414		17.422		4.45076
																				71522.3			5.75181												26.7212		0.48636		17.442		4.45461		17.442		4.45076
																				71601			5.75793												26.7523		0.48635		17.462		4.44874		17.462		4.45076
																				71679.6			5.76404												26.7833		0.48635		17.482		4.45393		17.482		4.45076
																				71758.3			5.77015												26.8143		0.48634		17.502		4.45621		17.502		4.45076
																				71837			5.77626												26.8453		0.48634		17.522		4.45383		17.522		4.45076
																				71915.6			5.78237												26.8764		0.48633		17.542		4.44721		17.542		4.45076
																				71994.3			5.78848												26.9074		0.48633		17.562		4.45091		17.562		4.45076
																				72073			5.7946												26.9384		0.48632		17.582		4.45056		17.582		4.45076
																				72151.6			5.80071												26.9695		0.48632		17.602		4.45377		17.602		4.45076
																				72230.3			5.80682												27.0005		0.48631		17.622		4.45679		17.622		4.45076
																				72309			5.81293												27.0315		0.48631		17.642		4.44808		17.642		4.45076
																				72387.6			5.81904												27.0626		0.4863		17.662		4.45253		17.662		4.45076
																				72466.3			5.82516												27.0936		0.4863		17.682		4.45379		17.682		4.45076
																				72545			5.83127												27.1246		0.4863		17.702		4.45011		17.702		4.45076
																				72623.7			5.83738												27.1557		0.48629		17.722		4.45071		17.722		4.45076
																				72702.3			5.84349												27.1867		0.48629		17.742		4.45466		17.742		4.45076
																				72781			5.8496												27.2177		0.48629		17.762		4.45522		17.762		4.45076
																				72859.7			5.85571												27.2488		0.48628		17.782		4.45222		17.782		4.45076
																				72938.3			5.86183												27.2798		0.48628		17.802		4.45026		17.802		4.45076
																				73017			5.86794												27.3108		0.48628		17.822		4.45612		17.822		4.45076
																				73095.7			5.87405												27.3418		0.48627		17.842		4.45193		17.842		4.45076
																				73174.3			5.88016												27.3729		0.48627		17.862		4.45667		17.862		4.45076
																				73253			5.88627												27.4039		0.48627		17.882		4.45584		17.882		4.45076
																				73331.7			5.89239												27.4349		0.48627		17.902		4.45356		17.902		4.45076
																				73410.4			5.8985												27.466		0.48626		17.922		4.45058		17.922		4.45076
																				73489			5.90461												27.497		0.48626		17.942		4.45208		17.942		4.45076
																				73567.7			5.91072												27.5		0.48626		17.962		4.45324		17.962		4.45076
																				73646.4			5.91683												27.528		0.48626		17.982		4.45764		17.982		4.45076
																				73725			5.92294												27.5591		0.48626		18.002		4.45633		18.002		4.45076
																				73803.7			5.92906												27.5901		0.48626		18.022		4.45416		18.022		4.45076
																				73882.4			5.93517												27.6211		0.48625		18.042		4.45167		18.042		4.45076
																				73961			5.94128												27.6521		0.48625		18.062		4.45077		18.062		4.45076
																				74039.7			5.94739												27.6832		0.48625		18.082		4.46205		18.082		4.45076
																				74118.4			5.9535												27.7142		0.48625		18.102		4.45451		18.102		4.45076
																				74197.1			5.95962												27.7452		0.48625		18.122		4.44992		18.122		4.45076
																				74275.7			5.96573												27.7763		0.48624		18.142		4.44513		18.142		4.45076
																				74354.4			5.97184												27.8073		0.48624		18.162		4.44805		18.162		4.45076
																				74433.1			5.97795												27.8383		0.48624		18.182		4.45323		18.182		4.45076
																				74511.7			5.98406												27.8694		0.48624		18.202		4.45873		18.202		4.45076
																				74590.4			5.99017												27.9004		0.48624		18.222		4.4513		18.222		4.45076
																				74669.1			5.99629												27.9314		0.48624		18.242		4.45456		18.242		4.45076
																				74747.7			6.0024												27.9625		0.48624		18.262		4.4571		18.262		4.45076
																				74826.4			6.00851												27.9935		0.48623		18.282		4.45521		18.282		4.45076
																				74905.1			6.01462												28.0245		0.48623		18.302		4.45908		18.302		4.45076
																				74983.7			6.02073												28.0556		0.48623		18.322		4.45382		18.322		4.45076
																				75062.4			6.02685												28.0866		0.48623		18.342		4.45112		18.342		4.45076
																				75141.1			6.03296												28.1176		0.48623		18.362		4.45116		18.362		4.45076
																				75219.8			6.03907												28.1486		0.48623		18.382		4.45342		18.382		4.45076
																				75298.4			6.04518												28.1797		0.48623		18.402		4.44958		18.402		4.45076
																				75377.1			6.05129												28.2107		0.48623		18.422		4.44854		18.422		4.45076
																				75455.8			6.0574												28.2417		0.48623		18.442		4.45647		18.442		4.45076
																				75534.4			6.06352												28.2728		0.48623		18.462		4.45128		18.462		4.45076
																				75613.1			6.06963												28.3038		0.48622		18.482		4.45016		18.482		4.45076
																				75691.8			6.07574												28.3348		0.48622		18.502		4.45958		18.502		4.45076
																				75770.4			6.08185												28.3659		0.48622		18.522		4.45354		18.522		4.45076
																				75849.1			6.08796												28.3969		0.48622		18.542		4.46259		18.542		4.45076
																				75927.8			6.09408												28.4279		0.48622		18.562		4.45298		18.562		4.45076
																				76006.5			6.10019												28.459		0.48622		18.582		4.44943		18.582		4.45076
																				76085.1			6.1063												28.49		0.48622		18.602		4.44577		18.602		4.45076
																				76163.8			6.11241												28.5		0.48622		18.622		4.45199		18.622		4.45076
																				76242.5			6.11852												28.521		0.48622		18.642		4.45452		18.642		4.45076
																				76321.1			6.12464												28.5521		0.48622		18.662		4.44651		18.662		4.45076
																				76399.8			6.13075												28.5831		0.48622		18.682		4.45192		18.682		4.45076
																				76478.5			6.13686												28.6141		0.48622		18.702		4.45404		18.702		4.45076
																				76557.1			6.14297												28.6452		0.48622		18.722		4.45494		18.722		4.45076
																				76635.8			6.14908												28.6762		0.48622		18.742		4.45388		18.742		4.45076
																				76714.5			6.15519												28.7072		0.48622		18.762		4.46746		18.762		4.46496
																				76793.2			6.16131												28.7382		0.48622		18.782		4.46888		18.782		4.46496
																				76871.8			6.16742												28.7693		0.48622		18.802		4.46153		18.802		4.46496
																				76950.5			6.17353												28.8003		0.48622		18.822		4.45898		18.822		4.46496
																				77029.2			6.17964												28.8313		0.48621		18.842		4.46442		18.842		4.46496
																				77107.8			6.18575												28.8624		0.48621		18.862		4.46319		18.862		4.46496
																				77186.5			6.19187												28.8934		0.48621		18.882		4.46025		18.882		4.46496
																				77265.2			6.19798												28.9244		0.48621		18.902		4.46033		18.902		4.46496
																				77343.8			6.20409												28.9555		0.48621		18.922		4.45624		18.922		4.46496
																				77422.5			6.2102												28.9865		0.48621		18.942		4.46343		18.942		4.46496
																				77501.2			6.21631												29.0175		0.48621		18.962		4.46439		18.962		4.46496
																				77579.8			6.22242												29.0485		0.48621		18.982		4.46093		18.982		4.46496
																				77658.5			6.22854												29.0796		0.48621		19.002		4.4607		19.002		4.46496
																				77737.2			6.23465												29.1106		0.48621		19.022		4.46312		19.022		4.46496
																				77815.9			6.24076												29.1416		0.48621		19.042		4.46505		19.042		4.46496
																				77894.5			6.24687												29.1727		0.48621		19.062		4.4675		19.062		4.46496
																				77973.2			6.25298												29.2037		0.48621		19.082		4.46406		19.082		4.46496
																				78051.9			6.2591												29.2347		0.48621		19.102		4.46497		19.102		4.46496
																				78130.5			6.26521												29.2658		0.48621		19.122		4.46367		19.122		4.46496
																				78209.2			6.27132												29.2968		0.48621		19.142		4.46268		19.142		4.46496
																				78287.9			6.27743												29.3278		0.48621		19.162		4.46395		19.162		4.46496
																				78366.5			6.28354												29.3589		0.48621		19.182		4.46281		19.182		4.46496
																				78445.2			6.28965												29.3899		0.48621		19.202		4.4677		19.202		4.46496
																				78523.9			6.29577												29.4209		0.48621		19.222		4.46602		19.222		4.46496
																				78602.6			6.30188												29.452		0.48621		19.242		4.46648		19.242		4.46496
																				78681.2			6.30799												29.483		0.48621		19.262		4.46353		19.262		4.46496
																				78759.9			6.3141												29.5		0.48621		19.282		4.46278		19.282		4.46496
																				78838.6			6.32021												29.514		0.48621		19.302		4.45914		19.302		4.46496
																				78917.2			6.32633												29.545		0.48621		19.322		4.46331		19.322		4.46496
																				78995.9			6.33244												29.5761		0.48621		19.342		4.46521		19.342		4.46496
																				79074.6			6.33855												29.6071		0.48621		19.362		4.4639		19.362		4.46496
																				79153.2			6.34466												29.6381		0.48621		19.382		4.4592		19.382		4.46496
																				79231.9			6.35077												29.6692		0.48621		19.402		4.46448		19.402		4.46496
																				79310.6			6.35688												29.7002		0.48621		19.422		4.46806		19.422		4.46496
																				79389.2			6.363												29.7312		0.48621		19.442		4.46822		19.442		4.46496
																				79467.9			6.36911												29.7623		0.48621		19.462		4.45624		19.462		4.46496
																				79546.6			6.37522												29.7933		0.48621		19.482		4.4575		19.482		4.46496
																				79625.3			6.38133												29.8243		0.48621		19.502		4.46378		19.502		4.46496
																				79703.9			6.38744												29.8554		0.48621		19.522		4.46385		19.522		4.46496
																				79782.6			6.39356												29.8864		0.48621		19.542		4.46553		19.542		4.46496
																				79861.3			6.39967												29.9174		0.48621		19.562		4.46375		19.562		4.46496
																				79939.9			6.40578												29.9485		0.48621		19.582		4.46693		19.582		4.46496
																				80018.6			6.41189												29.9795		0.48621		19.602		4.4634		19.602		4.46496
																				80097.3			6.418												30.0105		0.48621		19.622		4.46096		19.622		4.46496
																				80175.9			6.42411												30.0415		0.48621		19.642		4.46521		19.642		4.46496
																				80254.6			6.43023												30.0726		0.48621		19.662		4.46164		19.662		4.46496
																				80333.3			6.43634												30.1036		0.48621		19.682		4.46594		19.682		4.46496
																				80412			6.44245												30.1346		0.48621		19.702		4.46342		19.702		4.46496
																				80490.6			6.44856												30.1657		0.48621		19.722		4.46475		19.722		4.46496
																				80569.3			6.45467												30.1967		0.48621		19.742		4.46249		19.742		4.46496
																				80648			6.46079												30.2277		0.48621		19.762		4.46474		19.762		4.46496
																				80726.6			6.4669												30.2588		0.48621		19.782		4.46187		19.782		4.46496
																				80805.3			6.47301												30.2898		0.48621		19.802		4.46477		19.802		4.46496
																				80884			6.47912												30.3208		0.48621		19.822		4.4618		19.822		4.46496
																				80962.6			6.48523												30.3518		0.48621		19.842		4.46319		19.842		4.46496
																				81041.3			6.49135												30.3829		0.48621		19.862		4.47054		19.862		4.46496
																				81120			6.49746												30.4139		0.48621		19.882		4.45859		19.882		4.46496
																				81198.7			6.50357												30.4449		0.48621		19.902		4.46477		19.902		4.46496
																				81277.3			6.50968												30.476		0.48621		19.922		4.4678		19.922		4.46496
																				81356			6.51579												30.5		0.48621		19.942		4.46559		19.942		4.46496
																				81434.7			6.5219												30.507		0.48621		19.962		4.46657		19.962		4.46496
																				81513.3			6.52802												30.538		0.48621		19.982		4.4645		19.982		4.46496
																				81592			6.53413												31.5		0.48621		20.002		4.4651		20.002		4.46496
																																							20.022		4.46253		20.022		4.46496
																																							20.042		4.46082		20.042		4.46496
																																							20.062		4.46259		20.062		4.46496
																																							20.082		4.45872		20.082		4.46496
																																							20.102		4.4593		20.102		4.46496
																																							20.122		4.46463		20.122		4.46496
																																							20.142		4.4677		20.142		4.46496
																																							20.162		4.46589		20.162		4.46496
																																							20.182		4.46637		20.182		4.46496
																																							20.202		4.46944		20.202		4.46496
																																							20.222		4.4604		20.222		4.46496
																																							20.242		4.45887		20.242		4.46496
																																							20.262		4.46887		20.262		4.46496
																																							20.282		4.46031		20.282		4.46496
																																							20.304		4.47099		20.304		4.46496
																																							20.324		4.46619		20.324		4.46496
																																							20.344		4.4696		20.344		4.46496
																																							20.364		4.46974		20.364		4.46496
																																							20.384		4.46632		20.384		4.46496
																																							20.404		4.46517		20.404		4.46496
																																							20.422		4.46231		20.422		4.46496
																																							20.444		4.46709		20.444		4.46496
																																							20.464		4.46319		20.464		4.46496
																																							20.482		4.47161		20.482		4.46496
																																							20.504		4.46688		20.504		4.46496
																																							20.524		4.46321		20.524		4.46496
																																							20.544		4.46161		20.544		4.46496
																																							20.564		4.46408		20.564		4.46496
																																							20.584		4.46637		20.584		4.46496
																																							20.604		4.46247		20.604		4.46496
																																							20.624		4.4617		20.624		4.46496
																																							20.644		4.46228		20.644		4.46496
																																							20.664		4.47305		20.664		4.46496
																																							20.684		4.46708		20.684		4.46496
																																							20.704		4.46413		20.704		4.46496
																																							20.724		4.4616		20.724		4.46496
																																							20.744		4.46364		20.744		4.46496
																																							20.764		4.46749		20.764		4.46496
																																							20.784		4.47202		20.784		4.46496
																																							20.804		4.46452		20.804		4.46496
																																							20.824		4.46491		20.824		4.46496
																																							20.844		4.46684		20.844		4.46496
																																							20.864		4.46304		20.864		4.46496
																																							20.884		4.4663		20.884		4.46496
																																							20.904		4.46548		20.904		4.46496
																																							20.924		4.46415		20.924		4.46496
																																							20.944		4.46648		20.944		4.46496
																																							20.964		4.46144		20.964		4.46496
																																							20.984		4.46768		20.984		4.46496
																																							21.004		4.46662		21.004		4.46496
																																							21.024		4.47272		21.024		4.46496
																																							21.045		4.47281		21.045		4.46496
																																							21.065		4.47165		21.065		4.46496
																																							21.085		4.46632		21.085		4.46496
																																							21.105		4.46375		21.105		4.46496
																																							21.125		4.46086		21.125		4.46496
																																							21.145		4.46455		21.145		4.46496
																																							21.165		4.4599		21.165		4.46496
																																							21.185		4.46251		21.185		4.46496
																																							21.205		4.46087		21.205		4.46496
																																							21.225		4.45789		21.225		4.46496
																																							21.245		4.46261		21.245		4.46496
																																							21.265		4.46382		21.265		4.46496
																																							21.285		4.46901		21.285		4.46496
																																							21.305		4.47109		21.305		4.46496
																																							21.325		4.46436		21.325		4.46496
																																							21.345		4.45522		21.345		4.46496
																																							21.365		4.45678		21.365		4.46496
																																							21.385		4.46016		21.385		4.46496
																																							21.405		4.46122		21.405		4.46496
																																							21.425		4.47241		21.425		4.46496
																																							21.445		4.4682		21.445		4.46496
																																							21.465		4.46375		21.465		4.46496
																																							21.485		4.45739		21.485		4.46496
																																							21.505		4.45741		21.505		4.46496
																																							21.525		4.46558		21.525		4.46496
																																							21.545		4.46881		21.545		4.46496
																																							21.565		4.46948		21.565		4.46496
																																							21.585		4.46544		21.585		4.46496
																																							21.605		4.46492		21.605		4.46496
																																							21.625		4.4672		21.625		4.46496
																																							21.645		4.46683		21.645		4.46496
																																							21.665		4.45604		21.665		4.46496
																																							21.685		4.45878		21.685		4.46496
																																							21.705		4.4592		21.705		4.46496
																																							21.725		4.46142		21.725		4.46496
																																							21.745		4.4656		21.745		4.46496
																																							21.765		4.46616		21.765		4.46496
																																							21.785		4.46359		21.785		4.46496
																																							21.805		4.46241		21.805		4.46496
																																							21.825		4.464		21.825		4.46496
																																							21.845		4.46601		21.845		4.46496
																																							21.865		4.46429		21.865		4.46496
																																							21.885		4.46999		21.885		4.46496
																																							21.905		4.4645		21.905		4.46496
																																							21.925		4.47057		21.925		4.46496
																																							21.945		4.46524		21.945		4.46496
																																							21.965		4.4571		21.965		4.46496
																																							21.985		4.46515		21.985		4.46496
																																							22.005		4.47027		22.005		4.46496
																																							22.025		4.46883		22.025		4.46496
																																							22.045		4.46766		22.045		4.46496
																																							22.065		4.46373		22.065		4.46496
																																							22.085		4.46106		22.085		4.46496
																																							22.105		4.46166		22.105		4.46496
																																							22.125		4.46103		22.125		4.46496
																																							22.145		4.45777		22.145		4.46496
																																							22.165		4.46086		22.165		4.46496
																																							22.185		4.46659		22.185		4.46496
																																							22.205		4.46995		22.205		4.46496
																																							22.225		4.4686		22.225		4.46496
																																							22.245		4.46966		22.245		4.46496
																																							22.265		4.46921		22.265		4.46496
																																							22.285		4.46071		22.285		4.46496
																																							22.305		4.45677		22.305		4.46496
																																							22.325		4.4683		22.325		4.46496
																																							22.345		4.46803		22.345		4.46496
																																							22.365		4.461		22.365		4.46496
																																							22.385		4.457		22.385		4.46496
																																							22.405		4.46265		22.405		4.46496
																																							22.425		4.4634		22.425		4.46496
																																							22.445		4.46092		22.445		4.46496
																																							22.465		4.46618		22.465		4.46496
																																							22.485		4.46765		22.485		4.46496
																																							22.505		4.46889		22.505		4.46496
																																							22.525		4.46107		22.525		4.46496
																																							22.545		4.462		22.545		4.46496
																																							22.565		4.46657		22.565		4.46496
																																							22.585		4.47004		22.585		4.46496
																																							22.605		4.46404		22.605		4.46496
																																							22.625		4.46269		22.625		4.46496
																																							22.645		4.46461		22.645		4.46496
																																							22.665		4.46751		22.665		4.46496
																																							22.685		4.46257		22.685		4.46496
																																							22.705		4.46417		22.705		4.46496
																																							22.725		4.46591		22.725		4.46496
																																							22.745		4.47176		22.745		4.46496
																																							22.765		4.46522		22.765		4.46496
																																							22.785		4.46977		22.785		4.46496
																																							22.805		4.4691		22.805		4.46496
																																							22.825		4.46927		22.825		4.46496
																																							22.845		4.46403		22.845		4.46496
																																							22.865		4.46644		22.865		4.46496
																																							22.885		4.46759		22.885		4.46496
																																							22.905		4.46604		22.905		4.46496
																																							22.925		4.46439		22.925		4.46496
																																							22.945		4.46582		22.945		4.46496
																																							22.965		4.46872		22.965		4.46496
																																							22.985		4.47766		22.985		4.46496
																																							23.005		4.47261		23.005		4.46496
																																							23.025		4.46434		23.025		4.46496
																																							23.045		4.46593		23.045		4.46496
																																							23.065		4.46969		23.065		4.46496
																																							23.085		4.47126		23.085		4.46496
																																							23.105		4.46777		23.105		4.46496
																																							23.125		4.46507		23.125		4.46496
																																							23.145		4.46705		23.145		4.46496
																																							23.165		4.46418		23.165		4.46496
																																							23.185		4.46788		23.185		4.46496
																																							23.205		4.47041		23.205		4.46496
																																							23.225		4.46562		23.225		4.46496
																																							23.245		4.46217		23.245		4.46496
																																							23.265		4.46655		23.265		4.46496
																																							23.285		4.46487		23.285		4.46496
																																							23.305		4.46347		23.305		4.46496
																																							23.325		4.46654		23.325		4.46496
																																							23.345		4.46235		23.345		4.46496
																																							23.365		4.4623		23.365		4.46496
																																							23.385		4.46156		23.385		4.46496
																																							23.405		4.4643		23.405		4.46496
																																							23.425		4.46703		23.425		4.46496
																																							23.445		4.46408		23.445		4.46496
																																							23.465		4.46574		23.465		4.46496
																																							23.485		4.46934		23.485		4.46496
																																							23.505		4.46759		23.505		4.46496
																																							23.525		4.46836		23.525		4.46496
																																							23.545		4.46606		23.545		4.46496
																																							23.565		4.46561		23.565		4.46496
																																							23.585		4.46823		23.585		4.46496
																																							23.605		4.46034		23.605		4.46496
																																							23.625		4.46541		23.625		4.46496
																																							23.645		4.46747		23.645		4.46496
																																							23.665		4.46418		23.665		4.46496
																																							23.685		4.46538		23.685		4.46496
																																							23.705		4.46605		23.705		4.46496
																																							23.725		4.46503		23.725		4.46496
																																							23.745		4.46735		23.745		4.46496
																																							23.765		4.47004		23.765		4.46496
																																							23.785		4.46773		23.785		4.46496
																																							23.805		4.46888		23.805		4.46496
																																							23.825		4.46237		23.825		4.46496
																																							23.845		4.46451		23.845		4.46496
																																							23.865		4.46485		23.865		4.46496
																																							23.885		4.46421		23.885		4.46496
																																							23.905		4.46361		23.905		4.46496
																																							23.925		4.46532		23.925		4.46496
																																							23.945		4.46844		23.945		4.46496
																																							23.965		4.46955		23.965		4.46496
																																							23.985		4.46678		23.985		4.46496
																																							24.005		4.46526		24.005		4.46496
																																							24.025		4.46275		24.025		4.46496
																																							24.045		4.46881		24.045		4.46496
																																							24.065		4.46692		24.065		4.46496
																																							24.085		4.46219		24.085		4.46496
																																							24.105		4.46064		24.105		4.46496
																																							24.125		4.46888		24.125		4.46496
																																							24.145		4.47085		24.145		4.46496
																																							24.165		4.47094		24.165		4.46496
																																							24.185		4.46914		24.185		4.46496
																																							24.205		4.46649		24.205		4.46496
																																							24.225		4.46624		24.225		4.46496
																																							24.245		4.46379		24.245		4.46496
																																							24.265		4.46315		24.265		4.46496
																																							24.285		4.46645		24.285		4.46496
																																							24.305		4.47078		24.305		4.47402
																																							24.325		4.47095		24.325		4.47402
																																							24.345		4.47628		24.345		4.47402
																																							24.365		4.47676		24.365		4.47402
																																							24.385		4.47627		24.385		4.47402
																																							24.405		4.46811		24.405		4.47402
																																							24.425		4.46992		24.425		4.47402
																																							24.445		4.474		24.445		4.47402
																																							24.465		4.47739		24.465		4.47402
																																							24.485		4.47491		24.485		4.47402
																																							24.505		4.47412		24.505		4.47402
																																							24.525		4.47409		24.525		4.47402
																																							24.545		4.46674		24.545		4.47402
																																							24.565		4.47358		24.565		4.47402
																																							24.585		4.47803		24.585		4.47402
																																							24.605		4.47476		24.605		4.47402
																																							24.625		4.47572		24.625		4.47402
																																							24.645		4.47573		24.645		4.47402
																																							24.667		4.47465		24.667		4.47402
																																							24.687		4.47591		24.687		4.47402
																																							24.707		4.47559		24.707		4.47402
																																							24.725		4.47636		24.725		4.47402
																																							24.747		4.47099		24.747		4.47402
																																							24.767		4.46848		24.767		4.47402
																																							24.787		4.46931		24.787		4.47402
																																							24.805		4.47595		24.805		4.47402
																																							24.827		4.47495		24.827		4.47402
																																							24.847		4.47145		24.847		4.47402
																																							24.867		4.47683		24.867		4.47402
																																							24.887		4.47747		24.887		4.47402
																																							24.907		4.47919		24.907		4.47402
																																							24.927		4.47311		24.927		4.47402
																																							24.947		4.47182		24.947		4.47402
																																							24.967		4.47014		24.967		4.47402
																																							24.987		4.46887		24.987		4.47402
																																							25.007		4.46704		25.007		4.47402
																																							25.027		4.47396		25.027		4.47402
																																							25.047		4.48462		25.047		4.483
																																							25.067		4.48275		25.067		4.483
																																							25.087		4.48769		25.087		4.483
																																							25.107		4.4853		25.107		4.483
																																							25.127		4.4858		25.127		4.483
																																							25.147		4.48435		25.147		4.483
																																							25.167		4.48165		25.167		4.483
																																							25.187		4.48474		25.187		4.483
																																							25.207		4.47858		25.207		4.483
																																							25.227		4.48236		25.227		4.483
																																							25.247		4.48694		25.247		4.483
																																							25.267		4.48122		25.267		4.483
																																							25.287		4.48942		25.287		4.483
																																							25.307		4.48963		25.307		4.483
																																							25.327		4.48348		25.327		4.483
																																							25.347		4.48295		25.347		4.483
																																							25.367		4.4861		25.367		4.483
																																							25.387		4.48461		25.387		4.483
																																							25.407		4.48188		25.407		4.483
																																							25.427		4.4798		25.427		4.483
																																							25.447		4.48856		25.447		4.483
																																							25.467		4.48455		25.467		4.483
																																							25.487		4.47956		25.487		4.483
																																							25.507		4.48059		25.507		4.483
																																							25.527		4.47484		25.527		4.483
																																							25.547		4.48124		25.547		4.483
																																							25.567		4.48471		25.567		4.483
																																							25.587		4.4855		25.587		4.483
																																							25.607		4.48292		25.607		4.483
																																							25.627		4.48576		25.627		4.483
																																							25.647		4.48306		25.647		4.483
																																							25.667		4.47462		25.667		4.483
																																							25.687		4.47867		25.687		4.483
																																							25.707		4.4854		25.707		4.483
																																							25.727		4.48123		25.727		4.483
																																							25.747		4.48091		25.747		4.483
																																							25.767		4.48232		25.767		4.483
																																							25.787		4.47854		25.787		4.483
																																							25.807		4.48142		25.807		4.483
																																							25.827		4.48099		25.827		4.483
																																							25.847		4.48901		25.847		4.483
																																							25.867		4.48241		25.867		4.483
																																							25.887		4.47723		25.887		4.483
																																							25.907		4.47813		25.907		4.483
																																							25.927		4.48109		25.927		4.483
																																							25.947		4.48709		25.947		4.483
																																							25.967		4.48584		25.967		4.483
																																							25.987		4.48771		25.987		4.483
																																							26.007		4.47983		26.007		4.483
																																							26.027		4.47907		26.027		4.483
																																							26.047		4.48444		26.047		4.483
																																							26.067		4.48429		26.067		4.483
																																							26.087		4.47717		26.087		4.483
																																							26.107		4.48261		26.107		4.483
																																							26.127		4.48398		26.127		4.483
																																							26.147		4.48219		26.147		4.483
																																							26.167		4.48642		26.167		4.483
																																							26.187		4.48191		26.187		4.483
																																							26.207		4.48008		26.207		4.483
																																							26.227		4.47745		26.227		4.483
																																							26.247		4.48475		26.247		4.483
																																							26.267		4.48385		26.267		4.483
																																							26.287		4.48683		26.287		4.483
																																							26.307		4.48298		26.307		4.483
																																							26.327		4.48063		26.327		4.483
																																							26.347		4.48291		26.347		4.483
																																							26.367		4.48353		26.367		4.483
																																							26.387		4.48098		26.387		4.483
																																							26.407		4.48251		26.407		4.483
																																							26.427		4.48229		26.427		4.483
																																							26.447		4.47869		26.447		4.483
																																							26.467		4.47918		26.467		4.483
																																							26.487		4.48269		26.487		4.483
																																							26.507		4.48272		26.507		4.483
																																							26.527		4.48682		26.527		4.483
																																							26.547		4.4841		26.547		4.483
																																							26.567		4.47724		26.567		4.483
																																							26.587		4.47711		26.587		4.483
																																							26.607		4.48441		26.607		4.483
																																							26.627		4.48775		26.627		4.483
																																							26.647		4.49097		26.647		4.483
																																							26.667		4.48459		26.667		4.483
																																							26.687		4.48359		26.687		4.483
																																							26.707		4.48295		26.707		4.483
																																							26.727		4.48227		26.727		4.483
																																							26.747		4.47964		26.747		4.483
																																							26.767		4.48088		26.767		4.483
																																							26.787		4.47848		26.787		4.483
																																							26.807		4.48392		26.807		4.483
																																							26.827		4.48247		26.827		4.483
																																							26.847		4.48771		26.847		4.483
																																							26.867		4.48495		26.867		4.483
																																							26.887		4.48148		26.887		4.483
																																							26.907		4.47732		26.907		4.483
																																							26.927		4.48222		26.927		4.483
																																							26.947		4.48609		26.947		4.483
																																							26.967		4.48314		26.967		4.483
																																							26.987		4.48472		26.987		4.483
																																							27.007		4.4823		27.007		4.483
																																							27.027		4.481		27.027		4.483
																																							27.047		4.47927		27.047		4.483
																																							27.067		4.48291		27.067		4.483
																																							27.087		4.48111		27.087		4.483
																																							27.107		4.48458		27.107		4.483
																																							27.127		4.48289		27.127		4.483
																																							27.147		4.47827		27.147		4.483
																																							27.167		4.48143		27.167		4.483
																																							27.187		4.47832		27.187		4.483
																																							27.207		4.48063		27.207		4.483
																																							27.227		4.48354		27.227		4.483
																																							27.247		4.48377		27.247		4.483
																																							27.267		4.47856		27.267		4.483
																																							27.287		4.4875		27.287		4.483
																																							27.307		4.48865		27.307		4.483
																																							27.327		4.4852		27.327		4.483
																																							27.347		4.47992		27.347		4.483
																																							27.367		4.48458		27.367		4.483
																																							27.387		4.48257		27.387		4.483
																																							27.407		4.48143		27.407		4.483
																																							27.427		4.47936		27.427		4.483
																																							27.447		4.48363		27.447		4.483
																																							27.467		4.48755		27.467		4.483
																																							27.487		4.48302		27.487		4.483
																																							27.507		4.48266		27.507		4.483
																																							27.527		4.47576		27.527		4.483
																																							27.547		4.47805		27.547		4.483
																																							27.567		4.48004		27.567		4.483
																																							27.587		4.48137		27.587		4.483
																																							27.607		4.48439		27.607		4.483
																																							27.627		4.49078		27.627		4.483
																																							27.647		4.48496		27.647		4.483
																																							27.667		4.48449		27.667		4.483
																																							27.687		4.48085		27.687		4.483
																																							27.707		4.48833		27.707		4.483
																																							27.727		4.48204		27.727		4.483
																																							27.747		4.48222		27.747		4.483
																																							27.767		4.48998		27.767		4.483
																																							27.787		4.48496		27.787		4.483
																																							27.807		4.48667		27.807		4.483
																																							27.827		4.4782		27.827		4.483
																																							27.847		4.48327		27.847		4.483
																																							27.867		4.48375		27.867		4.483
																																							27.887		4.48158		27.887		4.483
																																							27.907		4.47597		27.907		4.483
																																							27.927		4.47501		27.927		4.483
																																							27.947		4.47455		27.947		4.483
																																							27.967		4.48371		27.967		4.483
																																							27.987		4.48495		27.987		4.483
																																							28.007		4.48518		28.007		4.483
																																							28.027		4.48423		28.027		4.483
																																							28.047		4.48463		28.047		4.483
																																							28.067		4.48543		28.067		4.483
																																							28.087		4.48398		28.087		4.483
																																							28.107		4.48974		28.107		4.483
																																							28.127		4.48446		28.127		4.483
																																							28.147		4.47709		28.147		4.483
																																							28.167		4.47426		28.167		4.483
																																							28.187		4.48529		28.187		4.483
																																							28.207		4.47863		28.207		4.483
																																							28.227		4.48286		28.227		4.483
																																							28.247		4.49209		28.247		4.483
																																							28.267		4.48688		28.267		4.483
																																							28.287		4.47938		28.287		4.483
																																							28.307		4.47713		28.307		4.483
																																							28.327		4.48169		28.327		4.483
																																							28.347		4.47937		28.347		4.483
																																							28.367		4.48365		28.367		4.483
																																							28.387		4.48161		28.387		4.483
																																							28.407		4.48471		28.407		4.483
																																							28.427		4.48334		28.427		4.483
																																							28.447		4.48221		28.447		4.483
																																							28.467		4.48352		28.467		4.483
																																							28.487		4.48645		28.487		4.483
																																							28.507		4.48302		28.507		4.483
																																							28.527		4.48798		28.527		4.483
																																							28.547		4.48396		28.547		4.483
																																							28.567		4.48143		28.567		4.483
																																							28.587		4.48315		28.587		4.483
																																							28.607		4.48151		28.607		4.483
																																							28.627		4.48709		28.627		4.483
																																							28.647		4.48742		28.647		4.483
																																							28.667		4.48687		28.667		4.483
																																							28.687		4.48015		28.687		4.483
																																							28.707		4.48455		28.707		4.483
																																							28.727		4.48669		28.727		4.483
																																							28.747		4.4832		28.747		4.483
																																							28.767		4.48114		28.767		4.483
																																							28.787		4.47994		28.787		4.483
																																							28.807		4.48109		28.807		4.483
																																							28.827		4.48661		28.827		4.483
																																							28.847		4.48733		28.847		4.483
																																							28.867		4.49135		28.867		4.483
																																							28.887		4.47848		28.887		4.483
																																							28.907		4.47996		28.907		4.483
																																							28.927		4.48001		28.927		4.483
																																							28.947		4.48537		28.947		4.483
																																							28.967		4.48518		28.967		4.483
																																							28.987		4.48457		28.987		4.483
																																							29.007		4.4828		29.007		4.483
																																							29.029		4.48161		29.029		4.483
																																							29.049		4.48116		29.049		4.483
																																							29.069		4.48005		29.069		4.483
																																							29.089		4.48104		29.089		4.483
																																							29.109		4.48096		29.109		4.483
																																							29.129		4.47655		29.129		4.483
																																							29.149		4.47878		29.149		4.483
																																							29.169		4.47909		29.169		4.483
																																							29.189		4.48556		29.189		4.483
																																							29.209		4.48607		29.209		4.483
																																							29.227		4.48632		29.227		4.483
																																							29.249		4.48301		29.249		4.483
																																							29.269		4.47678		29.269		4.483
																																							29.289		4.48333		29.289		4.483
																																							29.309		4.4776		29.309		4.483
																																							29.329		4.48366		29.329		4.483
																																							29.349		4.4901		29.349		4.483
																																							29.369		4.48384		29.369		4.483
																																							29.389		4.4847		29.389		4.483
																																							29.409		4.48821		29.409		4.483
																																							29.429		4.48539		29.429		4.483
																																							29.449		4.48397		29.449		4.483
																																							29.469		4.48403		29.469		4.483
																																							29.489		4.48619		29.489		4.483
																																							29.509		4.4849		29.509		4.483
																																							29.529		4.48471		29.529		4.483
																																							29.549		4.48847		29.549		4.483
																																							29.569		4.4869		29.569		4.483
																																							29.589		4.48451		29.589		4.483
																																							29.609		4.48099		29.609		4.483
																																							29.629		4.47845		29.629		4.483
																																							29.649		4.48502		29.649		4.483
																																							29.669		4.48584		29.669		4.483
																																							29.689		4.48925		29.689		4.483
																																							29.709		4.49219		29.709		4.483
																																							29.729		4.48753		29.729		4.483
																																							29.749		4.47791		29.749		4.483
																																							29.769		4.4821		29.769		4.483
																																							29.789		4.48537		29.789		4.483
																																							29.809		4.48224		29.809		4.483
																																							29.829		4.48288		29.829		4.483
																																							29.849		4.4869		29.849		4.483
																																							29.869		4.48299		29.869		4.483
																																							29.889		4.48734		29.889		4.483
																																							29.909		4.48869		29.909		4.483
																																							29.929		4.48797		29.929		4.483
																																							29.949		4.48385		29.949		4.483
																																							29.969		4.48172		29.969		4.483
																																							29.989		4.48198		29.989		4.483
																																							30.009		4.48269		30.009		4.483
																																							30.029		4.48622		30.029		4.483
																																							30.049		4.48723		30.049		4.483
																																							30.069		4.48016		30.069		4.483
																																							30.089		4.48808		30.089		4.483
																																							30.109		4.48412		30.109		4.483
																																							30.129		4.48798		30.129		4.483
																																							30.149		4.48838		30.149		4.483
																																							30.169		4.48684		30.169		4.483
																																							30.189		4.48812		30.189		4.483
																																							30.209		4.4811		30.209		4.483
																																							30.229		4.48002		30.229		4.483
																																							30.249		4.48627		30.249		4.483
																																							30.269		4.48554		30.269		4.483
																																							30.289		4.48583		30.289		4.483
																																							30.309		4.48107		30.309		4.483
																																							30.329		4.48454		30.329		4.483
																																							30.349		4.48306		30.349		4.483
																																							30.369		4.48429		30.369		4.483
																																							30.389		4.48234		30.389		4.483
																																							30.409		4.48069		30.409		4.483
																																							30.429		4.48162		30.429		4.483
																																							30.449		4.4852		30.449		4.483
																																							30.469		4.48721		30.469		4.483
																																							30.489		4.49208		30.489		4.49522
																																							30.509		4.49449		30.509		4.49522
																																							30.529		4.49173		30.529		4.49522
																																							30.549		4.49597		30.549		4.49522
																																							30.569		4.49301		30.569		4.49522
																																							30.589		4.49463		30.589		4.49522
																																							30.609		4.48879		30.609		4.49522
																																							30.629		4.49261		30.629		4.49522
																																							30.649		4.49637		30.649		4.49522
																																							30.669		4.49133		30.669		4.49522
																																							30.689		4.48722		30.689		4.49522
																																							30.709		4.49219		30.709		4.49522
																																							30.729		4.49536		30.729		4.49522
																																							30.749		4.49635		30.749		4.49522
																																							30.769		4.49399		30.769		4.49522
																																							30.789		4.49234		30.789		4.49522
																																							30.809		4.49347		30.809		4.49522
																																							30.829		4.49121		30.829		4.49522
																																							30.849		4.48831		30.849		4.49522
																																							30.869		4.48907		30.869		4.49522
																																							30.889		4.4941		30.889		4.49522
																																							30.909		4.49421		30.909		4.49522
																																							30.929		4.49468		30.929		4.49522
																																							30.949		4.4928		30.949		4.49522
																																							30.969		4.48996		30.969		4.49522
																																							30.989		4.49527		30.989		4.49522
																																							31.009		4.49129		31.009		4.49522
																																							31.029		4.49023		31.029		4.49522
																																							31.049		4.49062		31.049		4.49522
																																							31.069		4.50087		31.069		4.49522
																																							31.089		4.49286		31.089		4.49522
																																							31.109		4.49308		31.109		4.49522
																																							31.129		4.49271		31.129		4.49522
																																							31.149		4.49195		31.149		4.49522
																																							31.169		4.48981		31.169		4.49522
																																							31.189		4.49595		31.189		4.49522
																																							31.209		4.49542		31.209		4.49522
																																							31.229		4.49604		31.229		4.49522
																																							31.249		4.49485		31.249		4.49522
																																							31.269		4.49293		31.269		4.49522
																																							31.289		4.49526		31.289		4.49522
																																							31.309		4.49344		31.309		4.49522
																																							31.329		4.49193		31.329		4.49522
																																							31.349		4.49413		31.349		4.49522
																																							31.369		4.49845		31.369		4.49522
																																							31.389		4.49101		31.389		4.49522
																																							31.409		4.49939		31.409		4.49522
																																							31.429		4.49715		31.429		4.49522
																																							31.449		4.50053		31.449		4.49522
																																							31.469		4.49513		31.469		4.49522
																																							31.489		4.49278		31.489		4.49522
																																							31.509		4.49368		31.509		4.49522
																																							31.529		4.49425		31.529		4.49522
																																							31.549		4.49203		31.549		4.49522
																																							31.569		4.49408		31.569		4.49522
																																							31.589		4.48823		31.589		4.49522
																																							31.609		4.49162		31.609		4.49522
																																							31.629		4.49504		31.629		4.49522
																																							31.649		4.49847		31.649		4.49522
																																							31.669		4.49989		31.669		4.49522
																																							31.689		4.49612		31.689		4.49522
																																							31.709		4.50048		31.709		4.49522
																																							31.729		4.49838		31.729		4.49522
																																							31.749		4.49399		31.749		4.49522
																																							31.769		4.49388		31.769		4.49522
																																							31.789		4.49337		31.789		4.49522
																																							31.809		4.49238		31.809		4.49522
																																							31.829		4.49688		31.829		4.49522
																																							31.849		4.49561		31.849		4.49522
																																							31.869		4.49561		31.869		4.49522
																																							31.889		4.49344		31.889		4.49522
																																							31.909		4.49829		31.909		4.49522
																																							31.929		4.50157		31.929		4.49522
																																							31.949		4.49937		31.949		4.49522
																																							31.969		4.49545		31.969		4.49522
																																							31.989		4.49707		31.989		4.49522
																																							32.009		4.4958		32.009		4.49522
																																							32.029		4.49739		32.029		4.49522
																																							32.049		4.49691		32.049		4.49522
																																							32.069		4.49607		32.069		4.49522
																																							32.089		4.50126		32.089		4.49522
																																							32.109		4.49932		32.109		4.49522
																																							32.129		4.49745		32.129		4.49522
																																							32.149		4.49873		32.149		4.49522
																																							32.169		4.4932		32.169		4.49522
																																							32.189		4.49478		32.189		4.49522
																																							32.209		4.49402		32.209		4.49522
																																							32.229		4.49345		32.229		4.49522
																																							32.249		4.49709		32.249		4.49522
																																							32.269		4.49811		32.269		4.49522
																																							32.289		4.49495		32.289		4.49522
																																							32.309		4.49232		32.309		4.49522
																																							32.329		4.49841		32.329		4.49522
																																							32.349		4.49788		32.349		4.49522
																																							32.369		4.49212		32.369		4.49522
																																							32.389		4.4965		32.389		4.49522
																																							32.409		4.49956		32.409		4.49522
																																							32.429		4.50207		32.429		4.49522
																																							32.449		4.49529		32.449		4.49522
																																							32.469		4.49624		32.469		4.49522
																																							32.489		4.48981		32.489		4.49522
																																							32.509		4.49474		32.509		4.49522
																																							32.529		4.49712		32.529		4.49522
																																							32.549		4.49729		32.549		4.49522
																																							32.569		4.49554		32.569		4.49522
																																							32.589		4.49775		32.589		4.49522
																																							32.609		4.4954		32.609		4.49522
																																							32.629		4.49393		32.629		4.49522
																																							32.649		4.49002		32.649		4.49522
																																							32.669		4.4968		32.669		4.49522
																																							32.689		4.49422		32.689		4.49522
																																							32.715		4.49631		32.715		4.49522
																																							32.729		4.49932		32.729		4.49522
																																							32.749		4.49799		32.749		4.49522
																																							32.769		4.49555		32.769		4.49522
																																							32.789		4.49648		32.789		4.49522
																																							32.809		4.49465		32.809		4.49522
																																							32.829		4.49493		32.829		4.49522
																																							32.849		4.49624		32.849		4.49522
																																							32.869		4.49718		32.869		4.49522
																																							32.889		4.49725		32.889		4.49522
																																							32.909		4.49507		32.909		4.49522
																																							32.929		4.49612		32.929		4.49522
																																							32.949		4.49547		32.949		4.49522
																																							32.969		4.49296		32.969		4.49522
																																							32.989		4.50072		32.989		4.49522
																																							33.009		4.50118		33.009		4.49522
																																							33.029		4.49474		33.029		4.49522
																																							33.049		4.49972		33.049		4.49522
																																							33.069		4.49727		33.069		4.49522
																																							33.089		4.49424		33.089		4.49522
																																							33.109		4.49534		33.109		4.49522
																																							33.129		4.49295		33.129		4.49522
																																							33.149		4.49304		33.149		4.49522
																																							33.169		4.48855		33.169		4.49522
																																							33.189		4.49503		33.189		4.49522
																																							33.209		4.4929		33.209		4.49522
																																							33.229		4.49349		33.229		4.49522
																																							33.249		4.49703		33.249		4.49522
																																							33.269		4.50075		33.269		4.49522
																																							33.289		4.49902		33.289		4.49522
																																							33.309		4.4977		33.309		4.49522
																																							33.329		4.49725		33.329		4.49522
																																							33.349		4.49095		33.349		4.49522
																																							33.369		4.49382		33.369		4.49522
																																							33.389		4.50023		33.389		4.49522
																																							33.411		4.49895		33.411		4.49522
																																							33.431		4.49485		33.431		4.49522
																																							33.451		4.49304		33.451		4.49522
																																							33.471		4.49395		33.471		4.49522
																																							33.491		4.49937		33.491		4.49522
																																							33.511		4.49706		33.511		4.49522
																																							33.531		4.492		33.531		4.49522
																																							33.549		4.50002		33.549		4.49522
																																							33.571		4.48991		33.571		4.49522
																																							33.591		4.48647		33.591		4.49522
																																							33.611		4.48751		33.611		4.49522
																																							33.631		4.49708		33.631		4.49522
																																							33.651		4.49728		33.651		4.49522
																																							33.671		4.49204		33.671		4.49522
																																							33.691		4.49553		33.691		4.49522
																																							33.711		4.50041		33.711		4.49522
																																							33.731		4.49542		33.731		4.49522
																																							33.751		4.49519		33.751		4.49522
																																							33.771		4.49495		33.771		4.49522
																																							33.791		4.49266		33.791		4.49522
																																							33.811		4.49438		33.811		4.49522
																																							33.831		4.49834		33.831		4.49522
																																							33.851		4.49621		33.851		4.49522
																																							33.871		4.49822		33.871		4.49522
																																							33.891		4.49838		33.891		4.49522
																																							33.911		4.4984		33.911		4.49522
																																							33.931		4.49406		33.931		4.49522
																																							33.951		4.49637		33.951		4.49522
																																							33.971		4.4972		33.971		4.49522
																																							33.991		4.50144		33.991		4.49522
																																							34.011		4.49849		34.011		4.49522
																																							34.031		4.49386		34.031		4.49522
																																							34.051		4.498		34.051		4.49522
																																							34.071		4.49556		34.071		4.49522
																																							34.091		4.49854		34.091		4.49522
																																							34.111		4.49539		34.111		4.49522
																																							34.131		4.49069		34.131		4.49522
																																							34.151		4.49911		34.151		4.49522
																																							34.171		4.49406		34.171		4.49522
																																							34.191		4.49608		34.191		4.49522
																																							34.211		4.49014		34.211		4.49522
																																							34.231		4.49286		34.231		4.49522
																																							34.251		4.49859		34.251		4.49522
																																							34.271		4.49512		34.271		4.49522
																																							34.291		4.49399		34.291		4.49522
																																							34.311		4.49292		34.311		4.49522
																																							34.331		4.49494		34.331		4.49522
																																							34.351		4.49384		34.351		4.49522
																																							34.371		4.49476		34.371		4.49522
																																							34.391		4.49253		34.391		4.49522
																																							34.411		4.4919		34.411		4.49522
																																							34.431		4.48935		34.431		4.49522
																																							34.451		4.4911		34.451		4.49522
																																							34.471		4.49954		34.471		4.49522
																																							34.491		4.49601		34.491		4.49522
																																							34.511		4.49833		34.511		4.49522
																																							34.531		4.49445		34.531		4.49522
																																							34.551		4.49405		34.551		4.49522
																																							34.571		4.49235		34.571		4.49522
																																							34.591		4.49011		34.591		4.49522
																																							34.611		4.49757		34.611		4.49522
																																							34.631		4.49214		34.631		4.49522
																																							34.651		4.49304		34.651		4.49522
																																							34.671		4.48863		34.671		4.49522
																																							34.691		4.48292		34.691		4.49522
																																							34.711		4.49783		34.711		4.49522
																																							34.731		4.49231		34.731		4.49522
																																							34.751		4.49609		34.751		4.49522
																																							34.771		4.49472		34.771		4.49522
																																							34.791		4.49244		34.791		4.49522
																																							34.811		4.4934		34.811		4.49522
																																							34.831		4.49793		34.831		4.49522
																																							34.851		4.49926		34.851		4.49522
																																							34.871		4.49098		34.871		4.49522
																																							34.891		4.4908		34.891		4.49522
																																							34.911		4.49349		34.911		4.49522
																																							34.931		4.49484		34.931		4.49522
																																							34.951		4.49751		34.951		4.49522
																																							34.971		4.49422		34.971		4.49522
																																							34.991		4.4943		34.991		4.49522
																																							35.011		4.49152		35.011		4.49522
																																							35.031		4.49446		35.031		4.49522
																																							35.051		4.496		35.051		4.49522
																																							35.071		4.49174		35.071		4.49522
																																							35.091		4.48958		35.091		4.49522
																																							35.111		4.49071		35.111		4.49522
																																							35.131		4.49416		35.131		4.49522
																																							35.151		4.49699		35.151		4.49522
																																							35.171		4.4971		35.171		4.49522
																																							35.191		4.50218		35.191		4.49522
																																							35.211		4.49926		35.211		4.49522
																																							35.231		4.49775		35.231		4.49522
																																							35.251		4.49515		35.251		4.49522
																																							35.271		4.4929		35.271		4.49522
																																							35.291		4.49408		35.291		4.49522
																																							35.311		4.50118		35.311		4.49522
																																							35.331		4.49681		35.331		4.49522
																																							35.351		4.48984		35.351		4.49522
																																							35.371		4.4906		35.371		4.49522
																																							35.391		4.49721		35.391		4.49522
																																							35.411		4.49725		35.411		4.49522
																																							35.431		4.49189		35.431		4.49522
																																							35.451		4.49466		35.451		4.49522
																																							35.471		4.49352		35.471		4.49522
																																							35.491		4.49809		35.491		4.49522
																																							35.511		4.49346		35.511		4.49522
																																							35.531		4.48961		35.531		4.49522
																																							35.551		4.4859		35.551		4.49522
																																							35.571		4.49696		35.571		4.49522
																																							35.591		4.49648		35.591		4.49522
																																							35.611		4.50129		35.611		4.49522
																																							35.631		4.5007		35.631		4.49522
																																							35.651		4.49413		35.651		4.49522
																																							35.671		4.4913		35.671		4.49522
																																							35.691		4.49202		35.691		4.49522
																																							35.711		4.49223		35.711		4.49522
																																							35.731		4.49676		35.731		4.49522
																																							35.751		4.4961		35.751		4.49522
																																							35.771		4.48835		35.771		4.50162
																																							35.791		4.50006		35.791		4.50162
																																							35.811		4.50644		35.811		4.50162
																																							35.831		4.50617		35.831		4.50162
																																							35.851		4.50467		35.851		4.50162
																																							35.871		4.50223		35.871		4.50162
																																							35.891		4.50192		35.891		4.50162
																																							35.911		4.50612		35.911		4.50162
																																							35.931		4.49904		35.931		4.50162
																																							35.951		4.50492		35.951		4.50162
																																							35.971		4.49862		35.971		4.50162
																																							35.991		4.50223		35.991		4.50162
																																							36.011		4.50785		36.011		4.50162
																																							36.031		4.50179		36.031		4.50162
																																							36.051		4.50116		36.051		4.50162
																																							36.071		4.49925		36.071		4.50162
																																							36.091		4.50261		36.091		4.50162
																																							36.111		4.50717		36.111		4.50162
																																							36.131		4.50458		36.131		4.50162
																																							36.151		4.49667		36.151		4.50162
																																							36.171		4.49875		36.171		4.50162
																																							36.191		4.49579		36.191		4.50162
																																							36.211		4.5075		36.211		4.50162
																																							36.231		4.50501		36.231		4.50162
																																							36.251		4.50561		36.251		4.50162
																																							36.271		4.50164		36.271		4.50162
																																							36.291		4.50612		36.291		4.50162
																																							36.311		4.4985		36.311		4.50162
																																							36.331		4.49904		36.331		4.50162
																																							36.351		4.50393		36.351		4.50162
																																							36.371		4.50764		36.371		4.50162
																																							36.391		4.50763		36.391		4.50162
																																							36.411		4.49959		36.411		4.50162
																																							36.431		4.49976		36.431		4.50162
																																							36.451		4.50352		36.451		4.50162
																																							36.471		4.50474		36.471		4.50162
																																							36.491		4.50486		36.491		4.50162
																																							36.511		4.50536		36.511		4.50162
																																							36.531		4.51386		36.531		4.50162
																																							36.551		4.50606		36.551		4.50162
																																							36.571		4.50443		36.571		4.50162
																																							36.591		4.50398		36.591		4.50162
																																							36.611		4.50243		36.611		4.50162
																																							36.631		4.49476		36.631		4.50162
																																							36.651		4.50229		36.651		4.50162
																																							36.671		4.50495		36.671		4.50162
																																							36.691		4.50031		36.691		4.50162
																																							36.711		4.50004		36.711		4.50162
																																							36.731		4.49695		36.731		4.50162
																																							36.751		4.50146		36.751		4.50162
																																							36.771		4.50733		36.771		4.50162
																																							36.791		4.5044		36.791		4.50162
																																							36.811		4.50371		36.811		4.50162
																																							36.831		4.50156		36.831		4.50162
																																							36.851		4.49919		36.851		4.50162
																																							36.871		4.50489		36.871		4.50162
																																							36.891		4.49817		36.891		4.50162
																																							36.911		4.49828		36.911		4.50162
																																							36.931		4.50457		36.931		4.50162
																																							36.951		4.5026		36.951		4.50162
																																							36.971		4.49687		36.971		4.50162
																																							36.991		4.50216		36.991		4.50162
																																							37.011		4.49636		37.011		4.50162
																																							37.031		4.4923		37.031		4.50162
																																							37.051		4.49851		37.051		4.50162
																																							37.071		4.49699		37.071		4.50162
																																							37.091		4.49881		37.091		4.50162
																																							37.111		4.50061		37.111		4.50162
																																							37.131		4.49966		37.131		4.50162
																																							37.151		4.49825		37.151		4.50162
																																							37.171		4.50126		37.171		4.50162
																																							37.191		4.49782		37.191		4.50162
																																							37.211		4.49647		37.211		4.50162
																																							37.231		4.49896		37.231		4.50162
																																							37.251		4.50399		37.251		4.50162
																																							37.271		4.49899		37.271		4.50162
																																							37.291		4.50396		37.291		4.50162
																																							37.311		4.50373		37.311		4.50162
																																							37.331		4.5036		37.331		4.50162
																																							37.351		4.4938		37.351		4.50162
																																							37.371		4.4969		37.371		4.50162
																																							37.391		4.4981		37.391		4.50162
																																							37.411		4.5055		37.411		4.50162
																																							37.431		4.50173		37.431		4.50162
																																							37.451		4.50105		37.451		4.50162
																																							37.471		4.49876		37.471		4.50162
																																							37.491		4.49742		37.491		4.50162
																																							37.511		4.4946		37.511		4.50162
																																							37.531		4.495		37.531		4.50162
																																							37.551		4.49699		37.551		4.50162
																																							37.571		4.50134		37.571		4.50162
																																							37.591		4.50372		37.591		4.50162
																																							37.611		4.49751		37.611		4.50162
																																							37.631		4.50022		37.631		4.50162
																																							37.651		4.50301		37.651		4.50162
																																							37.671		4.50271		37.671		4.50162
																																							37.691		4.5034		37.691		4.50162
																																							37.711		4.49934		37.711		4.50162
																																							37.731		4.5041		37.731		4.50162
																																							37.751		4.5033		37.751		4.50162
																																							37.771		4.49492		37.771		4.50162
																																							37.793		4.50418		37.793		4.50162
																																							37.813		4.50079		37.813		4.50162
																																							37.833		4.50152		37.833		4.50162
																																							37.853		4.50264		37.853		4.50162
																																							37.873		4.50278		37.873		4.50162
																																							37.893		4.49843		37.893		4.50162
																																							37.913		4.50027		37.913		4.50162
																																							37.933		4.50413		37.933		4.50162
																																							37.953		4.5022		37.953		4.50162
																																							37.973		4.50178		37.973		4.50162
																																							37.993		4.50614		37.993		4.50162
																																							38.013		4.50661		38.013		4.50162
																																							38.033		4.49869		38.033		4.50162
																																							38.053		4.50104		38.053		4.50162
																																							38.073		4.50271		38.073		4.50162
																																							38.093		4.50139		38.093		4.50162
																																							38.113		4.49835		38.113		4.50162
																																							38.133		4.49814		38.133		4.50162
																																							38.153		4.50494		38.153		4.50162
																																							38.173		4.51008		38.173		4.50162
																																							38.193		4.50735		38.193		4.50162
																																							38.213		4.50709		38.213		4.50162
																																							38.233		4.50307		38.233		4.50162
																																							38.253		4.50162		38.253		4.50162
																																							38.273		4.49511		38.273		4.50162
																																							38.293		4.50075		38.293		4.50162
																																							38.313		4.50896		38.313		4.50162
																																							38.333		4.50745		38.333		4.50162
																																							38.353		4.50091		38.353		4.50162
																																							38.373		4.50243		38.373		4.50162
																																							38.393		4.50447		38.393		4.50162
																																							38.413		4.50408		38.413		4.50162
																																							38.433		4.50588		38.433		4.50162
																																							38.453		4.49729		38.453		4.50162
																																							38.473		4.50002		38.473		4.50162
																																							38.493		4.50419		38.493		4.50162
																																							38.513		4.5009		38.513		4.50162
																																							38.533		4.50313		38.533		4.50162
																																							38.553		4.50866		38.553		4.50162
																																							38.573		4.49924		38.573		4.50162
																																							38.593		4.49995		38.593		4.50162
																																							38.613		4.49583		38.613		4.50162
																																							38.633		4.49825		38.633		4.50162
																																							38.653		4.50097		38.653		4.50162
																																							38.673		4.497		38.673		4.50162
																																							38.693		4.50486		38.693		4.50162
																																							38.713		4.50247		38.713		4.50162
																																							38.733		4.49967		38.733		4.50162
																																							38.753		4.50385		38.753		4.50162
																																							38.773		4.50675		38.773		4.50162
																																							38.793		4.50815		38.793		4.50162
																																							38.813		4.50252		38.813		4.50162
																																							38.833		4.5034		38.833		4.50162
																																							38.853		4.50475		38.853		4.50162
																																							38.873		4.50442		38.873		4.50162
																																							38.893		4.50082		38.893		4.50162
																																							38.913		4.50375		38.913		4.50162
																																							38.933		4.50006		38.933		4.50162
																																							38.953		4.50477		38.953		4.50162
																																							38.973		4.50437		38.973		4.50162
																																							38.993		4.5051		38.993		4.50162
																																							39.013		4.50135		39.013		4.50162
																																							39.033		4.50426		39.033		4.50162
																																							39.053		4.50524		39.053		4.50162
																																							39.073		4.50584		39.073		4.50162
																																							39.093		4.50326		39.093		4.50162
																																							39.113		4.50125		39.113		4.50162
																																							39.133		4.49761		39.133		4.50162
																																							39.153		4.50106		39.153		4.50162
																																							39.173		4.50331		39.173		4.50162
																																							39.193		4.50424		39.193		4.50162
																																							39.213		4.50997		39.213		4.50162
																																							39.233		4.50342		39.233		4.50162
																																							39.253		4.50233		39.253		4.50162
																																							39.273		4.49884		39.273		4.50162
																																							39.293		4.503		39.293		4.50162
																																							39.313		4.50614		39.313		4.50162
																																							39.333		4.50521		39.333		4.50162
																																							39.353		4.49981		39.353		4.50162
																																							39.373		4.4946		39.373		4.50162
																																							39.393		4.50146		39.393		4.50162
																																							39.413		4.50167		39.413		4.50162
																																							39.433		4.50372		39.433		4.50162
																																							39.453		4.50123		39.453		4.50162
																																							39.473		4.50104		39.473		4.50162
																																							39.493		4.502		39.493		4.50162
																																							39.513		4.50594		39.513		4.50162
																																							39.533		4.5045		39.533		4.50162
																																							39.553		4.5005		39.553		4.50162
																																							39.573		4.49617		39.573		4.50162
																																							39.593		4.49813		39.593		4.50162
																																							39.613		4.5019		39.613		4.50162
																																							39.633		4.50696		39.633		4.50162
																																							39.653		4.50243		39.653		4.50162
																																							39.673		4.50289		39.673		4.50162
																																							39.693		4.50502		39.693		4.50162
																																							39.713		4.50202		39.713		4.50162
																																							39.733		4.50361		39.733		4.50162
																																							39.753		4.49861		39.753		4.50162
																																							39.773		4.4946		39.773		4.50162
																																							39.793		4.50504		39.793		4.50162
																																							39.813		4.50823		39.813		4.50162
																																							39.833		4.50285		39.833		4.50162
																																							39.853		4.49247		39.853		4.50162
																																							39.873		4.49732		39.873		4.50162
																																							39.893		4.50314		39.893		4.50162
																																							39.913		4.50132		39.913		4.50162
																																							39.933		4.50221		39.933		4.50162
[truncated: 1,254 more rows]

## Sheet: Fig 3
Figure 2a										Figure 2b																	Figure 2c										Figure 2d
	Top		Fluorescence image of TRR							ssDNA				TRR-ssDNA				dsT-TRR-ssDNA				ssT-TRR-ssDNA					dsT-TRR-ssDNA					ssT-TRR-ssDNA					TRR-ssDNA					dsT-TRR-ssDNA					ssT-TRR-ssDNA
										Distance (um)		Force (pN)		Distance (um)		Force (pN)		Distance (um)		Force (pN)		Distance (um)		Force (pN)			Rel. Lengthening (%)			Mean ± SEM		Rel. Lengthening (%)			Mean ± SEM		Force (pN)		Rel. Lengthening (%)			Force (pN)		Rel. Lengthening (%)			Force (pN)		Rel. Lengthening (%)
										12.9094		4.25891		22.9598		3.39955		25.6514		2.43253		30.7298		7.26971			10.119			16 ± 5		7.05			-3.7 ± 8.9		3.39955		43.0469			2.43253		52.8344			7.26971		48.9128
										12.8232		4.11595		22.9581		3.41276		25.7315		2.76746		30.7297		7.19905			16.1392					-2.26					3.41276		43.0405			2.76746		53.1258			7.19905		48.709
										12.7355		4.45788		22.9634		3.42889		25.7706		2.41113		30.7272		7.24289			23.5294					-7.2					3.42889		43.0598			2.41113		53.268			7.24289		48.8261
	Middle		Fluorescence image dsT-DNA							12.6379		4.40458		22.9626		3.58172		25.8061		2.83272		30.7295		7.31841			16.6667					0.84					3.58172		43.057			2.83272		53.3971			7.31841		48.9367
										12.5584		4.47094		22.9397		3.57374		25.8902		2.82228		30.7321		7.25229			19.1861					-4.92					3.57374		42.9735			2.82228		53.7026			7.25229		48.8711
										12.4716		4.50884		22.9663		3.61723		25.9549		2.88205		30.7245		7.11635			15.3846					-8.33					3.61723		43.0703			2.88205		53.938			7.11635		47.3751
										12.383		4.49207		22.9972		3.56924		25.9674		2.64573		30.7296		7.23062			18.4971					0					3.56924		43.1828			2.64573		53.9834			7.23062		48.7995
										12.2928		4.19283		23.07		3.67765		26.0403		2.86745		30.7279		7.29348			13.6095					-16					3.67765		43.3293			2.86745		54.2484			7.29348		48.9745
										12.2056		4.15988		23.1104		3.62946		26.1332		2.84614		30.726		7.1688			10.3448					-16.6					3.62946		43.5944			2.84614		54.5863			7.1688		47.6463
										12.1188		4.19557		23.1678		3.78794		26.1571		2.81626		30.7297		7.09422			9.01639					10.5					3.78794		44.0982			2.81626		54.6732			7.09422		47.5934
	Bottom		Fluorescence image ssT-DNA							12.0287		4.33648		23.2471		4.05237		26.2138		3.02962		30.7265		7.19514			10.2128										4.05237		44.3748			3.02962		54.8794			7.19514		48.4068
										11.9351		4.20679		23.2959		3.80961		26.2947		2.95441		30.7304		7.28926			20.438										3.80961		44.5537			2.95441		55.1735			7.28926		48.9714
										11.8429		4.30481		23.3248		3.82455		26.346		3.14376		30.7274		7.35278			10										3.82455		44.6572			3.14376		55.3601			7.35278		48.6811
										11.7551		4.41899		23.4002		3.95388		26.368		3.32534		30.7256		7.30848			23.0769										3.95388		44.9197			3.32534		55.4402			7.30848		48.9944
										11.6558		4.3847		23.4851		4.05337		26.4709		3.05823		30.7292		7.16925			20.625										4.05337		45.2405			3.05823		55.8143			7.16925		47.6602
										11.565		4.27546		23.533		4.18938		26.5324		3.32078		30.7245		7.20592			19.6078										4.18938		41.1524			3.32078		56.0381			7.20592		48.7099
										11.4759		4.39008		23.6063		4.06506		26.5592		3.49345		30.7288		7.04405													4.06506		45.6821			3.49345		56.1354			7.04405		48.3982
										11.3891		4.22743		23.671		4.14705		26.6616		3.21617		30.7277		7.34347													4.14705		44.3836			3.21617		56.5078			7.34347		48.7493
										11.3012		4.10603		23.6982		4.2783		26.7234		3.56805		30.727		7.26816													4.2783		44.0233			3.56805		56.7326			7.26816		48.8981
										11.2101		3.67915		23.7845		4.0254		26.7379		3.55106		30.7262		7.25883													4.0254		46.2451			3.55106		56.7852			7.25883		48.8685
										11.122		3.67677		23.8544		4.38443		26.835		3.11508		30.7275		7.01569													4.38443		44.3081			3.11508		57.1384			7.01569		49.423
										11.0446		4.02918		23.8678		4.2911		26.8979		3.73856		30.7255		7.15337													4.2911		44.199			3.73856		57.402			7.15337		47.5664
										11.0428		3.79952		23.9279		4.08449		26.9278		3.38052		30.7275		7.11251													4.08449		46.8583			3.38052		57.4758			7.11251		47.3993
										11.0434		4.07844		24.0308		3.89536		26.9958		3.31679		30.7298		7.14255													3.89536		47.2289			3.31679		57.723			7.14255		47.5271
										11.0436		3.80929		24.0555		4.25902		27.0717		3.79882		30.7264		7.28333													4.25902		40.5341			3.79882		58.2894			7.28333		48.9399
										11.0383		3.79482		24.1097		4.32385		27.1012		3.91869		30.78		7.06386													4.32385		44.8096			3.91869		57.1212			7.06386		48.085
										11.0378		4.10036		24.1981		4.11435		27.1532		3.1667		30.871		7.38516													4.11435		43.1283			3.1667		58.2955			7.38516		48.9695
										11.0462		4.13979		24.2469		4.37593		27.2347		3.57066		30.9579		7.55798													4.37593		44.142			3.57066		58.5917			7.55798		48.0378
										11.0456		3.88078		24.3258		4.30588		27.2928		4.08696		31.053		7.51759													4.30588		45.4038			4.08696		59.0965			7.51759		48.6754
										11.0484		3.9358		24.4218		4.38604		27.3251		3.47196		31.1438		7.65455													4.38604		46.5851			3.47196		58.9207			7.65455		47.9229
										11.0456		3.97922		24.4507		4.22293		27.4031		4.15262		31.2349		7.93078													4.22293		46.4525			4.15262		56.7868			7.93078		47.768
										11.0434		3.78046		24.4732		4.44665		27.472		4.2451		31.3236		8.03058													4.44665		44.301			4.2451		57.8674			8.03058		47.399
										11.046		3.90397		24.577		4.4043		27.5108		3.62583		31.4117		8.37313													4.4043		43.427			3.62583		59.5956			8.37313		47.2324
										11.0453		4.24983		24.6369		4.62127		27.6041		4.04762		31.5033		8.40219													4.62127		40.2475			4.04762		60.2179			8.40219		47.3939
										11.0414		3.89148		24.6469		4.39638		27.6735		4.38599		31.5934		8.70118													4.39638		45.5676			4.38599		58.4033			8.70118		46.1251
										11.0456		3.86848		24.73		4.34487		27.6942		3.78115		31.6871		8.64997													4.34487		44.4505			3.78115		60.5492			8.64997		46.5976
										11.0527		4.11005		24.8186		4.53385		27.7695		4.26434		31.7821		8.8319													4.53385		44.2782			4.26434		54.164			8.8319		46.5986
										11.1387		3.87667		24.8303		4.35574		27.8514		4.33761		31.8714		9.09985													4.35574		42.5692			4.33761		57.3035			9.09985		45.9099
										11.2269		4.11068		24.9064		4.46095		27.8934		4.06806		31.9638		9.33309													4.46095		44.4094			4.06806		61.2716			9.33309		46.2612
										11.3242		3.98217		24.9851		4.69607		27.9893		4.26839		32.0558		9.15383													4.69607		41.6226			4.26839		56.2784			9.15383		46.6854
										11.4179		3.91975		25.0188		4.64578		28.0508		4.65759		32.1435		9.30964													4.64578		42.057			4.65759		53.2853			9.30964		47.0127
										11.5038		4.13804		25.0766		4.63805		28.0789		3.7007		32.232		9.41255													4.63805		42.1345			3.7007		61.4703			9.41255		46.9052
										11.5956		4.12718		25.1662		4.73362		28.1488		4.32954		32.3163		9.7198													4.73362		41.0175			4.32954		59.278			9.7198		45.9926
										11.6875		4.16561		25.2033		4.58746		28.2215		4.52197		32.4062		9.86712													4.58746		42.4188			4.52197		57.7049			9.86712		45.972
										11.7781		4.32689		25.2299		4.50761		28.2676		4.27116		32.4936		9.91663													4.50761		46.4174			4.27116		58.6373			9.91663		46.0517
										11.8742		4.16264		25.3142		4.7161		28.3556		4.27599		32.5826		9.98662													4.7161		42.1452			4.27599		61.0383			9.98662		46.2764
										11.9688		4.45412		25.3801		4.83778		28.4263		4.6544		32.6664		10.4426													4.83778		45.8761			4.6544		54.5962			10.4426		45.4935
										12.0576		4.21696		25.3975		5.03178		28.4624		3.8736		32.7552		10.5956													5.03178		41.0252			3.8736		63.1221			10.5956		45.177
										12.1508		4.41334		25.4678		5.10545		28.5096		4.40325		32.8372		10.813													5.10545		41.8436			4.40325		57.7713			10.813		44.7915
										12.2386		4.2315		25.5534		4.92981		28.5959		4.64884		32.9323		10.4233													4.92981		42.7435			4.64884		55.1172			10.4233		46.547
										12.3325		4.52115		25.5931		4.92697		28.6523		4.42791		33.022		10.947													4.92697		42.9939			4.42791		56.9472			10.947		45.7433
										12.417		4.80699		25.6353		5.04385		28.7342		4.78986		33.1138		10.9699													5.04385		41.7537			4.78986		56.5013			10.9699		45.9288
										12.5075		4.23634		25.714		4.90754		28.804		4.73787		33.2013		11.2788													4.90754		44.2302			4.73787		54.1026			11.2788		45.5364
										12.5979		4.40113		25.7823		4.79649		28.8354		4.45385		33.294		11.4653													4.79649		46.8647			4.45385		61.2917			11.4653		45.6335
										12.6833		4.43752		25.7989		5.09123		28.8885		4.76237		33.3884		11.3585													5.09123		43.1324			4.76237		54.741			11.3585		46.114
										12.7757		4.45506		25.8778		4.80163		28.9685		4.86595		33.4708		11.788													4.80163		48.0625			4.86595		57.7697			11.788		45.8774
										12.8653		4.26576		25.9698		4.69087		29.0216		4.76829		33.559		11.9741													4.69087		45.3785			4.76829		55.3997			11.9741		45.4706
										12.956		4.45423		25.9857		5.10974		29.0666		4.58903		33.6484		12.1593													5.10974		43.7014			4.58903		56.4507			12.1593		45.7626
										13.0418		4.42635		26.0422		5.03795		29.1434		5.22504		33.7368		12.4232													5.03795		43.2998			5.22504		53.4638			12.4232		45.5591
										13.1371		4.35597		26.1263		4.86352		29.21		4.78848		33.8243		12.6637													4.86352		47.5341			4.78848		58.0024			12.6637		45.2418
										13.2328		4.49198		26.1758		5.13825		29.2205		4.92145		33.9153		12.8542													5.13825		44.2224			4.92145		56.411			12.8542		45.6624
										13.3248		4.67295		26.199		4.99572		29.2977		5.21522		34.0003		12.9654													4.99572		44.3468			5.21522		54.2842			12.9654		45.7912
										13.4229		4.56587		26.2986		4.99807		29.3809		4.85608		34.0854		13.2148													4.99807		44.6826			4.85608		59.674			13.2148		45.6945
										13.5139		4.57907		26.3604		5.51088		29.4121		4.92365		34.1753		13.2509													5.51088		42.6072			4.92365		57.0171			13.2509		45.955
										13.6102		4.61252		26.3715		5.37673		29.4513		5.26047		34.2688		13.3631													5.37673		43.2804			5.26047		53.6479			13.3631		46.0885
										13.7016		4.77876		26.4582		5.26868		29.5516		4.918		34.3607		13.7166													5.26868		42.5471			4.918		57.7564			13.7166		45.9259
										13.7979		4.92947		26.5345		5.22311		29.5979		5.20065		34.4454		13.8574													5.22311		44.0277			5.20065		55.7603			13.8574		46.1312
										13.8871		5.06053		26.5596		5.19037		29.6287		5.1982		34.538		14.2689													5.19037		44.9833			5.1982		55.9371			14.2689		45.8048
										13.9833		4.74408		26.6374		5.39857		29.7252		5.04915		34.6309		14.5289													5.39857		43.96			5.04915		56.7198			14.5289		45.7517
										14.0741		5.17452		26.7168		5.68039		29.7786		5.28074		34.72		14.5194													5.68039		41.7609			5.28074		54.3029			14.5194		46.0899
										14.1641		5.04741		26.7397		5.06705		29.8419		5.06012		34.8086		14.6443													5.06705		46.6977			5.06012		57.9859			14.6443		46.5491
										14.2548		5.3174		26.8025		5.18771		29.9352		5.25929		34.8943		15.1009													5.18771		45.9368			5.25929		55.4387			15.1009		46.1082
										14.3445		5.47835		26.8817		5.35873		29.985		5.2731		34.9867		15.1062													5.35873		45.3724			5.2731		55.2554			15.1062		46.44
										14.4304		5.53305		26.9357		5.29083		30.0184		5.1854		35.0765		15.5337													5.29083		43.6988			5.1854		57.6919			15.5337		46.0179
										14.512		5.42623		27.0255		5.20301		30.1067		5.47891		35.1654		15.6778													5.20301		46.3441			5.47891		57.2987			15.6778		46.2241
										14.5996		5.41271		27.1066		5.42684		30.1645		5.52861		35.2522		15.9824													5.42684		45.7541			5.52861		55.7778			15.9824		46.2869
										14.6835		5.51524		27.1279		5.35152		30.2254		5.52793		35.3463		15.9963													5.35152		46.3625			5.52793		55.7808			15.9963		46.6172
										14.773		5.41327		27.1878		5.46786		30.3133		5.31675		35.4442		16.1011													5.46786		43.577			5.31675		58.3219			16.1011		46.8819
										14.8612		5.6741		27.2672		5.46427		30.3617		5.73486		35.53		16.152													5.46427		43.588			5.73486		53.9804			16.152		47.1498
										14.9465		5.29468		27.3163		5.51098		30.3957		5.57585		35.6221		16.5654													5.51098		46.0799			5.57585		55.6456			16.5654		46.9793
										15.0403		5.56446		27.3727		5.52425		30.4906		5.4481		35.7178		16.7201													5.52425		44.2176			5.4481		56.4972			16.7201		47.2058
										15.1345		5.67016		27.4594		5.44947		30.5482		5.78305		35.8068		17.1923													5.44947		45.3742			5.78305		54.4993			17.1923		47.1703
										15.2263		5.5241		27.5099		5.52712		30.6025		5.65082		35.8904		17.4334													5.52712		45.6446			5.65082		55.45			17.4334		47.289
										15.3235		5.4664		27.5307		5.61995		30.6902		5.7758		35.975		17.8527													5.61995		44.4827			5.7758		55.0394			17.8527		47.1877
										15.4158		5.64534		27.6234		5.89021		30.7503		5.78004		36.0613		17.8516													5.89021		42.9256			5.78004		55.2438			17.8516		47.5026
										15.5087		5.72561		27.6908		5.71989		30.8296		5.93248		36.148		18.0508													5.71989		44.0761			5.93248		54.4669			18.0508		47.5629
										15.6079		5.83467		27.7114		5.62439		30.9138		5.73338		36.2313		18.3133													5.62439		45.0649			5.73338		55.9928			18.3133		47.8795
										15.6961		5.83574		27.7891		5.75792		30.9405		5.76989		36.3158		18.3723													5.75792		44.5493			5.76989		55.9693			18.3723		48.1199
										15.7805		5.84015		27.8646		5.72717		30.9925		5.67658		36.3997		18.7533													5.72717		44.9255			5.67658		58.1255			18.7533		47.9951
										15.8755		5.69129		27.9027		5.88757		31.0733		6.02785		36.4915		18.7419													5.88757		43.9485			6.02785		55.0873			18.7419		48.3409
										15.966		6.08234		27.9608		5.88674		31.1284		6.19133		36.5804		19.339													5.88674		44.1623			6.19133		54.6367			19.339		48.2274
										16.0626		6.1679		28.0395		5.74254		31.1976		6.15139		36.6763		19.1699													5.74254		45.5106			6.15139		54.4116			19.1699		48.7043
										16.1515		6.48326		28.0935		5.87022		31.2863		6.07655		36.7663		19.35													5.87022		44.6905			6.07655		55.7265			19.35		48.8949
										16.2458		6.15433		28.116		6.03078		31.3232		6.22361		36.8544		19.8178													6.03078		44.3254			6.22361		55.141			19.8178		48.5383
										16.3352		6.32475		28.2028		5.87546		31.3588		6.02894		36.9575		19.6928													5.87546		45.0736			6.02894		56.1225			19.6928		49.0112
										16.4281		6.34757		28.2731		5.9982		31.4525		6.55177		37.043		20.3399													5.9982		44.9874			6.55177		53.4861			20.3399		48.8453
										16.5214		6.47619		28.3332		5.99453		31.5082		6.29299		37.1391		20.2644													5.99453		45.2162			6.29299		55.3752			20.2644		49.246
										16.6233		6.48943		28.4137		5.7763		31.5242		6.65203		37.2308		20.4584													5.7763		46.7596			6.65203		53.5667			20.4584		49.4472
										16.7183		6.50005		28.4683		5.94501		31.6131		6.47282		37.3193		20.6972													5.94501		45.8453			6.47282		54.888			20.6972		49.6209
										16.8081		6.68202		28.5043		6.2377		31.6896		6.27982		37.4122		21.0266													6.2377		44.8012			6.27982		56.118			21.0266		49.7595
										16.8967		6.9098		28.5838		6.20234		31.6986		6.43924		37.513		21.0092													6.20234		45.314			6.43924		55.2874			21.0092		50.1366
										16.9851		6.7737		28.6638		6.04125		31.7792		6.47537		37.6028		21.1359													6.04125		46.2881			6.47537		55.4851			21.1359		50.3815
										17.0756		6.92484		28.6712		6.35089		31.865		6.59951		37.6935		21.5437													6.35089		44.5115			6.59951		54.9003			21.5437		50.4425
										17.1519		7.03936		28.7647		6.24879		31.8917		6.68708		37.7867		21.5525													6.24879		45.6783			6.68708		54.8137			21.5525		50.7767
										17.2492		7.307		28.8412		6.14571		31.9537		6.27979		37.8708		22.0777													6.14571		45.9234			6.27979		57.0787			22.0777		50.7908
										17.3359		7.19761		28.8567		6.40065		32.0394		6.88379		37.9667		22.2231													6.40065		45.0549			6.88379		53.43			22.2231		51.0146
										17.4139		6.90443		28.9178		6.40937		32.0838		6.75638		38.0541		22.4414													6.40937		45.254			6.75638		55.0259			22.4414		51.1424
										17.5054		7.04556		29.0008		6.3163		32.1084		6.37657		38.1466		22.476													6.3163		46.1101			6.37657		56.9428			22.476		51.4491
										17.5944		7.1895		29.0467		6.59968		32.1992		6.85271		38.237		22.5942													6.59968		44.6515			6.85271		54.3816			22.5942		51.6782
										17.6987		7.11465		29.0603		6.31404		32.2668		6.74955		38.3266		22.8677													6.31404		46.3405			6.74955		55.7393			22.8677		51.7736
										17.7891		7.57896		29.1473		6.54186		32.2831		6.87572		38.4171		22.9496													6.54186		45.1211			6.87572		54.4122			22.9496		52.0343
										17.8833		7.59305		29.2329		6.55454		32.365		6.99352		38.5049		23.1113													6.55454		45.4096			6.99352		55.4316			23.1113		52.2193
										17.9764		7.66311		29.2413		6.45451		32.443		7.11211		38.5937		23.4117													6.45451		46.3113			7.11211		53.6417			23.4117		52.2608
										18.0762		7.90478		29.3211		6.27708		32.4962		7.04282		38.6845		23.3269													6.27708		47.5225			7.04282		55.0807			23.3269		52.6756
										18.1605		8.00225		29.3993		6.80017		32.5739		7.18852		38.7705		23.7971													6.80017		44.827			7.18852		54.4659			23.7971		52.6307
										18.2547		7.89543		29.42		6.47286		32.6581		7.26954		38.8571		23.9557													6.47286		46.9129			7.26954		55.9242			23.9557		52.8607
										18.3437		8.32445		29.4965		6.66699		32.6711		7.20519		38.9425		24.0045													6.66699		46.1666			7.20519		55.7863			24.0045		53.1452
										18.435		8.27633		29.5787		6.4804		32.7534		7.13463		39.034		24.1935													6.4804		48.2823			7.13463		54.8455			24.1935		53.3971
										18.5258		8.17804		29.6187		6.77298		32.8291		7.17731		39.1241		24.3611													6.77298		45.9454			7.17731		55.3374			24.3611		53.6627
										18.6165		8.10291		29.7087		7.10354		32.8762		7.35655		39.2201		24.3698													7.10354		43.786			7.35655		56.4677			24.3698		54.0086
										18.7075		8.3136		29.7918		7.12503		32.9584		7.53197		39.3121		24.5527													7.12503		44.0276			7.53197		55.5004			24.5527		54.2752
										18.8016		8.30749		29.8063		6.83892		33.0259		7.59152		39.4001		24.6827													6.83892		45.8447			7.59152		55.1011			24.6827		54.5471
										18.8913		8.66139		29.8723		7.06382		33.0579		7.61666		39.4994		24.9862													7.06382		44.7845			7.61666		55.0664			24.9862		54.7955
										18.9818		8.86392		29.9728		7.23627		33.1345		7.79273		39.5887		25.0564													7.23627		46.0636			7.79273		54.5557			25.0564		55.0937
										19.0703		9.01091		30.0035		6.93387		33.2111		7.93674		39.6842		25.3571													6.93387		46.9888			7.93674		54.9355			25.3571		55.3163
										19.1597		9.26146		30.0972		6.97162		33.236		7.56693		39.7734		25.6541													6.97162		47.2378			7.56693		56.2574			25.6541		55.5175
										19.2527		9.08778		30.1691		7.31377		33.2793		8.09977		39.8688		26.0821													7.31377		46.9324			8.09977		53.3708			26.0821		55.5288
										19.3439		9.422		30.2232		7.10293		33.3688		7.84379		39.9689		26.0458													7.10293		45.6628			7.84379		55.1853			26.0458		55.9301
										19.4342		9.48907		30.3009		7.29462		33.4171		7.90589		40.0558		26.0166													7.29462		47.425			7.90589		55.7816			26.0166		56.2759
										19.5248		9.64137		30.3784		7.21142		33.4558		8.21102		40.1483		26.3784													7.21142		47.4669			8.21102		54.4016			26.3784		56.3994
										19.6164		9.75576		30.384		7.57524		33.5456		8.39739		40.2392		26.4946													7.57524		45.8265			8.39739		54.8488			26.4946		56.673
										19.707		9.74093		30.4623		7.70772		33.605		8.50212		40.3407		26.9631													7.70772		45.2091			8.50212		54.4457			26.9631		56.8134
										19.7988		9.96835		30.5466		7.52262		33.6178		7.9948		40.4282		27.0266													7.52262		46.7977			7.9948		56.2318			27.0266		57.1008
										19.886		9.95938		30.5718		7.60972		33.6934		8.4095		40.5182		27.5765													7.60972		46.0595			8.4095		55.3145			27.5765		57.121
										19.9752		10.0241		30.6251		7.34125		33.7747		8.45089		40.6097		27.6098													7.34125		48.3924			8.45089		55.3655			27.6098		57.4314
										20.0673		10.3707		30.7095		7.74331		33.8081		8.19743		40.699		27.8763													7.74331		45.953			8.19743		55.6371			27.8763		57.5797
										20.1583		10.3052		30.7596		7.87365		33.8665		8.64275		40.7881		28.2645													7.87365		45.5673			8.64275		54.5656			28.2645		57.6792
										20.2407		10.7071		30.7898		7.71787		33.9504		8.59967		40.8781		28.4276													7.71787		46.3558			8.59967		55.1251			28.4276		57.9124
										20.3364		10.5897		30.8807		7.56567		33.9957		8.60893		40.9615		28.3861													7.56567		47.7018			8.60893		55.2354			28.3861		58.2396
										20.4389		10.9449		30.9405		7.89631		34.032		8.63494		41.0505		28.9176													7.89631		46.191			8.63494		55.2135			28.9176		58.2854
										20.5312		10.8174		30.9596		7.89586		34.1256		8.93194		41.1406		29.0519													7.89586		46.2297			8.93194		54.9195			29.0519		58.55
										20.6151		11.0986		31.0446		7.8066		34.1888		9.01878		41.2238		29.6199													7.8066		46.8957			9.01878		54.9085			29.6199		58.6482
										20.7031		11.0932		31.118		8.03803		34.1947		8.95576		41.3134		29.5704													8.03803		46.5287			8.95576		55.1186			29.5704		58.9916
										20.7971		11.6133		31.1376		8.19142		34.2651		9.34788		41.4065		29.8035													8.19142		45.9059			9.34788		54.5682			29.8035		59.2461
										20.886		11.8835		31.1913		8.28345		34.3497		9.00157		41.4915		30.425													8.28345		46.082			9.00157		55.582			30.425		59.2982
										20.9754		12.0622		31.2785		8.26052		34.3682		9.3654		41.5853		30.6155													8.26052		46.6505			9.3654		54.87			30.6155		59.5593
										21.0658		11.9801		31.331		8.1549		34.4204		9.23204		41.6774		31.2532													8.1549		46.4626			9.23204		55.4359			31.2532		59.5467
										21.1584		12.5082		31.3687		8.39253		34.5146		9.55421		41.7707		31.4041													8.39253		46.9613			9.55421		54.6968			31.4041		59.8119
										21.2454		12.3593		31.4519		8.10298		34.5559		9.81368		41.8627		31.74													8.10298		46.6742			9.81368		54.0467			31.74		59.9816
										21.3334		12.7988		31.5185		8.14908		34.5812		9.62364		41.9563		32.3417													8.14908		47.1189			9.62364		54.789			32.3417		60.1378
										21.4242		12.6924		31.5362		8.3979		34.6767		9.57701		42.049		32.7769													8.3979		47.5389			9.57701		55.2369			32.7769		60.3464
										21.517		13.21		31.6312		8.34148		34.7429		9.9434		42.1352		33.4165													8.34148		48.2176			9.9434		54.1018			33.4165		60.3976
										21.6028		13.3797		31.7038		8.68936		34.7568		9.99111		42.2259		33.993													8.68936		46.5454			9.99111		54.1306			33.993		60.4866
										21.6939		13.5318		31.7408		8.51774		34.8459		9.95365		42.3104		34.5197													8.51774		47.5746			9.95365		54.427			34.5197		60.5863
										21.7846		13.9833		31.8352		9.00916		34.9225		10.1812		42.3995		35.004													9.00916		46.4218			10.1812		53.9818			35.004		60.7331
										21.8689		14.093		31.8986		8.93044		34.9542		10.2546		42.4859		35.8028													8.93044		46.8248			10.2546		53.9232			35.8028		60.7191
										21.9625		14.6048		31.9122		8.96872		35.0636		10.0354		42.5767		36.2768													8.96872		46.7902			10.0354		54.8403			36.2768		60.9104
										22.0522		14.5362		31.9892		9.1236		35.1281		10.1758		42.6663		36.8456													9.1236		46.3845			10.1758		54.7419			36.8456		61.0823
										22.1415		14.7614		32.067		9.19942		35.1363		10.7365		42.7516		37.6127													9.19942		46.8148			10.7365		53.8839			37.6127		61.1005
										22.2295		15.1703		32.0942		9.25952		35.2222		10.5346		42.8379		38.4046													9.25952		47.0307			10.5346		54.376			38.4046		61.1241
										22.3211		15.2417		32.1392		9.46176		35.3074		10.5755		42.9246		38.9448													9.46176		46.3338			10.5755		54.5036			38.9448		61.2475
										22.41		15.4814		32.2295		9.39045		35.32		10.7301		43.0136		39.4879													9.39045		46.9885			10.7301		54.6134			39.4879		61.3792
										22.4993		15.8821		32.2842		9.48632		35.3798		10.5644		43.1003		40.0726													9.48632		46.7405			10.5644		54.8162			40.0726		61.5311
										22.5871		16.249		32.3167		9.45177		35.4617		10.9637		43.1904		40.6609													9.45177		47.028			10.9637		54.5066			40.6609		61.6911
										22.6764		16.4429		32.405		9.60539		35.5096		11.2308		43.2717		41.7313													9.60539		46.9148			11.2308		53.9917			41.7313		61.6504
										22.7667		16.8618		32.4642		9.62953		35.5323		10.7942		43.3566		42.2405													9.62953		47.0781			10.7942		54.7713			42.2405		61.8208
										22.8486		17.2585		32.474		9.73989		35.6174		11.2416		43.4068		42.7812													9.73989		46.4326			11.2416		54.3698			42.7812		61.858
										22.9403		17.6877		32.574		9.82972		35.683		11.6144		43.4078		42.7992													9.82972		46.7626			11.6144		54.1294			42.7992		61.8571
										23.0232		18.1806		32.6476		9.93835		35.7048		11.488		43.4061		42.7484													9.93835		46.507			11.488		54.371			42.7484		61.8643
										23.1134		18.1791		32.664		9.65946		35.7835		11.6654																	9.65946		47.6583			11.6654		54.434
										23.2005		18.751		32.7396		9.71061		35.861		12.0206																	9.71061		47.5931			12.0206		53.9628
										23.2877		19.1956		32.8216		10.0393		35.8885		11.6303																	10.0393		46.678			11.6303		54.8577
										23.3778		19.6233		32.8642		10.0157		35.9439		12.0288																	10.0157		46.9654			12.0288		54.2974
										23.4677		19.6381		32.9561		10.4217		36.0185		12.373																	10.4217		46.6405			12.373		53.7496
										23.5543		20.0399		33.03		10.0918		36.0731		12.2821																	10.0918		47.3119			12.2821		54.1741
										23.6415		20.5046		33.0518		10.3879		36.1475		12.3995																	10.3879		47.1398			12.3995		54.275
										23.7308		21.0413		33.1196		10.6195		36.2248		12.5158																	10.6195		46.5725			12.5158		54.7469
										23.8213		21.5406		33.1985		10.7459		36.2649		12.5735																	10.7459		46.7479			12.5735		54.59
										23.9043		22.0838		33.2501		10.6199		36.3218		12.8311																	10.6199		47.0484			12.8311		54.4508
										23.9941		22.4585		33.3358		10.9348		36.4034		12.9085																	10.9348		46.8711			12.9085		54.622
										24.0899		22.872		33.4038		10.9862		36.4546		13.0873																	10.9862		46.8778			13.0873		54.5178
										24.1693		23.2192		33.4276		10.9354		36.4934		12.9346																	10.9354		47.2064			12.9346		54.9069
										24.2616		23.5565		33.5066		11.0428		36.5729		13.0116																	11.0428		46.8847			13.0116		55.071
										24.337		24.0684		33.584		11.1313		36.6366		13.602																	11.1313		47.1176			13.602		54.2858
										24.4364		25.0426		33.6185		11.3936		36.6719		13.498																	11.3936		46.9058			13.498		54.5389
										24.5254		25.8231		33.6547		11.6429		36.7707		13.645																	11.6429		46.7196			13.645		54.7419
										24.5985		26.0826		33.7376		11.4668		36.8169		14.2307																	11.4668		47.2448			14.2307		54.149
										24.6984		26.822		33.795		11.784		36.8385		13.8492																	11.784		47.061			13.8492		54.8393
										24.769		27.3562		33.8472		11.8638		36.9106		13.7282																	11.8638		47.1554			13.7282		55.1899
										24.8584		27.8374		33.9426		11.8551		36.9902		14.2561																	11.8551		47.5127			14.2561		54.7411
										24.9519		28.4253		33.983		12.1409		37.0364		14.2179																	12.1409		47.0402			14.2179		54.9667
										25.0355		29.0128		34.0585		12.3627		37.1284		14.6762																	12.3627		46.6005			14.6762		54.852
										25.1199		29.8657		34.1439		12.3202		37.196		14.8473																	12.3202		47.0329			14.8473		54.6765
										25.2081		30.6297		34.1783		12.3654		37.2067		14.9267																	12.3654		47.0421			14.9267		54.6531
										25.2949		31.1999		34.2801		12.8768		37.2731		15.0996																	12.8768		46.9524			15.0996		54.7592
										25.3721		31.7719		34.3521		12.7508		37.3499		15.3494																	12.7508		47.1916			15.3494		54.5051
										25.4595		32.8475		34.3659		12.8494		37.3939		15.2093																	12.8494		47.3088			15.2093		54.9613
										25.542		33.5545		34.4502		13.1194		37.4288		15.0149																	13.1194		47.1772			15.0149		55.3916
										25.6259		34.2887		34.518		13.1953		37.5165		15.6603																	13.1953		47.3002			15.6603		54.7877
										25.7121		35.1452		34.5641		13.0898		37.5735		15.7848																	13.0898		47.6392			15.7848		54.894
										25.7962		35.8721		34.6496		13.4146		37.5975		15.625																	13.4146		47.3667			15.625		55.1108
										25.8826		37.0321		34.7317		13.5914		37.6916		15.805																	13.5914		47.3666			15.805		55.3072
										25.9666		37.7673		34.7433		13.6281		37.7614		15.9961																	13.6281		47.3819			15.9961		55.3995
										26.0487		38.6096		34.8184		13.8394		37.777		16.0075																	13.8394		47.5007			16.0075		55.4461
										26.1327		39.4659		34.9034		13.8173		37.8415		16.2516																	13.8173		47.8257			16.2516		55.4666
										26.2189		40.5905		34.9401		14.0934		37.9185		16.6645																	14.0934		47.5311			16.6645		55.2523
										26.2939		41.4117		35.0282		14.1665		37.9647		16.6027																	14.1665		47.7414			16.6027		55.4687
										26.3837		42.6133		35.0991		14.5144		38.0484		16.4882																	14.5144		47.4761			16.4882		55.8629
										26.4648		43.7383		35.1178		14.3811		38.1191		17.0918																	14.3811		47.7444			17.0918		55.6543
										26.5421		44.5502		35.2032		14.6981		38.1655		17.0206																	14.6981		47.7602			17.0206		55.8764
										26.6225		45.9457		35.2824		15.0125		38.2517		17.06																	15.0125		47.5887			17.06		56.1602
										26.7032		46.8379		35.3113		15.1023		38.3168		17.702																	15.1023		47.6235			17.702		55.8962
										26.771		48.0666		35.4109		15.6846		38.3411		17.4719																	15.6846		47.1115			17.4719		56.1705
														35.4845		15.8673		38.4115		17.5651																	15.8673		47.2311			17.5651		56.354
														35.4907		15.6072		38.4923		17.9105																	15.6072		47.4642			17.9105		56.2675
														35.5672		15.8037		38.5284		18.1282																	15.8037		47.5832			18.1282		56.1197
														35.6595		15.9926		38.5694		18.4191																	15.9926		47.7591			18.4191		56.2619
														35.6845		15.9841		38.6492		18.6876																	15.9841		47.8574			18.6876		56.2485
														35.77		16.4514		38.704		18.3939																	16.4514		47.6064			18.3939		56.7799
														35.8571		16.7915		38.7296		18.6121																	16.7915		47.6564			18.6121		56.626
														35.8888		16.5754		38.8126		18.7524																	16.5754		47.9412			18.7524		56.77
														35.984		17.0657		38.8807		18.9728																	17.0657		47.9099			18.9728		56.8607
														36.0566		17.2882		38.9025		18.7176																	17.2882		48.0062			18.7176		57.1356
														36.0615		16.8799		38.9659		18.9136																	16.8799		48.3311			18.9136		57.2126
														36.1363		17.1598		39.0433		19.3787																	17.1598		48.3931			19.3787		57.1527
														36.2137		17.7091		39.0858		19.5462																	17.7091		48.2394			19.5462		57.1791
														36.2453		17.5497		39.1349		19.5003																	17.5497		48.4891			19.5003		57.3926
														36.3186		17.8296		39.2231		19.6741																	17.8296		48.4666			19.6741		57.2642
														36.4044		18.2618		39.2696		20.0583																	18.2618		48.5669			20.0583		57.134
														36.4301		18.0628		39.3528		20.0978																	18.0628		48.5732			20.0978		57.4097
														36.5284		18.4171		39.4267		20.4425																	18.4171		48.8424			20.4425		57.4432
														36.6073		18.7846		39.4647		20.646																	18.7846		48.7279			20.646		57.4533
														36.6135		18.6311		39.5179		20.4773																	18.6311		48.91			20.4773		57.751
														36.6826		18.7362		39.612		20.6123																	18.7362		49.0422			20.6123		58.0092
														36.7773		19.4477		39.6565		21.0873																	19.4477		48.8599			21.0873		57.8816
														36.8082		19.0221		39.7324		21.0548																	19.0221		49.2892			21.0548		58.1789
														36.903		19.3472		39.8131		21.3332																	19.3472		49.394			21.3332		58.2887
														36.9756		19.7288		39.8376		21.2717																	19.7288		49.0487			21.2717		58.4185
														36.9951		19.5031		39.8923		21.3707																	19.5031		49.6096			21.3707		58.552
														37.0689		19.7179		39.9718		21.558																	19.7179		49.3966			21.558		58.7193
														37.1615		20.1596		40.0277		21.4878																	20.1596		49.3989			21.4878		58.9673
														37.1927		20.3197		40.1126		22.0235																	20.3197		49.4032			22.0235		58.9727
														37.2761		20.3903		40.1857		22.218																	20.3903		49.6584			22.218		59.0882
														37.3633		20.782		40.2142		22.5834																	20.782		49.7296			22.5834		58.8772
														37.3749		20.5509		40.2669		22.09																	20.5509		49.9116			22.09		59.4951
														37.4492		20.8144		40.3515		22.4703																	20.8144		50.0224			22.4703		59.4717
														37.5348		21.1557		40.4021		22.4778																	21.1557		50.121			22.4778		59.6494
														37.5653		21.294		40.4767		22.9078																	21.294		50.1408			22.9078		59.5585
														37.6567		21.3633		40.5578		23.0518																	21.3633		50.4275			23.0518		59.7337
														37.7308		21.819		40.5891		23.149																	21.819		50.4253			23.149		59.767
														37.7668		21.5869		40.644		22.9827																	21.5869		50.6851			22.9827		60.1047
														37.8523		21.9418		40.7265		23.4002																	21.9418		50.7989			23.4002		60.0281
														37.9274		22.199		40.7755		23.546																	22.199		50.8929			23.546		60.061
														37.9346		21.865		40.843		23.7083																	21.865		51.1408			23.7083		60.2146
														38.0211		22.2915		40.9257		23.8419																	22.2915		51.1531			23.8419		60.4439
														38.1032		22.7131		40.9704		23.9711																	22.7131		51.0914			23.9711		60.5371
														38.1138		22.3924		41.0501		24.0481																	22.3924		51.4023			24.0481		60.7858
														38.1753		22.3919		41.1267		24.4463																	22.3919		51.6263			24.4463		60.9133
														38.2598		22.7838		41.1478		24.5404																	22.7838		51.6013			24.5404		60.9553
														38.3011		22.6527		41.2031		24.7717																	22.6527		51.8621			24.7717		61.0704
														38.3236		23.0087		41.2943		25.0542																	23.0087		51.6453			25.0542		61.2967
														38.419		23.2821		41.3356		25.1797																	23.2821		51.7546			25.1797		61.395
														38.4669		23.2033		41.3641		25.0178																	23.2033		52.0046			25.0178		61.5647
														38.4965		23.526		41.4456		25.1892																	23.526		51.7934			25.1892		61.7911
														38.5769		23.4761		41.5157		25.5142																	23.4761		52.1359			25.5142		61.9112
														38.6422		23.8066		41.5332		25.4101																	23.8066		52.1591			25.4101		62.0178
														38.6819		24.1309		41.62		25.4252																	24.1309		52.1402			25.4252		62.3271
														38.7402		24.1124		41.693		25.8988																	24.1124		52.359			25.8988		62.3503
														38.8171		23.9769		41.7233		25.8116																	23.9769		52.7038			25.8116		62.5425
														38.8808		24.1807		41.7694		26.0075																	24.1807		52.8448			26.0075		62.5166
														38.9567		24.5469		41.8474		26.2798																	24.5469		52.9852			26.2798		62.6264
														39.0266		24.3478		41.9011		26.2394																	24.3478		53.3131			26.2394		62.8416
														39.0558		24.7013		41.9283		26.371																	24.7013		53.2882			26.371		62.8758
														39.1084		24.7004		42.0161		26.6719																	24.7004		53.4796			26.6719		63.0473
														39.1335		24.9684		42.0812		27.0176																	24.9684		53.4716			27.0176		63.1162
														39.1373		24.8018		42.1033		26.5328																	24.8018		53.5472			26.5328		63.4325
														39.1493		24.7966		42.1716		27.1913																	24.7966		53.5926			27.1913		63.3613
														39.1961		24.7248		42.2527		27.1109																	24.7248		53.7896			27.1109		63.695
														39.267		25.0207		42.2888		27.1677																	25.0207		53.9376			27.1677		63.7989
														39.2913		25.1368		42.3208		27.8245																	25.1368		53.9787			27.8245		63.5084
														39.3583		25.5246		42.4076		27.6679																	25.5246		54.0618			27.6679		63.9297
														39.4424		25.4794		42.4616		27.6884																	25.4794		54.3861			27.6884		64.1123
														39.4906		25.572		42.4819		27.8712																	25.572		54.523			27.8712		64.0659
														39.5094		25.7911		42.5633		28.2075																	25.7911		54.5007			28.2075		64.1676
														39.6053		25.8873		42.6397		28.4388																	25.8873		54.7702			28.4388		64.3126
														39.6693		26.0973		42.659		28.4952																	26.0973		54.7955			28.4952		64.3533
														39.6821		26.0103		42.7305		28.7177																	26.0103		54.9234			28.7177		64.4981
														39.7407		26.3015		42.8115		28.8617																	26.3015		54.9551			28.8617		64.7182
														39.7473		26.2305		42.844		29.0675																	26.2305		55.014			29.0675		64.7382
														39.7466		26.086		42.9337		29.0941																	26.086		55.0822			29.0941		65.055
														39.7837		26.3398		43.0112		29.5394																	26.3398		55.0926			29.5394		65.1766
														39.8547		26.6651		43.0293		29.5848																	26.6651		55.1908			29.5848		65.2261
														39.8905		26.6771		43.0918		29.8888																	26.6771		55.315			29.8888		65.3424
														39.943		26.5392		43.1861		29.9879																	26.5392		55.5739			29.9879		65.644
														40.0237		27.2142		43.2189		30.0664																	27.2142		55.5401			30.0664		65.7302
														40.0744		27.2312		43.2691		30.3303																	27.2312		55.7159			30.3303		65.802
														40.1		27.3449		43.3556		30.5247																	27.3449		55.7546			30.5247		66.0349
														40.193		27.4558		43.4049		30.6677																	27.4558		56.0199			30.6677		66.1491
														40.2618		27.6121		43.4732		30.8265																	27.6121		56.1647			30.8265		66.3096
														40.2666		27.7654		43.5549		31.1761																	27.7654		56.0786			31.1761		66.4133
														40.2698		27.495		43.5952		31.1395																	27.495		56.2726			31.1395		66.5801
														40.3092		27.6488		43.6505		31.0239																	27.6488		56.3122			31.0239		66.8451
														40.3713		28.2696		43.726		31.4549																	28.2696		56.1607			31.4549		66.8972
														40.4655		28.3891		43.779		31.7101																	28.3891		56.4342			31.7101		66.9647
														40.5279		28.3526		43.8477		31.8574																	28.3526		56.682			31.8574		67.1587
														40.54		28.3141		43.928		31.9847																	28.3141		56.7485			31.9847		67.4132
														40.6181		28.5322		43.9748		32.1561																	28.5322		56.9128			32.1561		67.5327
														40.6901		29.2341		44.0457		32.6963																	29.2341		56.846			32.6963		67.6307
														40.7232		28.9201		44.1186		33.0349																	28.9201		57.0941			33.0349		67.7717
														40.7826		29.0079		44.1514		32.7508																	29.0079		57.2648			32.7508		67.9991
														40.8588		29.4266		44.2078		33.2463																	29.4266		57.3902			33.2463		68.0062
														40.8913		29.7178		44.2904		33.6892																	29.7178		57.4037			33.6892		68.1201
														40.9406		29.771		44.3303		33.4791																	29.771		57.5639			33.4791		68.3531
														41.02		30.0898		44.4005		33.8868																	30.0898		57.7242			33.8868		68.4381
														41.0813		30.3389		44.4677		34.312																	30.3389		57.8425			34.312		68.5069
														41.1354		30.6299		44.5189		34.6931																	30.6299		57.9172			34.6931		68.5538
														41.1687		30.3511		44.5952		34.7994																	30.3511		58.1552			34.7994		68.7924
														41.1538		30.2792		44.6683		35.1486																	30.2792		58.1315			35.1486		68.9304
														41.1561		30.2994		44.7128		35.4331																	30.2994		58.1311			35.4331		68.9726
														41.1512		30.4194		44.7906		36.059																	30.4194		58.063			36.059		69.0201
														41.1559		30.1278		44.8725		36.4176																	30.1278		58.2024			36.4176		69.2208
														41.1601		30.2891		44.8887		36.282																	30.2891		58.1499			36.282		69.3162
														41.1708		30.1491		44.9534		36.4982																	30.1491		58.2477			36.4982		69.4929
														41.1558		30.3141		45.0279		37.0132																	30.3141		58.1241			37.0132		69.6244
														41.1573		30.4938		45.0745		36.9247																	30.4938		58.0539			36.9247		69.8178
														41.1584		30.1676		45.0982		37.3297																	30.1676		58.195			37.3297		69.7511
														41.1517		30.1214		45.1796		37.4622																	30.1214		58.1902			37.4622		69.9922
														41.1561		30.4106		45.2423		37.703																	30.4106		58.0847			37.703		70.1204
														41.17		30.4205		45.2726		37.9705																	30.4205		58.1309			37.9705		70.1316
														41.1495		30.1504		45.3423		38.6307																	30.1504		58.1698			38.6307		70.1508
														41.1549		30.3714		45.421		38.8603																	30.3714		58.0967			38.8603		70.3552
														41.1711		30.1216		45.4554		39.6355																	30.1216		58.2604			39.6355		70.2172
														41.1511		29.9883		45.5366		40.1989																	29.9883		58.2437			40.1989		70.3551
														41.1755		29.9781		45.6021		40.352																	29.9781		58.3368			40.352		70.5508
														41.2249		30.5268		45.6146		40.491																	30.5268		58.286			40.491		70.5572
														41.282		30.855		45.6794		40.7349																	30.855		58.3259			40.7349		70.7173
														41.3427		31.1249		45.7722		40.7612																	31.1249		58.3972			40.7612		71.0462
														41.3831		31.2567		45.7908		41.6344																	31.2567		58.4749			41.6344		70.8373
														41.3811		31.0616		45.8246		41.6144																	31.0616		58.5718			41.6144		70.9655
														41.3841		31.224		45.9231		42.1453																	31.224		58.4943			42.1453		71.1795
														41.3895		31.0502		45.9733		42.5097																	31.0502		58.6087			42.5097		71.263
														41.3818		30.9815		45.9945		42.5905																	30.9815		58.6188			42.5905		71.3181
														41.3841		31.2964		46.0921		42.8651																	31.2964		58.4589			42.8651		71.6006
														41.4472		31.4056		46.1531		43.5371																	31.4056		58.6347			43.5371		71.6464
														41.5087		31.5961		46.1547		43.3766																	31.5961		58.7651			43.3766		71.6945
														41.5266		31.6984		46.2389		43.6588																	31.6984		58.7799			43.6588		71.9264
														41.5839		31.8808		46.3057		44.512																	31.8808		58.92			44.512		71.8808
														41.6569		32.1298		46.3262		44.5292																	32.1298		59.1119			44.5292		71.9495
														41.7138		32.4258		46.3739		44.4647																	32.4258		59.2312			44.4647		72.1452
														41.7346		32.7229		46.4573		45.323																	32.7229		59.2191			45.323		72.257
														41.8255		33.3335		46.5025		45.494																	33.3335		59.3066			45.494		72.3853
														41.8888		33.5688																					33.5688		59.4367
														41.9026		33.6107																					33.6107		59.4697
														41.983		34.0761																					34.0761		59.5686
														42.0564		34.4613																					34.4613		59.6842
														42.0773		34.4841																					34.4841		59.7516
														42.1383		35.0405																					35.0405		59.7701
														42.217		35.8019																					35.8019		59.7417
														42.2572		35.6351																					35.6351		59.9579
														42.282		35.7724																					35.7724		59.9902
														42.3627		36.4229																					36.4229		60.0928
														42.4203		36.5129																					36.5129		60.2779
														42.4312		37.0211																					37.0211		60.1798
														42.5176		37.4889																					37.4889		60.3013
														42.5814		37.4925																					37.4925		60.5318
														42.613		37.9638																					37.9638		60.4628
														42.6717		38.4086																					38.4086		60.5186
														42.7348		38.8521																					38.8521		60.5903
														42.7893		39.3947																					39.3947		60.5948
														42.8088		39.7103																					39.7103		60.5721
														42.8747		39.9352																					39.9352		60.7493
														42.9583		40.7433																					40.7433		60.8198
														42.9731		40.9871																					40.9871		60.7924
														43.0266		41.1109																					41.1109		60.946
														43.1098		42.2385																					42.2385		60.9239
														43.148		42.6375																					42.6375		60.9547
														43.1638		42.503																					42.503		61.0486

## Sheet: Fig 4
Figure 4a														Figure 4b						Figure 4c						Figure 4d					Figure 4e
	ssDNA				TRR-ssDNA				TRR-ssDNA after HS					Top						Top						Top					Top
	Distance (um)		Force (pN)		Distance (um)		Force (pN)		Distance (um)		Force (pN)			Fluorescence image TRR (TRR-ssDNA)						Fluorescence image (catenated dsDNA)						Fluorescence image TRR (TRR-ssDNA)					Fluorescence image (TRR-ssDNA after HS)
	13.3268		3.21593		10.9452		1.69692		27.6853		4.47589
	13.2012		3.11415		10.9389		2.09804		27.8043		4.96769
	13.0853		2.91033		10.9435		1.93066		27.9551		4.50678
	12.9564		3.03653		10.9415		1.82162		28.0692		4.83082
	12.8468		3.02326		10.9441		1.61197		28.1765		4.69286			Bottom						Middle						Bottom					Middle
	12.722		2.70964		10.9449		1.78909		28.3061		4.72573
	12.6025		2.82282		10.9367		2.00506		28.4306		4.98791									Fluorescence image (catenated dsDNA)						Fluorescence image (bound dsDNA)					Fluorescence image (bound dsDNA after HS)
	12.4887		2.84373		10.9437		1.77724		28.5679		5.06415
	12.3754		2.78776		10.9425		1.98046		28.6917		5.0646
	12.2567		2.95338		10.939		2.04341		28.8114		5.34735
	12.1394		2.75416		10.9397		2.04148		28.9389		5.23702
	12.0251		2.80804		10.939		2.10605		29.0665		5.39137
	11.903		2.64498		10.9419		1.88199		29.1924		5.47509									Bottom											Bottom
	11.778		2.59427		10.9475		1.9014		29.3158		5.5699
	11.6588		2.49554		10.9348		1.93551		29.4373		5.75185									Fluorescence image (catenated dsDNA)											Fluorescence image (bound dsDNA after HS)
	11.5352		2.47463		10.9425		1.9838		29.5724		5.7914
	11.417		2.2644		10.9405		2.07309		29.6829		5.6807
	11.294		2.44471		10.9388		1.73133		29.8146		5.75877
	11.1703		2.45419		10.9476		2.02886		29.9388		5.58357
	11.0565		2.212		10.9386		2.28893		30.0576		6.11055
	11.0002		2.29412		10.9454		1.94912		30.1813		6.12872
	10.9973		2.30971		10.9395		2.22576		30.3113		6.23422
	11.0323		2.36036		10.9334		2.09936		30.4327		6.13857
	11.1506		2.28534		10.9385		1.90122		30.5568		6.31708
	11.2757		2.43042		10.9408		2.03439		30.68		6.22723
	11.4008		2.48535		10.9405		1.77617		30.8071		6.45768
	11.5186		2.54861		10.9397		1.79539		30.93		6.3979
	11.6437		2.58342		10.9455		2.00279		31.0554		6.40494
	11.7737		2.73494		10.9449		1.8424		31.1672		6.7386
	11.8933		2.84016		10.9398		2.003		31.2974		6.95608
	12.0175		2.68418		10.9396		2.09672		31.4215		7.05084
	12.1334		2.89065		10.9461		2.05651		31.5373		7.15668
	12.2488		2.93119		10.9383		2.03175		31.6668		7.16184
	12.367		2.98217		10.9418		2.19858		31.7862		7.29162
	12.4865		2.98358		10.9434		1.99826		31.9105		7.45113
	12.608		2.89175		10.9399		2.34388		32.0427		7.43924
	12.7289		2.78548		10.9402		2.15253		32.1626		7.69825
	12.8459		2.68597		10.9316		2.18026		32.2923		7.92208
	12.9674		3.03222		10.9463		1.92012		32.416		7.75042
	13.0966		3.13053		10.9432		1.85135		32.538		8.2586
	13.2241		3.30918		10.9431		2.07934		32.6731		8.61019
	13.342		3.4327		10.9432		1.99101		32.7947		8.89665
	13.4758		3.23383		10.9368		2.16485		32.9215		8.77804
	13.5998		3.35001		10.9392		2.21502		33.046		8.97527
	13.7205		3.33164		10.9438		1.99972		33.1772		9.24357
	13.8453		3.73997		10.9402		2.26638		33.3031		9.27559
	13.971		3.69165		10.9437		2.1493		33.4233		9.53908
	14.0914		3.7547		10.944		2.13588		33.5455		9.73547
	14.2083		3.90725		10.9406		2.00152		33.6587		9.84015
	14.3264		3.82988		10.9439		2.17102		33.7721		10.3613
	14.4426		3.90811		10.9382		2.30685		33.8931		10.3955
	14.5459		4.05285		10.9375		2.17076		34.0117		10.7035
	14.6624		4.0382		10.9418		2.16924		34.1427		10.9664
	14.7819		4.0132		10.9437		2.23085		34.2647		11.2106
	14.8996		3.90989		10.9406		1.99029		34.3937		11.2418
	15.0172		3.89704		10.9409		2.09472		34.5115		11.5744
	15.1426		4.1164		10.9447		2.40763		34.6437		11.7804
	15.2691		3.99876		10.9457		2.02936		34.7733		12.0725
	15.3961		4.21265		10.9399		2.19302		34.8937		12.4153
	15.5225		4.36239		10.934		2.07334		35.0205		12.6211
	15.6431		4.40437		10.947		2.13571		35.1457		12.9049
	15.7692		4.41479		10.9479		1.93575		35.2652		13.0457
	15.8921		4.51996		10.9418		1.99257		35.4003		13.3153
	16.0074		4.75131		10.941		2.22289		35.5258		13.3857
	16.1309		4.80027		10.942		2.02325		35.6504		14.0183
	16.2558		4.89872		10.9336		2.16746		35.7675		14.209
	16.3768		4.80266		10.9492		1.98927		35.897		14.4534
	16.4984		5.06149		10.9429		2.04466		36.0166		14.6919
	16.6238		5.10632		10.9383		2.29014		36.1371		15.2245
	16.749		5.36727		10.9414		2.00981		36.2706		15.3704
	16.8694		5.40424		10.94		1.90784		36.3854		15.6213
	16.9866		5.3618		10.9417		2.10427		36.5085		15.6224
	17.1054		5.34249		10.9413		2.29185		36.6311		16.1006
	17.2193		5.7156		10.9332		2.24045		36.7523		16.2786
	17.3405		5.39893		10.9407		2.35607		36.8821		16.6156
	17.4586		5.52696		10.9432		2.30429		37.0012		17.0166
	17.5805		5.59521		10.942		2.13176		37.1326		17.2981
	17.7041		5.62085		10.9427		2.31371		37.2585		17.6101
	17.8106		5.84093		10.9407		2.222		37.3937		17.7957
	17.9333		6.08028		10.9396		2.13549		37.5185		18.1406
	18.0691		5.96621		10.9427		2.00896		37.6489		18.351
	18.1837		6.19309		10.9431		2.1171		37.7749		18.66
	18.3106		6.5362		10.9411		2.12977		37.9045		18.9289
	18.432		6.34376		10.9457		2.02532		38.025		19.0495
	18.5544		6.5826		10.9396		2.18936		38.1459		19.4935
	18.6748		6.67101		10.9457		2.19199		38.2807		19.7307
	18.7906		7.0476		10.9433		2.17277		38.3976		19.9117
	18.9124		6.98309		10.9455		1.96759		38.5136		19.9875
	19.0363		7.28263		10.9443		2.16455		38.6327		20.207
	19.1521		7.30116		10.9398		1.92365		38.7574		20.4774
	19.2751		7.51462		10.9455		2.08847		38.8866		20.72
	19.4035		7.80617		10.9397		2.02866		39.0044		20.8294
	19.5126		7.81862		10.9449		1.97633		39.0841		21.1875
	19.644		7.90849		10.9456		2.04392		39.0891		21.0918
	19.7627		7.94153		10.9443		2.07613		39.0872		20.9709
	19.8781		8.41787		10.9416		2.18003		22.612		2.9344
	19.9966		8.4593		10.9415		1.96816		22.6201		2.8099
	20.1186		8.78654		10.9442		2.05165		22.615		2.88387
	20.2351		8.91987		10.9468		2.13649		22.7346		2.94198
	20.3586		9.28119		10.939		1.96026		22.8551		3.22123
	20.4799		9.34059		10.9417		2.14945		22.9845		2.87883
	20.6043		9.38186		10.9407		1.9602		23.1049		2.99528
	20.7258		9.77312		10.9445		2.04577		23.2305		2.93243
	20.844		10.1993		10.9386		2.21333		23.3553		3.17743
	20.9592		10.3346		10.9408		2.1916		23.4752		3.08006
	21.0866		10.6106		10.9369		2.15972		23.6004		3.20514
	21.2043		10.9902		10.9467		2.3272		23.7188		3.32791
	21.3231		11.2327		10.9468		2.00426		23.8468		3.35396
	21.4386		11.7152		10.9471		2.08633		23.9717		3.1648
	21.5615		11.8836		10.9429		2.1735		24.0939		3.40358
	21.6842		11.7683		10.9448		1.93176		24.2143		3.44448
	21.8045		12.2004		10.9468		2.14527		24.3421		3.45818
	21.9135		12.7743		10.9426		2.25163		24.4637		3.50438
	22.0406		12.8742		10.942		2.16753		24.5858		3.27907
	22.1617		13.378		10.937		2.24816		24.7032		3.71791
	22.2758		13.8358		10.9371		2.17769		24.8333		3.85941
	22.3977		14.0813		10.94		2.38089		24.9534		3.99065
	22.5161		14.4714		10.947		2.06116		25.0762		3.70892
	22.634		14.8518		10.9398		2.3812		25.2048		3.91902
	22.7528		15.3339		10.9456		2.25144		25.3268		3.87964
	22.8707		15.749		10.9336		2.241		25.4499		4.00239
	22.9983		16.2987		10.9437		1.98786		25.574		3.76785
	23.1129		16.6439		10.9323		2.16468		25.6968		3.99252
	23.2315		17.197		10.9405		2.06417		25.8232		3.89799
	23.3511		17.7373		10.9411		1.93303		25.9471		4.13489
	23.4631		18.3056		10.9358		1.84717		26.0734		4.08056
	23.5774		18.7833		10.9349		2.21569		26.1938		4.28266
	23.6989		19.6517		10.9397		2.18278		26.3183		3.72115
	23.814		20.0599		10.9414		2.22354		26.4525		4.16568
	23.9345		20.8985		10.9425		2.00973		26.5673		4.38978
	24.0487		21.2817		10.944		2.34644		26.6945		4.30713
	24.1636		22.0561		10.9457		2.07372		26.8226		4.1543
	24.2807		22.7526		10.9421		1.9996		26.9432		4.09021
	24.3944		23.6258		10.9431		1.95796		27.0747		4.24016
	24.5135		24.2585		10.9329		2.23211		27.1927		4.2339
	24.6259		25.1528		10.946		2.18384		27.3234		4.34203
	24.7404		25.8448		10.9476		2.05749		27.4366		4.53415
	24.8539		26.7787		10.9417		2.08691		27.5673		4.52708
	24.9695		27.577		10.9387		2.17043		27.6924		4.4895
	25.0839		28.3422		10.9449		2.17158		27.8117		4.49198
	25.1976		29.469		10.9428		2.07783		27.9347		4.58503
	25.3142		30.3862		10.9434		2.09285
	25.4087		31.315		10.943		2.0543
	25.5221		32.3567		10.9335		2.16885
	25.6483		33.3298		10.944		2.14348
	25.7544		34.4031		10.9434		2.15391
	25.861		35.8502		10.9399		1.9914
	25.9751		37.1059		10.9387		2.43633
	26.0866		38.4741		10.9446		1.99575
	26.195		39.997		10.9454		2.23163
	26.302		41.1638		10.9454		2.06201
	26.4125		42.5634		10.9428		2.03711
	26.5181		44.056		10.9452		2.0653
	26.6305		45.6578		10.939		1.99516
	26.7398		47.1669		10.948		2.06349
	26.8387		49.0874		10.9434		2.01896
	26.9499		50.8088		10.9457		2.06796
	27.0045		51.8391		10.9407		2.0948
	26.9972		51.806		10.9477		2.1958
	26.9971		51.913		10.9431		2.38471
	27.0024		51.7691		10.9437		2.02903
	27.0018		51.8079		10.9415		1.95073
	26.9235		50.9189		10.982		2.16036
					11.109		2.21478
					11.2239		2.53319
					11.3459		2.33435
					11.469		2.22714
					11.5935		2.71831
					11.7139		2.72869
					11.8344		2.68463
					11.9604		2.6616
					12.0778		3.11064
					12.2029		2.83185
					12.3117		2.93817
					12.4268		2.70814
					12.5441		2.7247
					12.6652		2.83016
					12.7831		2.92452
					12.9168		2.88392
					13.0372		2.85109
					13.1534		3.21435
					13.2843		3.08584
					13.3921		3.32589
					13.5248		3.09776
					13.6478		3.31714
					13.7833		3.35672
					13.8975		3.71944
					14.02		3.7384
					14.1364		3.74284
					14.2656		3.72324
					14.3765		3.75883
					14.4884		3.65873
					14.5971		3.59323
					14.7094		3.7464
					14.8367		3.63394
					14.953		4.00697
					15.0771		3.87742
					15.205		4.07337
					15.3272		4.07948
					15.4469		4.16329
					15.5814		4.32287
					15.6918		4.2925
					15.8246		4.1463
					15.9475		4.34718
					16.0646		4.34482
					16.1917		4.50205
					16.3153		4.515
					16.4313		4.47248
					16.5543		4.76739
					16.6759		4.76488
					16.7961		4.67593
					16.9238		4.83685
					17.0381		4.99492
					17.1616		5.23721
					17.2811		4.74836
					17.3932		5.13905
					17.5174		5.04273
					17.6437		4.91199
					17.7673		5.06408
					17.8924		5.11309
					18.0137		5.10417
					18.1373		5.28737
					18.259		5.18665
					18.378		5.37379
					18.5088		5.56451
					18.6299		5.72279
					18.7457		5.78845
					18.8716		5.91435
					18.9932		6.07978
					19.1185		5.7675
					19.2328		5.87702
					19.3516		6.25477
					19.4752		6.22541
					19.5978		6.21941
					19.7291		6.29445
					19.8441		6.45282
					19.963		6.32887
					20.0864		6.68348
					20.2053		6.57565
					20.3179		6.92101
					20.452		6.99909
					20.5755		6.89692
					20.6968		6.87297
					20.8199		7.19088
					20.9335		7.27528
					21.0551		7.4137
					21.184		7.48575
					21.3058		7.12588
					21.4282		7.47824
					21.5479		7.78621
					21.6765		7.8316
					21.789		8.09436
					21.9069		8.04123
					22.0339		8.37625
					22.1546		8.50106
					22.2747		8.65272
					22.3949		8.76037
					22.5163		9.04649
					22.6371		8.98068
					22.7604		9.21834
					22.8775		9.7273
					23.004		9.82712
					23.1247		9.97797
					23.244		10.2354
					23.3645		10.654
					23.4888		10.4503
					23.6106		10.7999
					23.7323		11.2905
					23.8505		11.4985
					23.9723		11.6394
					24.0924		11.9207
					24.2053		12.2067
					24.3341		12.6025
					24.4528		12.7994
					24.5737		13.1987
					24.6944		13.558
					24.8155		13.4811
					24.9415		14.1944
					25.0567		14.198
					25.1743		14.6512
					25.3005		14.9715
					25.4211		15.3365
					25.5422		15.7926
					25.6648		16.2818
					25.7768		16.7245
					25.9069		17.0986
					26.0214		17.6798
					26.1249		18.1297
					26.2525		18.279
					26.368		19.0577
					26.4943		19.2178
					26.6101		19.7465
					26.7289		20.3297
					26.849		20.744
					26.9739		21.0651
					27.0955		21.5588
					27.2211		22.2105
					27.3365		22.8236
					27.4616		23.2012
					27.569		23.5043
					27.6852		24.0382
					27.81		24.7588
					27.9258		25.3311
					28.0533		26.0178
					28.1638		26.3942
					28.2926		27.0246
					28.4172		27.0759
					28.537		27.9843
					28.6589		28.2861
					28.7619		29.332
					28.8812		30.0566
					29.0038		30.7613
					29.114		31.3935
					29.2289		32.3515
					29.3428		33.0415

## Sheet: Fig 5
Figure 5a															Figure 5b										Figure 5c							Figure 5e																	Figure 5f
	ssDNA				TRR-ssDNA				EcTopoI-ssDNA						TRR-ssDNA					EcTopoI-ssDNA												ssDNA				EcTopoI-ssDNA				ssT-EcTopoI-ssDNA				dsT-EcTopoI-ssDNA
	Distance (um)		Force (pN)		Distance (um)		Force (pN)		Distance (um)		Force (pN)				Force (pN)		Rel. Lengthening (%)			Force (pN)		Rel. Lengthening (%)			Fluorescence image (bound dsDNA)							Distance (um)		Force (pN)		Distance (um)		Force (pN)		Distance (um)		Force (pN)		Distance (um)		Force (pN)			Fluorescence image (bound ssDNA)
	22.3772		12.4085		28.0666		4.09829		25.9634		9.65296				2.76019		50.7382			4.536		1.34034										29.8397		108.146		17.7383		6.83674		17.5144		6.9707		17.0707		6.21893
	22.2806		12.1794		28.1911		3.93818		25.7979		9.34906				2.50682		51.2311			4.28594		3.21005										29.841		107.703		17.7397		6.88992		17.5175		6.83869		17.0734		6.16654
	22.2001		12.2057		28.3126		3.8173		25.6446		9.29999				2.88266		51.5144			4.51641		-0.90457										29.8417		107.664		17.8112		7.03385		17.646		7.04244		17.0752		6.11823
	22.1115		11.883		28.405		4.4781		25.4845		9.213				2.89824		52.0514			4.30666		1.22293										29.8405		107.646		18.1068		7.51016		17.929		7.21435		17.1422		6.22506
	22.0322		11.7201		28.5313		4.29725		25.3271		9.06823				3.01391		52.3233			4.25725		4.13598										29.8413		107.528		18.371		7.44759		18.0995		7.40193		17.4259		6.53703
	21.9498		11.3219		28.6668		4.20097		25.154		9.37973				3.21274		52.6286			4.47556		0.76841			Figure 5d							29.7794		105.327		18.5636		7.59812		18.2945		7.48265		17.683		6.50448			Figure 5g
	21.8625		11.2646		28.7435		4.05793		24.9969		9.22079				3.06548		53.3293			4.9208		-1.31178										29.6706		102.023		18.9554		7.83354		18.6293		7.82191		17.7673		6.46226
	21.7736		11.0929		28.9104		4.36928		24.834		9.42569				3.31921		50.0598			4.98714		-0.77737										29.5731		99.0225		19.2257		8.06008		18.8409		8.027		18.1637		6.85513
	21.6904		10.8788		28.9897		4.48291		24.6728		8.84981				3.21985		50.9183			4.75391		1.31911										29.4289		94.3838		19.4969		8.51893		18.938		8.02507		18.4709		7.36622
	21.6031		10.7597		29.0863		4.65978		24.5067		8.77508				2.88174		54.4149			5.32127		-2.2432										29.3241		91.1751		19.877		8.77498		19.1596		8.04105		18.5351		7.26683
	21.5243		10.3305		29.2075		4.97087		24.3405		9.03569				3.44255		49.3659			5.01848		0.09262			Fluorescence image (bound dsDNA after HS)							29.2359		89.0105		20.0943		8.79409		19.3964		7.99532		18.8415		7.50024			Fluorescence image (catenated ssDNA after HS)
	21.4337		10.3523		29.3064		4.57914		24.1804		8.90949				3.29524		55.216			5.28669		-0.6698										29.0974		84.6066		20.2686		9.01268		19.4749		8.45182		19.1939		7.46852
	21.3649		10.1415		29.4743		4.59054		24.0211		8.522				3.53621		52.3608			5.34612		-0.7567										29.0112		82.7353		20.6636		9.28794		19.7262		8.38139		19.3425		7.64516
	21.2662		9.9914		29.5547		4.41709		23.8595		8.37151				3.48908		48.028			5.52609		-0.64192										28.9837		81.6834		20.9295		9.4739		19.9497		8.46048		19.5379		7.77201
	21.1901		10.0015		29.6514		4.73839		23.6944		8.61934				3.35603		50.2519			6.16766		-2.87995										28.8448		78.4471		21.0008		9.31056		20.1189		8.6333		19.9118		8.29741
	21.0958		9.84114		29.7807		4.58195		23.531		8.06259				3.3831		53.0357			5.94794		-1.4293										28.7199		75.3817		21.4054		10.1137		20.4867		8.73983		20.1448		8.16925
	21.0287		9.39291		29.9419		4.82091		23.3749		8.06794				3.0505		57.5137			5.76891		-0.12741										28.6859		74.7804		21.7395		10.299		20.752		9.40354		20.235		8.52798
	20.9323		9.38743		29.9865		4.86863		23.214		8.27467				3.4186		53.8962			5.90678		0.38117										28.5565		71.4346		21.8135		10.3112		20.8177		9.60909		20.658		8.58643
	20.9503		9.19559		30.101		4.91933		23.0531		8.35132				3.54563		50.5825			5.99061		0.87062										28.4234		68.3865		22.1216		10.4553		21.1674		9.57455		20.9438		8.7396
	21.0349		9.55208		30.2205		4.85469		22.9046		8.38423				3.49739		52.1054			6.02757		1.11953										28.3758		67.4034		22.5104		11.0906		21.4719		9.96687		21.0195		8.87442
	21.1212		9.87611		30.2967		4.84445		22.7298		8.14516				3.53032		55.703			6.653		-1.28093										28.2627		65.2041		22.6573		11.0653		21.6255		9.94283		21.4091		9.14384
	21.2196		10.1253		30.4252		4.99809		22.5793		7.86618				3.68973		52.1114			6.59583		-0.62874										28.1283		62.3981		22.9105		11.3108		21.989		10.2105		21.7324		9.21606
	21.2805		10.1502		30.5127		4.99573		22.3999		7.75944				4.02713		44.4373			6.77084		-1.51237										28.0548		60.7745		23.2944		11.5769		22.2552		10.5558		21.8021		9.28174
	21.3742		10.3134		30.6394		5.17336		22.2388		7.76303				3.90746		48.5451			6.92015		-1.87349										27.9026		58.44		23.5031		11.6339		22.3202		10.8492		22.1193		9.43837
	21.4776		10.3349		30.7623		4.78457		22.0729		7.57525				4.16548		44.8733			6.65111		0.72661										27.7685		55.6913		23.6329		11.7412		22.6745		10.7986		22.4726		9.70504
	21.5484		10.4813		30.859		5.15935		21.9154		7.39843				4.16916		45.1492			7.00466		-0.42734										27.7023		54.5891		24.0407		12.3166		22.9763		11.425		22.6141		9.64317
	21.6243		10.5754		30.9872		5.24701		21.7465		7.67104				4.53183		43.3412			7.22518		-0.97483										27.5445		52.5724		24.3277		12.5564		23.0495		11.3459		22.9006		9.71537
	21.7128		11.0047		31.1114		5.54286		21.5996		7.17172				4.12332		47.6124			6.98318		0.98221										27.4281		49.9582		24.3855		12.1752		23.2526		11.6158		23.257		10.0831
	21.7999		11.3592		31.2157		5.89245		21.4369		7.49087				4.01268		49.7334			7.21481		0.01808										27.3233		48.8462		24.7797		12.8743		23.4359		11.7909		23.429		10.113
	21.8892		11.6485		31.3798		5.76646		21.2771		7.57548				3.81423		50.9824			7.78004		-0.98118										27.1709		46.9186		25.1294		13.1929		23.5972		12.0716		23.5914		10.0659
	21.9635		11.6108		31.4622		5.85926		21.1189		7.14958				4.12417		48.8194			7.78473		-0.38529										27.0795		45.3417		25.2172		13.0831		23.7318		11.9398		23.9769		10.4252
	22.0574		11.3619		31.5568		5.80121		20.9622		7.25725				3.93718		50.5018			7.73166		0.20813										27.0523		44.5605		25.5589		13.5561		23.9234		12.4411		24.2315		10.3549
	22.1341		11.754		31.6848		5.86989		20.7841		7.02327				4.12507		49.6015			7.83422		1.03458										26.8949		43.369		25.9293		14.1146		24.1316		12.4798		24.2705		10.415
	22.2235		11.8939		31.8261		5.75355		20.6228		7.23805				4.119		50.4205			8.04943		1.09577										26.7631		41.4406		26.0651		14.3251		24.4399		13.1838		24.6523		10.8703
	22.298		12.0809		31.8982		5.98619		20.4636		6.86848				4.36968		49.8946			8.16438		0.77462										26.7325		40.9334		26.4111		14.699		24.766		13.4979		24.985		11.2348
	22.3859		12.3896		32.0677		6.06193		20.2988		6.99007				4.22717		50.4796			8.29451		1.12426										26.5916		39.5288		26.776		15.4014		24.9045		13.8174		25.0711		11.0403
	22.4719		13.0473		32.1134		6.36478		20.1377		6.4882				4.49865		47.8954			8.02651		2.78829										26.4434		38.115		26.9167		15.1305		25.0353		13.9337		25.355		11.131
	22.5649		13.3654		32.2354		6.61041		19.9727		6.69804				4.56897		47.5674			8.43989		2.15184										26.3969		37.0308		27.0827		15.7072		25.3927		14.3749		25.7182		11.532
	22.6424		13.153		32.3385		6.50799		19.8162		6.7722				4.45844		49.1253			8.49315		2.29194										26.3098		36.7396		27.4843		16.3124		25.6307		14.9295		25.8838		11.5026
	22.7385		13.577		32.4981		6.65324		19.6458		6.53819				4.66		48.7048			8.3374		3.63479										26.1562		34.7695		27.7441		16.5227		25.7131		15.0431		26.0914		11.691
	22.8108		13.5955		32.58		6.8402		19.5011		6.19944				4.62953		49.4413			8.83353		2.61277										26.0619		33.8202		28.0715		17.2756		26.0751		15.8339		26.4649		12.3844
	22.9027		13.8672		32.7441		6.66297		19.3429		6.48454				4.81049		48.0814			8.58825		4.35749										26.0163		33.5537		28.442		18.1361		26.3597		16.2633		26.6918		12.3375
	22.9763		14.0999		32.7871		7.01253		19.1875		6.39174				4.87184		48.4712			8.85522		3.66355										25.8546		32.4941		28.6309		18.384		26.6131		16.7646		27.0402		12.6105
	23.0731		14.1926		32.9162		6.83336		19.0204		6.26831				5.04531		47.599			9.2718		3.66586										25.7294		31.1956		29.0366		19.1188		26.9512		17.6034		27.3903		13.2906
	23.1486		14.643		33.0563		7.16404		18.8595		6.34287				4.66034		50.6637			9.17552		4.04925										25.7025		30.9467		29.3805		20.1641		27.1418		17.7903		27.5207		13.3
	23.2463		15.1174		33.1266		7.30598		18.6961		5.82697				4.56901		51.0042			9.42048		4.28269										25.5525		29.9316		29.4645		20.0087		27.2443		18.0124		27.7248		13.643
	23.3188		15.079		33.2411		7.49507		18.5389		6.07738				4.62017		51.4163			9.80755		4.42642										25.4075		28.5265		29.8059		20.804		27.6085		18.8336		28.0994		14.4144
	23.4125		15.8023		33.3471		7.39112		18.3774		5.95784				4.56999		51.5962			9.63289		5.49933										25.3257		28.0447		30.172		21.7235		27.8688		19.3727		28.3243		14.7544
	23.4925		15.8042		33.5116		7.95122		18.2181		5.57127				4.51349		52.0849			10.1173		5.09131										25.1489		26.9857		30.3069		21.9084		27.9594		19.7022		28.416		14.9913
	23.5822		15.94		33.6342		7.62798		18.0549		5.63261				4.7881		51.698			10.0771		5.67833										25.0311		25.7713		30.5075		22.4783		28.1909		19.9663		28.8149		15.381
	23.6623		16.2259		33.6847		8.04641		17.889		5.63579				4.82115		52.8646			10.0028		6.35332										25.0073		25.7315		30.9122		23.9105		28.4314		20.6173		29.1064		16.3201
	23.7541		16.5942		33.7997		8.23502		17.7305		5.42775				4.88464		51.4965			10.337		5.9432										24.8546		25.2021		31.1421		24.4019		28.4962		20.7782		29.1583		16.3985
	23.8273		17.1848		33.9231		8.21854		17.5757		5.26175				5.01723		51.35			10.2952		6.82128										24.7085		23.9761		31.2092		24.4978		28.7308		21.4772		29.5169		16.8821
	23.9176		17.43		34.0713		8.57828		17.4204		5.63217				4.82374		54.3819			10.5789		6.98624										24.6637		23.4996		31.6131		25.5852		28.9218		21.93		29.8633		17.6526
	23.9864		17.6261		34.1444		8.60794		17.2609		5.39435				5.32201		50.3886			11.0692		6.46815										24.5543		23.2276		31.9428		26.2854		29.0747		21.9932		29.9646		18.1002
	24.0672		17.9713		34.2588		8.75244		17.1008		5.02861				5.42337		50.5237			10.6242		8.20861										24.3975		22.2525		32.0095		26.2591		29.2907		22.735		30.2427		19.1352
	24.1583		18.5275		34.3956		8.93237		16.9383		5.11249				5.45635		51.0749			10.7779		8.35973										24.313		21.6674		32.3497		27.0091		29.6311		23.5388		30.606		19.8437
	24.2331		18.7808		34.4718		9.20575		16.778		5.10535				5.76722		49.688			11.0574		8.07471										24.2361		21.2995		32.7128		28.349		29.8215		23.5672		30.7657		20.2691
	24.3224		19.0353		34.5728		9.34898		16.6212		4.90451				5.59619		51.1211			11.239		8.46871										24.0712		20.7843		32.8553		27.8895		29.9292		24.2311		30.9367		20.7627
	24.3974		19.5099		34.6843		9.62463		16.4604		4.8916				5.6515		51.568			11.2342		9.0424										23.9672		20.1163		33.0577		28.288		30.2903		25.0117		31.3153		22.0827
	24.4898		20.0459		34.8553		9.8389		16.2994		4.47882				5.58036		51.9445			11.6132		9.40633										23.9445		20.1355		33.4616		29.555		30.5485		25.8974		31.5611		22.7049
	24.5935		20.1093		34.8945		10.0423		16.1331		4.52347				5.94824		50.7245			11.4931		9.74777										23.7795		19.6113		33.6919		29.3103		30.6178		25.5348		31.6507		23.1704
	24.6584		20.5551		35.0159		10.3648		15.9809		4.536				5.80944		52.2523			11.5758		10.3924										23.6364		18.8151		33.8707		29.5849		30.9687		26.6817		32.0223		24.2842
	24.7325		21.0414		35.1342		10.2512		15.8293		4.28594				5.83805		52.4204			12.0138		10.329										23.6011		18.7616		34.2861		30.3149		31.2704		26.9229		32.3301		25.2814
	24.8241		21.4948		35.2778		10.8749		15.6492		4.51641				5.74849		52.6736			11.6672		11.5041										23.4845		18.1714		34.546		30.2136		31.3416		26.4033		32.4174		24.8583
	24.8981		21.763		35.4005		10.4311		15.491		4.30666				6.41164		50.6855			12.3283		10.958										23.319		17.2282		34.6015		29.7211		31.6582		27.2102		32.6861		25.3545
	24.9845		22.4176		35.4951		10.9274		15.5816		4.25725				6.4428		50.0559			12.2438		11.8313										23.2478		17.0573		34.9983		30.4639		31.9809		28.0616		32.725		24.9422
	25.0598		22.7969		35.567		11.2633		15.7482		4.47556				6.17811		52.1855			12.2346		12.4463										23.1854		17.3141		35.3457		30.5174		32.1878		28.4473		32.7285		24.0229
	25.1571		23.4998		35.6938		11.2999		15.9147		4.9208				6.34387		50.9961			12.3105		12.8037										23.0093		15.9336		35.4344		29.853		32.5499		29.1212
	25.2378		23.641		35.7906		12.0392		16.0762		4.98714				6.44286		51.4576			12.9071		12.7146										22.902		16.0847		35.6987		30.7257		32.8087		29.4335
	25.3243		24.3383		35.9534		11.8301		16.2295		4.75391				6.36901		51.5563			12.9248		13.2535										22.8627		16.1913		36.0813		31.4457		32.8562		28.9467
	25.3621		24.7801		36.0103		12.4805		16.3938		5.32127				6.633		51.8688			13.256		13.4255										22.6946		14.9351		36.2837		30.8551		33.1959		29.4049
	25.4569		25.3029		36.1664		12.9786		16.5538		5.01848				6.73874		51.4848			13.5438		13.2972										22.5576		15.052		36.4768		31.1552		33.5145		30.1048
	25.5295		25.9053		36.247		12.8688		16.717		5.28669				6.76854		51.7169			13.32		14.4624										22.5272		15.2058		36.8704		32.1589		33.6018		29.5438
	25.6101		26.443		36.4045		12.9188		16.8812		5.34612				7.00471		51.465			13.7682		14.4247										22.3718		14.1359		37.1253		32.2417		33.8171		29.5936
	25.7223		26.8829		36.4432		13.2534		17.0343		5.52609				6.72674		52.2251			14.008		14.8672										22.2203		13.7143		37.2131		31.8641		34.1578		30.3989
	25.8147		27.481		36.5706		13.5357		17.1937		6.16766				7.28432		50.9151			14.3779		14.6427										22.1503		13.9256		37.4675		32.5453		34.3497		30.3668
	25.842		28.1506		36.67		13.9582		17.3543		5.94794				7.71682		49.8033			14.4837		15.2482										21.9638		13.3783		37.5021		31.6694		34.469		30.219
	25.9347		28.744		36.7911		13.9358		17.5155		5.76891				7.44343		50.9398			14.9278		15.245										21.8357		12.7468		--		--		34.8242		30.9498
	25.94		28.9537		36.9575		14.2831		17.669		5.90678				7.90655		50.135			14.8955		15.9905										21.8133		12.8598		--		--		35.0864		30.8152
	25.9457		28.9122		37.0498		14.4606		17.8392		5.99061				8.04627		50.896			15.6711		15.9736										21.6508		12.7061		--		--		35.1612		30.666
	25.9907		29.421		37.1171		14.9616		18.0034		6.02757				8.40356		50.4956			15.4586		16.5008										21.4991		11.9899		--		--		35.5178		31.3284
	26.063		30.1705		37.248		14.993		18.1534		6.653				8.33754		50.824			15.9348		16.54										21.4136		12.1303		--		--		35.8133		31.9823
	26.1567		30.6179		37.3376		15.6494		18.3192		6.59583				8.48612		50.2665			15.9396		17.0392										21.2393		11.7042		--		--		35.8797		31.7437
	26.225		31.3888		37.467		15.8247		18.4758		6.77084				8.92201		49.6192			16.206		17.5929										21.1166		11.0739		--		--		36.1333		32.4255
	26.3216		31.9342		37.6325		15.6824		18.6284		6.92015				8.74833		50.6957			16.5622		17.8642										21.0946		11.1299		--		--		36.4677		32.9102
	26.3916		32.6013		37.6919		16.385		18.7806		6.65111				9.29717		49.8555			16.7107		18.0439										20.9302		11.1559		--		--		36.6262		32.8659
	26.4766		33.4666		37.8196		16.422		18.9474		7.00466				9.29031		50.3452			17.0943		18.4351										20.7786		10.6531		--		--		36.8164		33.3053
	26.5512		34.217		37.9441		16.7364		19.0852		7.22518				9.36405		50.459			17.1668		19.0614										20.7399		10.6008		--		--		37.162		33.5162
	26.6355		35.0773		38.0359		17.0004		19.2419		6.98318				9.78979		50.1194			18.1395		18.5879										20.6121		10.5223		--		--		37.3735		33.9543
	26.7032		36.0771		38.1914		17.2592		19.4036		7.21481				9.86959		50.4692			18.0665		19.6079										20.4462		10.0937		--		--		37.4695		33.6076
	26.7839		36.5285		38.2496		17.1781		19.5551		7.78004				10.2637		49.9991			18.4015		19.7251										20.3814		10.221		--		--		37.6749		34.0801
	26.8491		37.4517		38.3618		17.5639		19.719		7.78473				10.0459		50.9724			18.5759		20.2785										20.2568		10.3878		--		--		37.7003		33.9332
	26.9398		38.3153		38.5247		18.0362		19.882		7.73166				10.7391		50.015			19.0206		20.3022										20.0977		9.6803		--	--	--		--
	27.0107		39.1811		38.5772		17.8053		20.0372		7.83422				10.4095		51.1412			19.1432		20.9432										20.0244		9.3289		--	--	--		--
	27.0806		40.1459		38.7317		18.5221		20.2068		8.04943				10.845		50.8129			19.4747		21.1962										19.962		9.49214		--	--	--		--
	27.1582		41.2008		38.8137		18.8199		20.3609		8.16438				11.039		50.5049			19.4095		21.8355										19.7887		9.31916		--	--	--		--
	27.2318		42.195		38.9107		18.8207		20.5204		8.29451				11.5539		50.0159			19.9866		21.9022										19.6688		8.91933		--	--	--		--
	27.3193		42.9279		39.0347		19.1839		20.6804		8.02651				11.6698		50.5705			20.2504		21.99										19.554		9.00893		--	--	--		--
	27.3896		44.2621		39.1358		18.9572		20.853		8.43989				12.107		50.0748			20.8495		22.3339										19.389		8.86139		--	--	--		--
	27.4774		45.0986		39.2615		19.613		21.013		8.49315				12.5173		50.2571			21.1573		22.6639										19.2993		8.61403		--	--	--		--
	27.5446		46.2447		39.3753		19.6297		21.1774		8.3374				12.1875		50.8865			21.3463		23.2129										19.138		8.65072		--	--	--		--
	27.6304		47.1912		39.5034		19.9574		21.3319		8.83353				12.9018		50.3754			21.831		23.4302										18.987		8.50267		--	--	--		--
	27.704		48.5239		39.5992		19.8969		21.4916		8.58825				12.752		50.9771			22.155		23.8044										18.9164		8.20903		--	--	--		--
	27.7822		49.5632		39.7565		20.4869		21.6489		8.85522				12.9759		51.0583			22.5629		24.1578										18.7309		8.05603		--	--	--		--
	27.8451		50.9218		39.809		20.4137		21.8152		9.2718				13.591		50.488			22.6933		24.6805										18.5933		8.17968		--	--	--		--
	27.9375		52.0723		39.9436		20.9246		21.969		9.17552				13.8067		50.8917			23.5683		24.7614										18.5711		7.85267		--	--	--		--
	28.0024		52.9931		40.1083		20.9413		22.1381		9.42048				14.044		51.091			23.3994		25.3738										18.4061		7.76042		--	--	--		--
	28.0629		54.1451		40.1541		21.2771		22.303		9.80755				14.5531		50.5339			24.0793		25.7847										18.2487		7.84204		--	--	--		--
	28.1453		55.3121		40.2813		21.3397		22.4657		9.63289				14.5617		50.982			24.2015		26.1										18.1788		7.2193		--	--	--		--
	28.1963		56.6953		40.4142		21.4814		22.6212		10.1173				14.8807		51.164			24.5858		26.51										18.0013		7.17475		--	--	--		--
	28.1923		56.5287		40.5023		21.735		22.7903		10.0771				15.1988		51.3885			24.4845		27.0529										17.8714		7.59094		--	--	--		--
	28.1993		56.6471		40.6259		21.8597		22.9472		10.0028				15.5985		51.3468			25.1452		27.4221										17.8404		7.25663		--	--	--		--
	28.1261		55.3602		40.791		22.1438		23.1065		10.337				15.4955		51.8366			24.9939		28.0454										17.6803		7.18333		--	--	--		--
	28.0478		54.1509		40.8231		22.3601		23.2699		10.2952				16.4086		51.4961			25.5458		28.4511										17.5267		7.03595		--	--	--		--
	27.9821		52.9511		40.9546		22.4654		23.4292		10.5789				16.1806		52.2305			25.9757		28.75										17.49		6.97847		--	--	--		--
	27.8895		51.8542		41.0476		22.3734		23.5973		11.0692				16.285		52.2531			25.6998		29.4596										17.3821		6.68857		--	--	--		--
	27.8269		50.448		41.1635		22.9654		23.7582		10.6242				16.499		52.4895			26.3759		29.8636										17.223		6.86116		--	--	--		--
	27.7417		49.6405		41.29		23.1593		23.9048		10.7779				17.2079		52.1582			26.664		30.1174										17.1351		6.8049		--	--	--		--
	27.6788		48.1724		41.3824		23.2084		24.0615		11.0574				17.0351		52.8639			27.0053		30.7322										17.041		6.39607		--	--	--		--
	27.5935		47.0424		41.4995		23.5493		24.2267		11.239				17.7798		52.3642			26.8972		31.2147										16.8731		6.49974		--	--	--		--
	27.5181		46.1691		41.5545		24.1861		24.391		11.2342				17.663		53.1314			27.3122		31.7986										16.7711		6.55288		--	--	--		--
	27.4536		45.04		41.5665		23.9683		24.5456		11.6132				18.0772		53.2229			27.3548		32.3853										16.6742		6.1027		--	--	--		--
	27.3613		43.7676		41.5627		24.0725		24.7027		11.4931				18.4106		53.1336			27.7289		32.75										16.5085		6.05893		--	--	--		--
	27.3023		43.0371		41.4958		23.6431		24.8638		11.5758				18.5621		53.6559			27.6857		33.3745										16.4095		6.22793		--	--	--		--
	27.2128		41.975		41.3704		23.0876		25.0332		12.0138				19.0775		53.4077			27.8929		33.8312										16.3096		5.95395		--	--	--		--
	27.1367		41.0964		41.2622		22.9492		25.189		11.6672				19.2647		53.6473			27.9176		34.4163										16.1472		5.63445		--	--	--		--
	27.0511		39.977		41.1484		22.5864		25.3499		12.3283				19.2823		54.0768			27.8551		35.0467										16.0477		6.11783		--	--	--		--
	26.9868		39.0967		41.0249		22.6291		25.5188		12.2438				19.8245		54.1483			27.9414		35.6264										15.9478		5.83395		--	--	--		--
	26.8971		38.1297		40.9308		22.4914		25.6802		12.2346				20.0193		54.5587			28.3367		36.1076										15.784		5.64909		--	--	--		--
	26.8301		37.2194		40.7987		22.0843		25.8425		12.3105				20.1918		54.454			28.3314		36.6968										15.6848		5.82186		--	--	--		--
	26.7432		36.3997		40.6893		21.7562		26.0034		12.9071				20.1936		54.9201			28.1164		37.4037										15.5312		5.7386		--	--	--		--
	26.6756		35.911		40.5922		21.6222		26.1563		12.9248				20.3515		55.2188			28.1415		37.8607										15.3753		5.44238		--	--	--		--
	26.5847		34.9342		40.4774		21.159		26.3194		13.256				20.8824		55.5771			28.4885		38.5109										15.3044		5.51466		--	--	--		--
	26.513		34.0981		40.3429		21.3493		26.4742		13.5438				20.9629		55.8945			28.5162		39.1643										15.1234		5.58308		--	--	--		--
	26.448		33.3752		40.293		20.5801		26.6338		13.32				21.0728		56.0224			28.3832		39.7513										14.9854		5.04311		--	--	--		--
	26.3591		32.7485		40.1706		20.6076		26.7971		13.7682				21.5488		56.1552			28.4586		39.8684										14.9581		5.45195		--	--	--		--
	26.2879		31.7646		40.0003		20.7227		26.9673		14.008				21.647		56.5113			--		--										14.8096		5.37428		--	--	--		--
	26.2038		31.183		39.9055		20.277		27.124		14.3779				21.8361		56.7847			--		--										14.6539		5.119		--	--	--		--
	26.13		30.6926		39.7757		19.9217		27.2863		14.4837				22.1095		57.1024			--		--										14.6017		5.00395		--	--	--		--
	26.0399		29.8067		39.7087		19.5957		27.4639		14.9278				22.3899		57.3368			--		--										14.5219		5.29265		--	--	--		--
	25.9637		29.1932		39.5607		19.5872		27.6238		14.8955				22.6172		57.7055			--		--										14.3542		4.58394		--	--	--		--
	25.8738		28.6343		39.4353		19.4511		27.7886		15.6711				22.8998		57.9318			--		--										14.2447		4.92806		--	--	--		--
	25.7989		28.1183		39.3182		18.6179		27.9378		15.4586				22.9226		58.118			--		--										14.1208		4.8756		--	--	--		--
	25.7096		27.3904		39.2191		18.6612		28.119		15.9348				23.1437		58.5229			--		--										13.9582		4.62422		--	--	--		--
	25.6403		26.9317		39.0907		18.2076		28.267		15.9396				23.4102		58.6669			--		--										13.8782		4.64541		--	--	--		--
	25.5443		26.2524		38.9981		18.3196		28.4402		16.206				23.7216		58.809			--		--										13.7127		4.75319		--	--	--		--
	25.4725		25.6002		38.9175		18.2304		28.5906		16.5622				23.8267		59.2156			--		--										13.5549		4.73816		--	--	--		--
	25.4064		25.2824		38.8001		17.7915		28.7393		16.7107				24.3966		59.3734			--		--										13.5177		4.23603		--	--	--		--
	25.335		24.5469		38.6574		17.844		28.9112		17.0943				24.5068		59.7973			--		--										13.4268		4.76399		--	--	--		--
	25.2189		24.0986		38.576		17.1625		29.073		17.1668				24.9324		59.9546			--		--										13.2535		4.45844		--	--	--		--
	25.1354		23.4299		38.4449		16.9642		29.2256		18.1395				24.6688		60.5814			--		--										13.1588		3.98055		--	--	--		--
	25.081		23.0587		38.3246		16.7384		29.4079		18.0665				24.7881		60.9908			--		--										13.1398		4.701		--	--	--		--
	24.9987		22.2738		38.2032		16.3695		29.5568		18.4015				25.2989		61.0523			--		--										12.967		4.43245		--	--	--		--
	24.9128		22.092		38.1347		16.1414		29.7404		18.5759				25.9923		61.0885			--		--										12.821		3.8164		--	--	--		--
	24.8382		21.4922		38.0363		15.9832		29.9006		19.0206				26.2596		61.565			--		--										12.7921		4.23918		--	--	--		--
	24.7455		21.286		37.8751		16.0415		30.0565		19.1432				26.2997		61.9117			--		--										12.6505		4.14156		--	--	--		--
	24.672		20.844		37.8127		15.6407		30.2124		19.4747				26.8552		61.7756			--		--										12.4889		3.55729		--	--	--		--
	24.5982		20.5114		37.6825		15.111		30.3624		19.4095				26.6112		62.3653			--		--										12.4303		4.13573		--	--	--		--
	24.5113		20.1532		37.6039		14.6728		30.5015		19.9866				27.4319		62.474			--		--										12.3296		3.9939		--	--	--		--
	24.4367		19.6316		37.459		14.9575		30.6581		20.2504				27.8759		62.7346			--		--										12.1664		3.53094		--	--	--		--
	24.3455		19.3791		37.3687		14.1795		30.8141		20.8495				27.5929		63.3845			--		--										12.0734		3.66111		--	--	--		--
	24.2721		18.8458		37.2606		14.1625		30.9876		21.1573				28.9467		63.0273			--		--										11.9115		3.65934		--	--	--		--
	24.1795		18.711		37.1837		13.638		31.1562		21.3463				28.9173		63.091			--		--										11.7556		3.60484		--	--	--		--
	24.1127		18.0998		37.0675		13.6113		31.3266		21.831				28.7938		63.2415			--		--										11.7091		3.66501		--	--	--		--
	24.0129		18.0716		36.9669		13.2612		31.4888		22.155				28.5649		63.5036			--		--										11.5935		3.63967		--	--	--		--
	23.9373		17.3546		36.8473		12.9924		31.66		22.5629				--	--				--		--										11.4268		3.27491		--	--	--		--
	23.8483		17.5097		36.6792		12.3984		31.8218		22.6933				--	--				--		--										11.352		3.27942		--	--	--		--
	23.7761		17.0342		36.6278		12.6349		31.9843		23.5683				--	--				--		--										11.301		3.31951		--	--	--		--
	23.6779		16.5632		36.4697		12.2172		32.1526		23.3994				--	--				--		--										11.1254		3.43366		--	--	--		--
	23.5997		16.299		36.3528		11.7718		32.3137		24.0793				--	--				--		--										11.001		3.07753		--	--	--		--
	23.5085		16.0292		36.3238		11.7186		32.4682		24.2015				--	--				--		--										10.9853		3.29884		--	--	--		--
	23.4371		15.801		36.2085		11.3691		32.6298		24.5858				--	--				--		--										10.8298		3.43639		--	--	--		--
	23.3403		15.2154		36.1122		10.9927		32.7891		24.4845				--	--				--		--										10.6753		3.06385		--	--	--		--
	23.2674		15.0465		35.9718		10.7459		32.9576		25.1452				--	--				--		--										10.6277		3.27713		--	--	--		--
	23.1744		14.8621		35.9215		10.5656		33.1235		24.9939				--	--				--		--										10.5236		3.24286		--	--	--		--
	23.0897		14.6707		35.78		10.3197		33.2872		25.5458				--	--				--		--										10.3608		2.80442		--	--	--		--
	22.9965		14.3991		35.6957		9.95598		33.4543		25.9757				--	--				--		--										10.2713		2.79293		--	--	--		--
	22.9176		14.1647		35.5533		10.1242		33.619		25.6998				--	--				--		--										10.1031		3.29755		--	--	--		--
	22.8342		13.8032		35.4368		9.82005		33.7865		26.3759				--	--				--		--										9.95356		2.54085		--	--	--		--
	22.7563		13.5048		35.3412		9.45415		33.9442		26.664				--	--				--		--										9.90595		2.70489		--	--	--		--
	22.6675		13.1946		35.2582		8.9997		34.1094		27.0053				--	--				--		--										9.82218		2.81125		--	--	--		--
	22.5894		13.0051		35.0936		8.77986		34.2823		26.8972				--	--				--		--										9.76519		2.68311		--	--	--		--
	22.4931		12.6342		35.0449		8.65751		34.4437		27.3122				--	--				--		--										9.76396		2.63283		--	--	--		--
	22.4202		12.5813		34.8741		8.52454		34.6108		27.3548				--	--				--		--										9.77386		2.9571			--	--		--
	22.345		12.4776		34.7424		8.28384		34.7687		27.7289				--	--				--		--										9.88511		3.03455			--	--		--
	22.2485		12.224		34.6535		8.17422		34.9337		27.6857				--	--				--		--										10.0177		2.99569			--	--		--
	22.1772		12.1602		34.5696		8.16044		35.0918		27.8929				--	--				--		--										10.0589		3.23537			--	--		--
	22.0845		11.5621		34.4594		7.57158		35.2566		27.9176				--	--				--		--										10.2258		3.03974			--	--		--
	21.987		11.6539		34.3532		7.55616		35.4201		27.8551				--	--				--		--										10.3746		3.05312			--	--		--
	21.9171		11.1264		34.2319		7.22369		35.5931		27.9414				--	--				--		--										10.4134		2.87842			--	--		--
	21.8451		11.1885		34.0698		6.92766		35.7578		28.3367				--	--				--		--										10.5176		3.40906			--	--		--
	21.7491		10.9955		34.0156		6.84704		35.9203		28.3314				--	--				--		--										10.6802		3.03517			--	--		--
	21.6673		10.6469		33.8491		6.86722		36.0852		28.1164				--	--				--		--										10.7699		3.39781			--	--		--
	21.5714		10.822		33.7201		6.63565		36.2416		28.1415				--	--				--		--										10.9355		3.40185			--	--		--
	21.5005		10.6264		33.6126		6.71492		36.4075		28.4885				--	--				--		--										11.0868		3.25278			--	--		--
	21.4065		10.2839		33.5429		6.19327		36.5852		28.5162				--	--				--		--										11.1707		3.64062			--	--		--
	21.3291		10.2691		33.3972		5.80813		36.7564		28.3832				--	--				--		--										11.3457		3.75285			--	--		--
	21.242		10.0083		33.2725		5.85666		36.7831		28.4586				--	--				--		--										11.4759		3.24311			--	--		--
	21.1747		9.90106		33.15		5.92358		36.7838		27.9289				--	--				--		--										11.501		3.60675			--	--		--
	21.078		9.68927		33.0476		5.91279		36.7884		27.4528				--	--				--		--										11.6586		4.00432			--	--		--
	20.9916		9.56145		32.9683		5.67698		36.7192		26.9897				--	--				--		--										11.8105		3.66907			--	--		--
	20.9053		9.35067		32.806		5.62009		36.5541		25.8637				--	--				--		--										11.8574		3.7628			--	--		--
	20.8315		9.37878		32.6792		5.20647		36.3977		25.4333				--	--				--		--										11.9478		4.29884			--	--		--
	20.7365		8.95193		32.6294		5.41747		36.2702		24.9157				--	--				--		--										12.1114		3.91681			--	--		--
	20.6634		9.13489		32.5087		5.01509		36.1562		24.1037				--	--				--		--										12.2101		3.9745			--	--		--
	20.5655		9.12664		32.4023		4.70901		36.0084		23.6102				--	--				--		--										12.2727		4.26688			--	--		--
	20.4879		8.65756		32.2357		4.98012		35.854		23.2451				--	--				--		--										12.4467		3.98059			--	--		--
	20.3915		8.49986		32.168		5.02197		35.6861		22.5895				--	--				--		--										12.5633		4.39261			--	--		--
	20.3133		8.5974		32.018		5.12983		35.5222		22.2306				--	--				--		--										12.5912		4.22316			--	--		--
	20.2269		8.29904		31.8876		4.60893		35.3589		21.6791				--	--				--		--										12.7598		4.70971			--	--		--
	20.1472		8.15964		31.8214		4.5396		35.1873		20.9388				--	--				--		--										12.9043		4.37613			--	--		--
	20.0549		8.11226		31.6811		4.64784		35.0285		20.6899				--	--				--		--										12.9394		4.2651			--	--		--
	19.9879		7.87875		31.5498		4.51821		34.8736		20.6234				--	--				--		--										13.0766		4.60454			--	--		--
	19.8918		8.08796		31.4209		4.33705		34.716		20.3062				--	--				--		--										13.2319		4.56446				--
	19.825		7.79435		31.3249		4.17013		34.5574		19.9644				--	--				--		--										13.2981		4.56522
	19.7448		7.57595		31.1913		4.10904		34.3986		19.5721				--	--				--		--										13.3998		4.83531
	19.6469		7.42901		31.067		4.0179		34.2308		19.1602				--	--				--		--										13.5633		4.37653
	19.5576		7.49586		30.9628		4.09121		34.0628		18.8304				--	--				--		--										13.6577		4.56965
	19.4808		7.35309		30.8298		4.19462		33.9032		18.1181				--	--				--		--										13.7166		5.06563
	19.4033		7.21373		30.7101		4.32963		33.7229		18.039				--	--				--		--										13.894		4.88577
	19.3103		7.10313		30.6559		4.11126		33.5588		17.5349				--	--				--		--										14.0148		4.82695
	19.2381		7.02107		30.4769		3.66408		33.392		16.8601				--	--				--		--										14.0537		5.01968
	19.1386		7.17717		30.3593		3.82583		33.2308		16.8466				--	--				--		--										14.2232		4.95848
	19.0684		6.84208		30.3185		3.87076		33.0694		16.5347				--	--				--		--										14.3614		5.09494
	18.9753		6.69761		30.1494		3.88437		32.9055		16.1044				--	--				--		--										14.3991		5.49601
	18.8904		6.78798		30.0709		3.79359		32.7413		15.6777				--	--				--		--										14.5708		5.47623
	18.8042		6.68536		29.9501		3.88173		32.5791		15.5242				--	--				--		--										14.7151		4.96989
	18.7213		6.39113		29.8322		3.81607		32.4203		15.3206				--	--				--		--										14.7489		5.2265
	18.6276		6.69222		29.7509		3.7935		32.2545		15.1821				--	--				--		--										14.8659		5.5021
	18.5501		6.3285		29.619		3.79615		32.1024		14.9875				--	--				--		--										15.0265		5.15132
	18.4606		6.65413		29.4954		3.48116		31.9356		14.5154				--	--				--		--										15.1028		5.60187
	18.3803		6.26802		29.3913		3.76308		31.7729		14.2684				--	--				--		--										15.1714		5.65674
	18.2931		6.45931		29.2663		3.50672		31.6031		13.9668				--	--				--		--										15.3433		5.35942
	18.2217		6.08825		29.1349		3.59052		31.4265		14.0213				--	--				--		--										15.4577		5.88999
	18.1248		6.31628		29.0362		3.60366		31.2686		13.4572				--	--				--		--										15.4981		5.72252
	18.0421		6.0848		28.9097		3.62961		31.0898		13.4785				--	--				--		--										15.6008		5.57187
	17.9486		6.03951		28.8105		3.76881		30.9198		13.0539				--	--				--		--										15.7145		6.02633
	17.8707		6.03591		28.7377		3.65882		30.7545		12.5804				--	--				--		--										15.747		6.19144
	17.777		5.95167		28.5617		3.73854		30.6005		12.9009				--	--				--		--										15.8643		5.6435
	17.7041		5.94249		28.4661		3.26121		30.4471		12.6013				--	--				--		--										15.9548		5.83457
	17.6121		5.74581		28.3502		3.3367		30.2964		12.2544				--	--				--		--										16.0444		6.36465
	17.5282		5.89762		28.2244		3.42184		30.1457		12.154				--	--				--		--										16.2235		6.01897
	17.4649		5.58796		28.1211		3.36286		29.9875		12.1382				--	--				--		--										16.3558		6.35978
	17.3597		5.51556		28.0005		2.87106		29.8356		11.9428				--	--				--		--										16.4443		6.65293
	17.294		5.40011		27.929		3.49468		29.6955		11.776				--	--				--		--										16.6165		6.3443
	17.1888		5.60545		27.8338		2.7369		29.5134		11.7105				--	--				--		--										16.7293		6.34326
	17.118		5.35518		27.6629		3.05827		29.3701		11.5337				--	--				--		--										16.773		6.25864
	17.021		5.44962		27.539		3.17448		29.195		11.4188				--	--				--		--										16.9488		6.86136
	16.9438		5.44255		27.4327		2.93646		29.033		11.5132				--	--				--		--										17.0852		6.56369
	16.8457		5.22214		27.3126		3.09988		28.8723		11.0991				--	--				--		--										17.1065		6.47572
	16.7804		5.24853		27.2374		3.19389		28.7138		11.0643				--	--				--		--										17.2531		7.10993
	16.669		4.95842		27.1436		2.88915		28.5517		11.0492				--	--				--		--										17.4029		6.95271
	16.5954		5.09979		26.9735		2.83077		28.3943		10.457				--	--				--		--										17.4645		6.93487
	16.5047		5.12703		26.8993		2.85477		28.2312		10.7233				--	--				--		--										17.5161		7.33244
	16.4281		4.8944		26.7571		3.39067		28.0572		10.4405				--	--				--		--										17.6904		7.17803
	16.3421		4.84338		26.638		2.75729		27.8957		10.6123				--	--				--		--										17.8152		7.13383
	16.2559		4.80972		26.5391		3.24388		27.7221		10.0463				--	--				--		--										17.8596		7.50264
	16.1666		4.59457		26.4165		2.71738		27.5757		10.3323				--	--				--		--										18.033		7.62652
	16.0877		4.61071		26.3444		3.14125		27.4113		10.2168				--	--				--		--										18.1677		7.5487
	15.9955		4.52526		26.2031		2.93568		27.2462		10.423				--	--				--		--										18.1913		7.58358
	15.9151		4.63892		26.0753		3.07864		27.0878		9.88542				--	--				--		--										18.3001		7.80963
	15.8141		4.44788		26.0086		2.95862		26.9212		10.0935				--	--				--		--										18.4151		7.50481
	15.7372		4.68474		25.911		2.92098		26.7574		9.95959				--	--				--		--										18.4617		7.99835
	15.6488		4.36714		25.7876		2.64824		26.5913		9.76054				--	--				--		--										18.5695		8.09218
	15.5772		4.45536		25.622		2.45156		26.4302		9.60562				--	--				--		--										18.6598		7.99547
	15.4756		4.58002		25.5559		2.80953		26.2595		9.85297				--	--				--		--										18.7279		7.99612
	15.4008		4.36384		25.387		2.61735		26.1047		9.44588				--	--				--		--										18.8047		8.27387
	15.31		4.36582		25.3163		2.59354		25.9426		9.60547				--	--				--		--										18.9772		8.14853
	15.2371		4.03048		25.1668		2.28908		25.7784		9.71615				--	--				--		--										19.0846		8.54655
	15.1476		4.21075		25.0925		2.56544		25.6166		9.56112				--	--				--		--										19.1308		8.91829
	15.0668		4.15934		24.9263		2.50603		25.4625		9.2044				--	--				--		--										19.3214		8.31949
	14.9718		4.31352		24.8273		2.25411		25.2923		9.21869				--	--				--		--										19.4409		8.67519
	14.8967		4.20757		24.7475		2.46575		25.1343		9.21271				--	--				--		--										19.4599		9.2759
	14.8264		3.77015		24.6087		2.16025		24.971		9.3066				--	--				--		--										19.6274		8.57934
	14.7335		4.06596		24.4873		2.51066		24.8129		9.25401				--	--				--		--										19.7787		9.47381
	14.6612		3.82971		24.3614		2.41821		24.6433		8.79327				--	--				--		--										19.8156		9.47278
	14.5606		3.92907		24.2669		2.17561		24.4798		8.83738				--	--				--		--										19.9446		9.2465
	14.4875		4.02035		24.2111		2.16896		24.3183		8.86269				--	--				--		--										20.1046		9.59547
	14.3993		3.87339		24.2613		2.21854		24.1533		8.64532				--	--				--		--										20.1754		10.0323
	14.3183		3.8335		24.3411		2.45918		23.9915		8.68906				--	--				--		--										20.2572		9.61872
	14.2208		3.75305		24.4319		2.58638		23.8323		9.05223				--	--				--		--										20.4332		10.0302
	14.1536		4.01563		24.509		2.49333		23.6633		8.50615				--	--				--		--										20.5313		10.2836
	14.0588		3.85497		24.6321		2.85789		23.5036		8.5475				--	--				--		--										20.5767		10.438
	13.9839		3.75191		24.7803		2.32988		23.3438		8.61452				--	--				--		--										20.7642		10.458
	13.8861		3.83616		24.8453		2.77523		23.1853		8.32993				--	--				--		--										20.8851		10.8289
	13.8114		3.78914		24.9699		2.71616		23.0268		7.94893				--	--				--		--										20.9942		10.9621
	13.7128		3.88547		25.0737		2.83592		22.857		7.99064				--	--				--		--										21.1561		11.0044
	13.6401		3.57563		25.1922		2.94603		22.6984		7.86522				--	--				--		--										21.2503		11.7124
	13.5459		3.75845		25.3642		2.84672		22.5407		7.92322				--	--				--		--										21.2989		11.7022
	13.4692		3.6725		25.4653		2.78626		22.3715		7.84307				--	--				--		--										21.4834		11.9045
	13.3851		3.44532		25.5379		2.87404		22.2086		7.59193				--	--				--		--										21.6034		12.3488
	13.3002		3.45883		25.7118		3.14415		22.0442		7.53075				--	--				--		--										21.6969		12.7188
	13.2098		3.63354		25.8048		3.5802		21.8801		7.76536				--	--				--		--										21.8737		12.7974
	13.1313		3.51002		25.8887		3.36732		21.7166		7.71441				--	--				--		--										21.9713		13.0822
	13.0641		3.69862		26.0331		3.45816		21.5588		7.64205				--	--				--		--										22.0164		13.5471
	12.967		3.40206		26.1079		3.34085		21.3973		7.34421				--	--				--		--										22.2019		13.7522
	12.8744		3.34055		26.2351		3.28123		21.2444		7.49522				--	--				--		--										22.3192		13.9999
	12.7962		3.30619		26.3728		3.69628		21.0856		7.06083				--	--				--		--										22.3349		14.6196
	12.695		3.48631		26.4962		3.42321		20.9173		7.41762				--	--				--		--										22.491		14.6139
	12.6183		3.35168		26.5731		3.49842		20.757		6.99207				--	--				--		--										22.6494		14.9311
	12.5435		3.40151		26.6668		3.43183		20.5938		6.98066				--	--				--		--										22.7094		15.8391
	12.4431		3.35818		26.7913		3.30469		20.4296		7.13746				--	--				--		--										22.887		15.9154
	12.3733		3.17969		26.9061		3.44446		20.2744		6.83462				--	--				--		--										23.025		16.3564
	12.2755		3.32961		27.0544		3.31062		20.1087		6.90374				--	--				--		--										23.1079		16.9945
	12.2083		3.4366		27.1239		3.55678		19.9492		6.73026				--	--				--		--										23.2765		17.4138
	12.1216		3.01954		27.2207		4.09178		19.7876		6.43735				--	--				--		--										23.39		17.4198
	12.0464		3.50064		27.3805		3.61385		19.6248		6.36302				--	--				--		--										23.4165		18.0404
	11.9683		3.31977		27.4681		3.78947		19.4654		6.61003				--	--				--		--										23.5836		18.5213
	11.8892		3.42177		27.585		3.83421		19.3142		6.58298				--	--				--		--										23.7266		19.0236
	11.7961		3.30988		27.6711		3.89441		19.1584		6.4348				--	--				--		--										23.7607		19.0206
	11.7272		3.22634		27.7924		4.31025		18.9915		6.34923				--	--				--		--										23.9149		20.1961
	11.631		3.1173		27.9046		4.11234		18.8301		6.20465				--	--				--		--										24.0685		20.607
	11.5524		3.23435		28.0143		3.80059		18.6746		5.7392				--	--				--		--										24.1101		20.7667
	11.4583		3.14319		28.1926		4.05684		18.5093		6.14529				--	--				--		--										24.2381		21.7862
	11.3802		3.14924		28.29		3.94874		18.3517		5.89649				--	--				--		--										24.3965		22.4171
	11.3095		3.12953		28.3981		4.28488		18.1921		5.75681				--	--				--		--										24.4628		22.6674
	11.2045		3.23882		28.4845		4.27845		18.0286		5.60483				--	--				--		--										24.5427		23.4198
	11.1417		3.15949		28.5854		4.1372		17.8665		5.50839				--	--				--		--										24.7034		24.2354
	11.0356		3.43318		28.7505		4.31778		17.7041		5.51642				--	--				--		--										24.8075		24.437
	10.9678		3.08393		28.8749		4.16044		17.5453		5.61964				--	--				--		--										24.8443		25.3045
	10.8718		3.30475		28.9735		4.32719		17.3905		5.52152				--	--				--		--										25.0109		25.9916
	10.7947		3.01536		29.0922		4.77617		17.2325		5.45632				--	--				--		--										25.144		26.4839
	10.7862		3.27225		29.1787		4.2859		17.0739		5.19211				--	--				--		--										25.168		27.0967
	10.7834		3.15211		29.2769	--	4.04759								--	--				--		--										25.3273		28.298
	10.7854		2.96068		29.4439	--	4.717								--	--				--		--										25.4748		29.0731
	10.7855		3.39556		29.5321	--	4.52053								--	--				--		--										25.5135		29.7128
	10.7904		3.04649		29.6375	--	4.86974								--	--				--		--										25.6632		30.9783
	10.782		3.15492		29.7633	--	4.59413								--	--				--		--										25.8114		31.7726
	10.782		3.13128		29.8633	--	4.86827								--	--				--		--										25.8577		32.5394
	10.7899		3.27117		29.9798	--	4.49282								--	--				--		--										25.9461		33.2697
	10.7869		3.21379		30.091	--	5.03116								--	--				--		--										26.1113		34.5652
	10.7914		3.00619		30.2145	--	4.89265								--	--				--		--										26.1964		35.3384
	10.7872		3.29519		30.2954	--	4.86096								--	--				--		--										26.3187		37.0481
	10.7657		3.09686		30.4648	--	4.708								--	--				--		--										26.469		38.2832
	10.7866		2.97419		30.5036	--	4.87966								--	--				--		--										26.5443		39.286
	10.7926		2.94491		30.6768	--	4.89234								--	--				--		--										26.7019		41.2396
	10.7889		3.22676		30.7568	--	4.87172								--	--				--		--										26.8434		42.6738
	10.7912		3.0034		30.8557	--	5.07085								--	--				--		--										26.8799		43.0346
	10.7908		3.20307		31.0278	--	5.50148								--	--				--		--										27.0087		45.1223
	10.7917		3.28676		31.1162	--	5.53757								--	--				--		--										27.1541		46.7952
	10.7876		3.2761		31.2211	--	5.48661								--	--				--		--										27.2131		47.1485
	10.7748		3.09727		31.3418	--	5.6511								--	--				--		--										27.2749		48.8865
	10.7664		3.1469		31.4746	--	5.86806								--	--				--		--										27.4315		50.7674
	10.7855		2.95116		31.5646	--	5.85936								--	--				--		--										27.5328		52.1276
	10.7726		3.02734		31.6939	--	6.15784								--	--				--		--										27.5521		52.888
	10.8228		3.17352		31.8188	--	6.24273								--	--				--		--										27.7017		55.1395
	10.8937		3.25057		31.9742	--	5.84191								--	--				--		--										27.8371		57.2009
	10.9925		3.00087		32.0458	--	6.28941								--	--				--		--										27.9174		59.1671
	11.0631		3.31727		32.1647	--	6.23076								--	--				--		--										28.0737		61.9505
	11.1554		3.33703		32.2597	--	6.25743								--	--				--		--										28.1812		63.6528
	11.2303		3.15382		32.3764	--	6.37697								--	--				--		--										28.277		65.8504
	11.3324		3.13306		32.5062	--	6.49409								--	--				--		--										28.3188		66.6634
	11.4059		3.23334		32.6054	--	6.54952								--	--				--		--										28.3179		66.671
	11.5069		3.24748		32.7261	--	6.44222								--	--				--		--										28.3169		66.5904
	11.5825		3.67792		32.855	--	6.9552								--	--				--		--										28.3158		66.6364
	11.6752		3.52983		32.9955	--	7.25813								--	--				--		--										28.3101		66.4814
	11.7462		3.45301		33.0729	--	6.90382								--	--				--		--										28.2228		64.4082
	11.8248		3.0992		33.1693	--	6.98712								--	--				--		--										28.1034		62.3261
	11.9117		3.15455		33.2885	--	7.03999								--	--				--		--										28.0636		61.2806
	11.988		3.1571		33.4175	--	7.42634								--	--				--		--										27.9241		58.4855
	12.0727		3.1049		33.5662	--	7.67953								--	--				--		--										27.7866		56.63
	12.1429		3.17648		33.6358	--	7.94234								--	--				--		--										27.7235		55.1778
	12.2349		3.36614		33.77	--	8.1574								--	--				--		--										27.5675		52.4971
	12.3112		3.46306		33.8618	--	8.41926								--	--				--		--										27.4398		50.8812
	12.4009		3.57211		33.9878	--	8.39421								--	--				--		--										27.4105		50.1972
	12.4646		3.43447		34.1552	--	8.30142								--	--				--		--										27.2704		48.0853
	12.5551		3.56061		34.2079	--	8.96348								--	--				--		--										27.1258		46.1137
	12.6159		3.47071		34.3793	--	8.85921								--	--				--		--										27.0697		45.4519
	12.7167		3.69234		34.4586	--	8.86227								--	--				--		--										26.9137		43.4191
	12.7903		3.11759		34.5945	--	9.61284								--	--				--		--										26.7797		41.9114
	12.8918		3.72512		34.7088	--	9.69456								--	--				--		--										26.7394		41.5783
	12.9705		3.5714		34.7934	--	9.77302								--	--				--		--										26.594		39.6368
	13.0423		3.64719		34.8924	--	9.81664								--	--				--		--										26.4468		37.8057
	13.1382		3.61867		35.0151	--	10.4026								--	--				--		--										26.3791		37.5241
	13.2156		3.7128		35.1134	--	10.2781								--	--				--		--										26.2171		35.9449
	13.3097		3.62083		35.2791	--	10.3826								--	--				--		--										26.0876		34.2194
	13.3833		3.49224		35.3576	--	10.5726								--	--				--		--										26.0592		34.1735
	13.4763		3.85383		35.4566	--	10.9223								--	--				--		--										25.9253		32.9868
	13.5556		3.76349		35.5856	--	11.0906								--	--				--		--										25.7734		31.4604
	13.6492		3.90099		35.7437	--	11.2954								--	--				--		--										25.7173		31.1458
	13.7297		3.89163		35.8038	--	11.734								--	--				--		--										25.5899		30.3271
	13.8152		4.07692		35.9239	--	12.0719								--	--				--		--										25.4363		28.698
	13.9033		3.70131		36.0894	--	11.8042								--	--				--		--										25.3692		28.525
	13.9924		3.86871		36.1544	--	12.5709								--	--				--		--										25.2776		28.0408
	14.0659		4.04563		36.2708	--	12.9907								--	--				--		--										25.1193		26.1187
	14.1601		3.98747		36.4313	--	12.8484								--	--				--		--										25.0282		26.0002
	14.2326		4.03178		36.4788	--	13.2249								--	--				--		--										24.9761		25.9562
	14.3302		3.87777		36.6093	--	13.3059								--	--				--		--										24.8128		24.3245
	14.4049		4.24475		36.726	--	13.9767								--	--				--		--										24.6925		23.8173
	14.4946		4.04976		36.8219	--	13.8819								--	--				--		--										24.6431		23.9001
	14.5762		4.00476		36.9942	--	14.3073								--	--				--		--										24.476		22.8088
	14.6622		4.11811		37.0536	--	14.4234								--	--				--		--										24.3457		21.8689
	14.7439		3.9591		37.1784	--	14.6949								--	--				--		--										24.3175		22.3577
	14.8362		4.0754		37.3017	--	15.0709								--	--				--		--										24.1873		21.0059
	14.9082		4.36964		37.4687	--	15.5075								--	--				--		--										24.0326		20.3689
	15.0046		4.45421		37.5271	--	15.8158								--	--				--		--										23.9684		20.5787
	15.0723		4.38742		37.6499	--	15.7412								--	--				--		--										23.8869		19.6623
	15.1482		4.24088		37.8214	--	16.3294								--	--				--		--										23.7221		19.1519
	15.2393		4.206		37.8716	--	16.5587								--	--				--		--										23.6174		19.0315
	15.3254		4.3556		38.0017	--	16.761								--	--				--		--										23.5455		18.5427
	15.4188		4.29677		38.1446	--	16.8411								--	--				--		--										23.3803		17.6491
	15.4908		4.36729		38.2622	--	17.2345								--	--				--		--										23.2685		17.3996
	15.5805		4.4876		38.3433	--	17.4068								--	--				--		--										23.2438		17.4333
	15.6646		4.62643		38.4667	--	17.8678								--	--				--		--										23.0759		16.586
	15.7501		4.43633		38.5977	--	18.037								--	--				--		--										22.9324		15.9728
	15.8249		4.82493		38.7338	--	18.3268								--	--				--		--										22.8982		16.2276
	15.9244		4.57057		38.7745	--	18.491								--	--				--		--										22.764		15.4744
	15.997		4.76652		38.9076	--	18.7387								--	--				--		--										22.6089		14.8085
	16.0957		4.70231		39.0339	--	19.3512								--	--				--		--										22.5277		15.1404
	16.1791		4.83488		39.1751	--	19.1339								--	--				--		--										22.3521		14.051
	16.263		4.99233		39.2552	--	19.5334								--	--				--		--										22.2145		13.8666
	16.3461		4.96499		39.377	--	19.6362								--	--				--		--										22.1231		13.8205
	16.44		4.95213		39.4768	--	19.9629								--	--				--		--										21.9505		13.2691
	16.5183		5.00634		39.5998	--	19.8035								--	--				--		--										21.8372		12.798
	16.6022		5.22641		39.7322	--	20.4024								--	--				--		--										21.7204		13.0294
	16.6795		5.10913		39.8656	--	20.8528								--	--				--		--										21.5605		12.0325
	16.7748		5.38294		39.9552	--	21.1082								--	--				--		--										21.4727		12.1055
	16.8485		5.55173		40.0771	--	21.2295								--	--				--		--										21.4344		11.9441
	16.9447		5.39		40.186	--	20.7624								--	--				--		--										21.2616		11.8335
	17.017		5.3853		40.2974	--	21.5069								--	--				--		--										21.1288		11.1591
	17.1181		5.51168		40.4262	--	21.6746								--	--				--		--										21.1007		11.3978
	17.1971		5.7194		40.5256	--	22.2214								--	--				--		--										20.9354		11.1414
	17.2909		5.64655		40.6537	--	21.8797								--	--				--		--										20.7851		10.7325
	17.3673		5.49643		40.7735	--	22.2476								--	--				--		--										20.7129		10.7633
	17.4605		5.80265		40.8692	--	22.3758								--	--				--		--										20.5382		10.605
	17.529		5.73936		40.9922	--	22.9397								--	--				--		--										20.4072		10.1413
	17.6147		5.72612		41.0866	--	23.0538								--	--				--		--										20.2973		9.90275
	17.6967		6.02803		41.2181	--	23.0622								--	--				--		--										20.1309		10.0744
	17.7779		6.21721		41.3356	--	23.7672								--	--				--		--										20.0359		9.70441
	17.881		5.89611		41.4615	--	23.7977								--	--				--		--										19.9912		9.34789
	17.9504		6.15926		41.6066	--	24.308								--	--				--		--										19.8176		9.37838
	18.0401		6.24848		41.6874	--	24.521								--	--				--		--										19.6866		9.43405
	18.1395		6.39237		41.8225	--	24.8445								--	--				--		--										19.6366		8.95101
	18.2182		6.41213		41.9159	--	24.8528								--	--				--		--										19.4695		8.93699
	18.2879		6.15137		42.0385	--	25.0298								--	--				--		--										19.3301		8.94301
	18.3822		6.57711		42.1639	--	25.3249								--	--				--		--										19.2892		8.41161
	18.4555		6.58091		42.2678	--	25.5967								--	--				--		--										19.1259		8.45836
	18.55		6.52362		42.3881	--	25.6529								--	--				--		--										18.9802		8.56723
	18.6311		6.43173		42.512	--	26.2347								--	--				--		--										18.9422		8.00002
	18.7229		6.74329		42.6115	--	26.4768								--	--				--		--										18.7792		8.47372
	18.7987		6.71459		42.7253	--	26.8812								--	--				--		--										18.6283		8.18638
	18.8958		6.8807		42.8538	--	26.8141								--	--				--		--										18.5434		7.89042
	18.9641		6.72777		42.9504	--	27.2958								--	--				--		--										18.3673		7.76406
	19.0672		6.98626		43.0683	--	27.7056								--	--				--		--										18.2394		7.99603
	19.1436		6.9468		43.0792	--	27.5012								--	--				--		--										18.124		7.40415
	19.2316		7.03082		43.0731	--	27.6791								--	--				--		--										17.959		7.46772
	19.3061		7.08711		42.9635	--	27.0027								--	--				--		--										17.8646		7.58311
	19.4092		7.26454		42.8674	--	26.8523								--	--				--		--										17.7159		7.21639
	19.4833		7.51438		42.745	--	26.2476								--	--				--		--										17.5597		6.86031
	19.5593		7.61714		42.625	--	25.8785								--	--				--		--										17.5006		7.11107
	19.6579		7.61106		42.5226	--	25.7267								--	--				--		--										17.4042		6.98503
	19.7523		7.843		42.397	--	25.0475								--	--				--		--										17.2411		6.42186
	19.8261		7.81179		42.2813	--	24.9596								--	--				--		--										17.1465		6.68457
	19.9188		7.82027		42.1639	--	24.7311								--	--				--		--										17.0045		6.7745
	19.9967		7.87954		42.0449	--	24.1245								--	--				--		--										16.844		6.49872
	20.0862		8.25835		41.9265	--	24.2231								--	--				--		--										16.7762		6.52555
	20.1545		8.20737		41.8261	--	24.2029								--	--				--		--										16.6817		6.74178
	20.2345		8.24024		41.7021	--	23.5762								--	--				--		--										16.5137		6.01829
	20.3289		8.45189		41.5715	--	23.2154								--	--				--		--										16.4193		6.20595
	20.4151		8.62837		41.4719	--	23.3219								--	--				--		--										16.3484		6.17803
	20.5021		8.62246		41.3512	--	23.071								--	--				--		--										16.1646		5.94976
	20.5756		9.02385		41.2514	--	22.5548								--	--				--		--										16.0574		6.05124
	20.6678		8.87558		41.1129	--	22.3016								--	--				--		--										15.9497		6.1277
	20.7442		9.3918		41.0006	--	21.9462								--	--				--		--										15.787		5.65918
	20.838		8.96155		40.9044	--	22.1815								--	--				--		--										15.6931		5.83447
	20.9156		9.64681		40.7826	--	21.667								--	--				--		--										15.6429		6.07893
	21.0033		9.61452		40.6535	--	21.3391								--	--				--		--										15.4732		5.58493
	21.0795		9.78691		40.5625	--	21.2617								--	--				--		--										15.3465		5.33464
	21.1682		9.72832		40.4308	--	21.0666								--	--				--		--										15.2815		5.89865
	21.2546		9.76351		40.3012	--	20.4879								--	--				--		--										15.0958		5.19859
	21.3458		9.96181		40.1809	--	20.2688								--	--				--		--										14.979		5.24034
	21.4183		10.1836		40.1196	--	20.311								--	--				--		--										14.8636		5.47706
	21.5082		10.5777		39.9569	--	20.1717								--	--				--		--										14.7018		5.39738
	21.5846		10.4553		39.8846	--	20.1056								--	--				--		--										14.6111		4.86738
	21.6756		10.7807		39.8001	--	19.4415								--	--				--		--										14.5753		5.41552
	21.7524		11.1342		39.7362	--	19.571								--	--				--		--										14.3895		5.26361
	21.8419		11.3574		39.6112	--	18.9696								--	--				--		--										14.2621		4.49825
	21.9239		11.22		39.4844	--	18.7797								--	--				--		--										14.24		5.02052
	22.0179		11.5659		39.3176	--	18.6154								--	--				--		--										14.0766		4.99043
	22.0933		11.7441		39.2169	--	18.5738								--	--				--		--										13.9236		4.53127
	22.1816		12.2025		39.1363	--	18.1564								--	--				--		--										13.8877		4.82563
	22.2581		12.1001		38.9917	--	18.0354								--	--				--		--										13.7762		4.70644
	22.3566		12.3522		38.8664	--	17.7549								--	--				--		--										13.6013		4.52502
	22.4223		12.692		38.792	--	17.3477								--	--				--		--										13.5296		4.4403
	22.5241		12.9721		38.6439	--	17.4292								--	--				--		--										13.4757		4.7023
	22.5997		13.2983		38.5677	--	16.7292								--	--				--		--										13.2995		4.47784
	22.6936		13.1704		38.4423	--	16.37								--	--				--		--										13.1751		4.48668
	22.7648		13.4786		38.3094	--	16.4061								--	--				--		--										13.1568		4.72529
	22.8377		13.5353		38.1874	--	16.1275								--	--				--		--										13.0039		4.30137
	22.9357		14.0627		38.114	--	15.4934								--	--				--		--										12.8497		3.86031
	23.0065		14.307		37.9735	--	15.1101								--	--				--		--										12.8016		4.50912
	23.0943		14.3772		37.8454	--	15.3755								--	--				--		--										12.692		4.11958
	23.1788		14.9542		37.7613	--	15.1752								--	--				--		--										12.5301		3.62815
	23.275		14.9268		37.6644	--	14.1672								--	--				--		--										12.446		4.03949
	23.3457		15.513		37.4878	--	14.3518								--	--				--		--										12.4042		4.1342
	23.4379		15.4177		37.4085	--	14.0357								--	--				--		--										12.2311		3.72598
	23.512		16.1763		37.3069	--	13.6417								--	--				--		--										12.1006		3.86454
	23.6073		16.238		37.1864	--	13.3114								--	--				--		--										12.0745		4.20907
	23.68		16.5057		37.0496	--	12.8475								--	--				--		--										11.9383		3.57529
	23.7768		16.6912		36.9637	--	12.8703								--	--				--		--										11.7792		3.72192
	23.8459		17.0983		36.7877	--	12.3307								--	--				--		--										11.7203		3.92233
	23.9406		17.7268		36.7064	--	12.2221								--	--				--		--										11.6106		3.38728
	24.014		17.7754		36.5618	--	11.7964								--	--				--		--										11.4459		3.4102
	24.1105		18.2948		36.4482	--	11.5486								--	--				--		--										11.3602		3.72526
	24.1806		18.786		36.3738	--	11.3992								--	--				--		--										11.2096		3.13115
	24.2729		18.8884		36.2597	--	11.2796								--	--				--		--										11.0531		3.30429
	24.3498		19.2958		36.1817	--	10.9199								--	--				--		--										10.9972		3.49348
	24.4422		19.7976		36.0594	--	10.6299								--	--				--		--										10.911		3.05217
	24.5182		19.7734		35.931	--	10.5596								--	--				--		--										10.8229		2.71514
	24.6133		20.2008		35.8109	--	9.97025								--	--				--		--										10.7319		3.26648
	24.6831		20.652		35.7542	--	9.60349								--	--				--		--										10.6202		3.28767
	24.7562		21.1417		35.6369	--	9.53777								--	--				--		--										10.5318		2.946
	24.8186		21.5764		35.5014	--	9.54361								--	--				--		--										10.4459		3.07818
	24.942		22.2914		35.4161	--	8.97302								--	--				--		--										10.3779		3.22533
	25.0112		22.4337		35.2457	--	9.17444								--	--				--		--										10.2063		3.08141
	25.0828		23.1306		35.1146	--	8.82284								--	--				--		--										10.0887		3.00559
	25.1771		23.4054		35.0141	--	8.63235								--	--				--		--										10.051		3.13897
	25.2497		23.952		34.8962	--	8.40497								--	--				--		--										9.94194		2.55707
	25.3077		24.5146		34.7815	--	8.20247								--	--				--		--										9.93392		2.88782
	25.4237		25.0494		34.727	--	8.23383								--	--				--		--										9.96066		3.18735
	25.5136		25.76		34.5657	--	7.87605								--	--				--		--										10.088		2.79618
	25.5873		26.1251		34.4615	--	7.8022								--	--				--		--										10.2018		3.18962
	25.644		26.5993		34.3457	--	7.63999								--	--				--		--										10.3337		3.57623
	25.7232		27.4241		34.2202	--	7.32444								--	--				--		--										10.4907		3.22068
	25.8108		28.0369		34.1452	--	6.93429								--	--				--		--										10.576		3.25943
	25.8765		28.6163		34.0439	--	6.90585								--	--				--		--										10.6439		3.43687
	25.9692		29.4705		33.9236	--	6.80451								--	--				--		--										10.8085		3.49659
	26.0423		29.6076		33.7818	--	6.70464								--	--				--		--										10.9287		3.24741
	26.1356		30.4749		33.6538	--	6.32974								--	--				--		--										10.955		3.50478
	26.1995		31.0175		33.5742	--	6.43578								--	--				--		--										11.1371		3.53313
	26.2915		31.7156		33.4789	--	6.31843								--	--				--		--										11.2769		3.57194
	26.3579		32.5592		33.3043	--	5.72572								--	--				--		--										11.3053		3.58592
	26.4523		33.1566		33.1775	--	5.69302								--	--				--		--										11.4548		3.73483
	26.5128		34.0656		33.0784	--	5.83141								--	--				--		--										11.6081		3.50377
	26.5889		34.6034		32.9914	--	5.97056								--	--				--		--										11.6629		3.67294
	26.6635		35.7446		32.9264	--	5.39931								--	--				--		--										11.7649		4.16702
	26.7379		36.319		32.8237	--	5.74389								--	--				--		--										11.9254		3.88043
	26.8323		37.2481		32.6654	--	5.70168								--	--				--		--										12.0197		3.76515
	26.8962		38.0835		32.5669	--	5.65913								--	--				--		--										12.0738		4.00865
	26.982		38.8072		32.4816	--	5.42646								--	--				--		--										12.2539		3.86995
	27.0433		40.0719		32.3448	--	5.1281								--	--				--		--										12.375		4.01804
	27.1351		40.9017		32.2157	--	5.13983								--	--				--		--										12.4022		4.12099
	27.2067		41.5532		32.1407	--	5.32303								--	--				--		--										12.5727		4.31686
	27.2908		42.5788		32.0429	--	5.00618								--	--				--		--										12.7141		4.14044
	27.362		43.6737		31.9224	--	5.13244								--	--				--		--										12.8043		4.73412
	27.4524		44.746		31.7487	--	4.80543								--	--				--		--										12.9784		4.72049
	27.5162		45.5767		31.6163	--	5.01063								--	--				--		--										13.0954		4.47927
	27.6023		46.8312		31.5216	--	4.5033								--	--				--		--										13.132		4.57983
	27.6402		47.6778		31.4569	--	4.87069								--	--				--		--										13.3125		4.85907
	27.6228		47.4879		31.2586	--	4.39738								--	--				--		--										13.4495		4.32259
	27.5907		47.3785		31.2017	--	4.49821								--	--				--		--										13.5395		4.76895
	27.5178		46.4106		31.0387	--	4.46509								--	--				--		--										13.7066		5.06724
	27.4494		45.0568		30.9303	--	4.24938								--	--				--		--										13.8228		4.69847
	27.3629		43.89		30.7953	--	4.40195								--	--				--		--										13.8664		5.06651
	27.3012		43.2013		30.7162	--	4.29743								--	--				--		--										14.0395		5.33917
	27.2095		42.0918		30.572	--	4.01783								--	--				--		--										14.1724		4.88772
	27.1417		40.9375		30.5017	--	4.12029								--	--				--		--										14.1956		4.65168
	27.0537		40.0656		30.3768	--	3.99048								--	--				--		--										14.3344		5.19154
	26.9813		39.3542		30.2375	--	4.12291								--	--				--		--										14.4924		5.17989
	26.8936		38.3959		30.1721	--	4.35567								--	--				--		--										14.5546		4.90554
	26.8323		37.3915		30.0031	--	3.81919								--	--				--		--										14.6245		5.8519
	26.7464		36.5253		29.9169	--	3.85291								--	--				--		--										14.8054		5.34331
	26.6711		35.9388		29.7941	--	3.99728								--	--				--		--										14.9061		5.30889
	26.5915		35.019		29.6776	--	4.12177								--	--				--		--										14.952		5.98069
	26.5109		34.366		29.6186	--	4.1864								--	--				--		--										15.1232		5.55023
	26.4592		33.4822		29.4931	--	3.78822								--	--				--		--										15.2569		5.32439
	26.3665		32.7371		29.367	--	3.64759								--	--				--		--										15.2807		5.67814
	26.2762		31.8217		29.2094	--	3.76671								--	--				--		--										15.4384		5.66352
	26.2146		31.4468		29.1298	--	3.67694								--	--				--		--										15.5906		5.64127
	26.1486		30.7812		28.986	--	3.57717								--	--				--		--										15.6379		5.78375
	26.0798		30.1178		28.9091	--	3.88652								--	--				--		--										15.7652		6.05168
	25.9835		29.5784		28.7269	--	4.05042								--	--				--		--										15.9227		5.88457
	25.8941		28.7933		28.623	--	3.57923								--	--				--		--										15.9977		6.00488
	25.8135		28.5372		28.5163	--	3.81743								--	--				--		--										16.0699		6.24147
	25.7282		27.5101		28.4021	--	3.73965								--	--				--		--										16.238		6.03727
	25.6517		26.9576		28.2939	--	3.56684								--	--				--		--										16.3508		6.40452
	25.5591		26.3483		28.2245	--	3.66275								--	--				--		--										16.4144		6.67627
	25.5185		25.6858		28.0522	--	3.8441								--	--				--		--										16.5023		6.24004
	25.4474		25.4545		27.955	--	3.77686								--	--				--		--										16.6092		6.47619
	25.3528		24.5038		27.8353	--	3.50658								--	--				--		--										16.6691		6.74391
	25.2799		24.1576		27.7153	--	3.43106								--	--				--		--										16.7684		6.48071
	25.1822		23.5965		27.6597	--	3.1634								--	--				--		--										16.8763		6.59052
	25.0899		23.1747		27.4935	--	3.55406								--	--				--		--										16.9889		6.99268
	25.0194		22.6302		27.3596	--	3.49336								--	--				--		--										17.1562		6.75815
	24.9267		22.0788		27.2668	--	3.21863								--	--				--		--										17.2515		6.97676
	24.8548		21.9611		27.1433	--	3.17236								--	--				--		--										17.4075		7.22072
	24.7865		21.0358		27.0538	--	3.04175								--	--				--		--										17.5604		7.23886
	24.6817		21.034		26.9253	--	3.14239								--	--				--		--										17.6194		7.12338
	24.6164		20.6809		26.8525	--	3.37419								--	--				--		--										17.6932		7.41686
	24.5202		20.0538		26.6818	--	3.01166								--	--				--		--										17.8621		7.29654
	24.4449		19.7735		26.6009	--	2.7403								--	--				--		--										17.9699		7.46441
	24.3513		19.2551		26.5328	--	3.62615								--	--				--		--										18.0393		7.47994
	24.283		19.2035		26.3887	--	3.45571								--	--				--		--										18.2085		7.80457
	24.1918		18.7183		26.2612	--	2.87233								--	--				--		--										18.3294		7.83314
	24.1168		18.238		26.1416	--	3.06131								--	--				--		--										18.347		7.72656
	24.0143		17.9313		26.0452	--	3.33051								--	--				--		--										18.5064		8.09508
	23.9417		17.5009		25.9656	--	2.7744								--	--				--		--										18.6581		8.12493
	23.8556		17.2362		25.7994	--	3.2357								--	--				--		--										18.7047		8.01744
	23.7793		16.8047		25.7462	--	2.66993								--	--				--		--										18.797		8.6177
	23.68		16.5897		25.6148	--	2.86425								--	--				--		--										18.9642		8.18078
	23.6116		16.3469		25.4495	--	2.69324								--	--				--		--										19.059		8.13352
	23.5174		16.138		25.3484	--	2.91726								--	--				--		--										19.1256		8.71634
	23.4462		15.8789		25.2688	--	2.59712								--	--				--		--										19.2942		8.71738
	23.3528		15.5096		25.1528	--	2.78604								--	--				--		--										19.4138		8.58792
	23.2742		15.1962		25.053	--	3.05685								--	--				--		--										19.4521		9.03042
	23.1806		14.3972		24.9315	--	2.63213								--	--				--		--										19.6255		9.09912
	23.1031		14.4926		24.8062	--	2.57509								--	--				--		--										19.7617		9.16315
	23.0074		14.2361		24.7456	--	2.76019								--	--				--		--										19.8672		9.61526
	22.9277		13.8927		24.8811	--	2.50682								--	--				--		--										20.0354		9.58122
	22.8569		14.0599		24.959	--	2.88266								--	--				--		--										20.1389		9.57448
	22.7676		13.4484		25.1067	--	2.89824								--	--				--		--										20.1821		9.78257
	22.6896		13.3038		25.1821	--	3.01391								--	--				--		--										20.3639		10.1448
	22.601		13.1516		25.3304	--	3.21274								--	--				--		--										20.4897		10.3108
	22.5009		12.8847		25.4559	--	3.06548								--	--				--		--										20.5904		10.4842
	22.4259		12.7449		25.5323	--	3.31921								--	--				--		--										20.7563		10.9817
	22.3336		12.5512		25.6584	--	3.21985								--	--				--		--										20.8612		10.7707
	22.2595		12.443		25.7567	--	2.88174								--	--				--		--										20.9138		10.9947
	22.1795		12.0658		25.8766	--	3.44255								--	--				--		--										21.0856		11.6368
	22.0929		11.6907		25.9716	--	3.29524								--	--				--		--										21.2124		11.4239
	22.0204		11.4994		26.0987	--	3.53621								--	--				--		--										21.2347		11.6184
	21.9219		11.5396		26.2247	--	3.48908								--	--				--		--										21.3947		12.5131
	21.8482		11.0536		26.3202	--	3.35603								--	--				--		--										21.5472		12.2757
	21.7553		11.1246		26.4391	--	3.3831								--	--				--		--										21.5899		12.23
	21.6841		10.898		26.6068	--	3.0505								--	--				--		--										21.7429		13.0048
	21.5767		10.7767		26.6577	--	3.4186								--	--				--		--										21.8954		12.9984
	21.5051		10.6959		26.8202	--	3.54563								--	--				--		--										21.9464		13.1402
	21.4139		10.2325		26.8932	--	3.49739								--	--				--		--										22.0827		13.6448
	21.3324		10.4232		26.9954	--	3.53032								--	--				--		--										22.2411		13.9669
	21.2423		9.77744		27.1617	--	3.68973								--	--				--		--										22.3049		13.9319
	21.1714		9.87693		27.2097	--	4.02713								--	--				--		--										22.4031		14.7476
	21.0807		9.67386		27.3801	--	3.90746								--	--				--		--										22.5694		15.1851
	21.0058		9.53239		27.4539	--	4.16548								--	--				--	--											22.6557		15.2773
	20.9079		9.32189		27.5578	--	4.16916								--	--				--	--											22.7253		15.688
	20.8373		9.47005		27.6801	--	4.53183								--	--				--	--											22.8935		16.186
	20.7371		9.09968		27.8067	--	4.12332								--	--				--	--											23.0075		16.4071
	20.6652		9.20131		27.9452	--	4.01268								--	--				--	--											23.0371		16.3525
	20.5727		9.06767		28.0133	--	3.81423								--	--				--	--											23.2023		17.3689
	20.4979		8.74441		28.147	--	4.12417								--	--				--	--											23.3436		17.7105
	20.4048		8.62011		28.2438	--	3.93718								--	--				--	--											23.3753		17.7719
	20.323		8.2098		28.3709	--	4.12507								--	--				--	--											23.5115		18.6274
	20.2284		8.55864		28.5366	--	4.119								--	--				--	--											23.6648		18.7457
	20.1542		8.24403		28.6311	--	4.36968								--	--				--	--											23.7274		19.2121
	20.0864		8.40885		28.7566	--	4.22717								--	--				--	--											23.7927		19.7083
	19.9898		7.80729		28.8736	--	4.49865								--	--				--	--											23.9605		20.5766
	19.9234		7.99896		28.9774	--	4.56897								--	--				--	--											24.072		20.7774
	19.8244		7.62691		29.0492	--	4.45844								--	--				--	--											24.1852		21.6054
	19.7528		7.83234		29.2271	--	4.66								--	--				--	--											24.3434		22.4308
	19.6486		7.80255		29.3233	--	4.62953								--	--				--	--											24.4311		22.7389
	19.5539		7.6053		29.4565	--	4.81049								--	--				--	--											24.574		23.4144
	19.4794		7.29225		29.5924	--	4.87184								--	--				--	--											24.7285		24.5756
	19.4031		7.13094		29.6402	--	5.04531								--	--				--	--											24.788		24.6
	19.307		7.39308		29.7645	--	4.66034								--	--				--	--											24.8709		25.1014
	19.2375		7.25162		29.9232	--	4.56901								--	--				--	--											25.0317		26.3718
	19.1436		6.89095		29.9803	--	4.62017								--	--				--	--											25.1273		26.9711
	19.0631		7.01882		30.1031	--	4.56999								--	--				--	--											25.1898		27.1003
	18.9631		6.9829		30.1892	--	4.51349								--	--				--	--											25.3502		28.922
	18.8933		6.7489		30.3432	--	4.7881								--	--				--	--											25.4715		29.2885
	18.7945		6.72263		30.4699	--	4.82115								--	--				--	--											25.4864		29.4221
	18.7159		6.32355		30.5181	--	4.88464								--	--				--	--											25.6377		30.8489
	18.6249		6.65		30.6486	--	5.01723								--	--				--	--											25.788		31.9046
	18.5454		6.56144		30.8136	--	4.82374								--	--				--	--											25.8312		32.1984
	18.4546		6.35646		30.8698	--	5.32201								--	--				--	--											25.9504		33.5309
	18.3795		6.47952		30.9961	--	5.42337								--	--				--	--											26.1039		34.6297
	18.2906		6.40487		31.1164	--	5.45635								--	--				--	--											26.1706		35.5571
	18.2147		6.40437		31.2192	--	5.76722								--	--				--	--											26.2469		36.3523
	18.1242		6.14745		31.3933	--	5.59619								--	--				--	--											26.4157		38.0823
	18.0423		6.18109		31.4657	--	5.6515								--	--				--	--											26.5116		38.614
	17.9497		6.03402		31.6202	--	5.58036								--	--				--	--											26.5505		39.5284
	17.8663		6.15013		31.6989	--	5.94824								--	--				--	--											26.7123		41.0504
	17.7999		5.95722		31.8485	--	5.80944								--	--				--	--											26.8336		42.6767
	17.7128		5.89436		31.9735	--	5.83805								--	--				--	--											26.8523		43.0722
	17.6327		6.00178		32.0902	--	5.74849								--	--				--	--											26.9917		44.5357
	17.5296		5.96687		32.1616	--	6.41164								--	--				--	--											27.1456		46.5036
	17.4393		--		32.2609	--	6.4428								--	--				--	--											27.186		47.2191
	17.3744		--		32.3808	--	6.17811								--	--				--	--											27.3028		48.9082
	17.2969		--		32.5215	--	6.34387								--	--				--	--											27.4509		51.5148
	17.1977		--		32.6455	--	6.44286								--	--				--	--											27.5153		51.8317
	17.1121		--		32.7291	--	6.36901								--	--				--	--											27.6021		53.9101
	17.0194		--		32.8472	--	6.633								--	--				--	--											27.7515		56.0129
	16.9451		--		32.9519	--	6.73874								--	--				--	--											27.8398		57.2482
	16.8487		--		33.114	--	6.76854								--	--				--	--											27.8815		58.4952
	16.7789		--		33.2178	--	7.00471								--	--				--	--											27.9657		59.8525
	16.6921		--		33.292	--	6.72674								--	--				--	--											27.975		59.8879
	16.6077		--		33.461	--	7.28432								--	--				--	--											27.972		60.0632
	16.52		5.10876		33.5206	--	7.71682								--	--				--	--											27.9017		58.2733
	16.4382		5.19138		33.636	--	7.44343								--	--				--	--											27.7771		56.4379
	16.3488		4.97582		33.7672	--	7.90655								--	--				--	--											27.7216		55.1848
	16.2641		4.91864		33.903	--	8.04627								--	--				--	--											27.6		53.3701
	16.1761		4.83287		33.9795	--	8.40356								--	--				--	--											27.4481		51.1508
	16.0972		4.84922		34.1542	--	8.33754								--	--				--	--											27.3959		49.856
	16.0089		4.6142		34.1968	--	8.48612								--	--				--	--											27.3319		49.7569
	15.9253		4.39696		34.3549	--	8.92201								--	--				--	--											27.1817		47.1899
	15.8266		4.75003		34.4443	--	8.74833								--	--				--	--											27.0719		45.4255
	15.7518		4.60977		34.5684	--	9.29717								--	--				--	--											26.9442		43.9177
	15.669		4.73825		34.6893	--	9.29031								--	--				--	--											26.7909		42.1502
	15.5789		4.7199		34.7464	--	9.36405								--	--				--	--											26.7249		41.136
	15.4898		4.46254		34.8632	--	9.78979								--	--				--	--											26.6572		40.7472
	15.4154		4.54153		34.9955	--	9.86959								--	--				--	--											26.5067		38.8027
	15.342		4.19537		35.0913	--	10.2637								--	--				--	--											26.3931		37.4121
	15.2435		4.4107		35.2522	--	10.0459								--	--				--	--											26.3642		37.2523
	15.1602		4.3754		35.3257	--	10.7391								--	--				--	--											26.1975		35.489
	15.0824		4.39799		35.4158	--	10.4095								--	--				--	--											26.0652		34.1156
	15.0084		4.34103		35.5932	--	10.845								--	--				--	--											26.0367		34.2588
	14.9094		4.21663		35.6967	--	11.039								--	--				--	--											25.9081		33.0545
	14.8365		4.23879		35.7794	--	11.5539								--	--				--	--											25.7681		31.5007
	14.7455		4.19991		35.9396	--	11.6698								--	--				--	--											25.6962		31.2356
	14.6721		4.08937		36.0195	--	12.107								--	--				--	--											25.6128		30.3163
	14.5766		3.9604		36.1596	--	12.5173								--	--				--	--											25.4569		29.0799
	14.5023		4.27575		36.2396	--	12.1875								--	--				--	--											25.3538		28.5326
	14.4081		3.96504		36.3587	--	12.9018								--	--				--	--											25.2111		27.4777
	14.3343		3.97624		36.4484	--	12.752								--	--				--	--											25.0616		26.4649
	14.2383		3.94183		36.5727	--	12.9759								--	--				--	--											25		26.0209
	14.1585		4.04161		36.6772	--	13.591								--	--				--	--											24.9193		25.6275
	14.0682		4.08729		36.8332	--	13.8067								--	--				--	--											24.8316		24.9914
	13.9898		3.90582		36.9137	--	14.044								--	--				--	--											24.7446		24.1699
	13.9032		3.77551		37.0183	--	14.5531								--	--				--	--											24.7081		24.4193
	13.8216		3.69468		37.1441	--	14.5617								--	--				--	--											24.6024		23.6227
	13.7301		3.84749		37.2734	--	14.8807								--	--				--	--											24.4962		22.8613
	13.6547		3.56486		37.4152	--	15.1988								--	--				--	--											24.4343		22.9254
	13.5816		3.8047		37.4932	--	15.5985								--	--				--	--											24.2649		21.9682
	13.4876		3.63258		37.6209	--	15.4955								--	--				--	--											24.1356		20.7878
	13.4119		3.86229		37.7996	--	16.4086								--	--				--	--											24.1098		21.0543
	13.3183		3.71914		37.8885	--	16.1806								--	--				--	--											23.9749		20.5116
	13.2425		3.72166		37.971	--	16.285								--	--				--	--											23.8213		19.8247
	13.1486		3.6825		38.1117	--	16.499								--	--				--	--											23.7596		19.2574
	13.0779		3.59061		38.1835	--	17.2079								--	--				--	--											23.6725		19.0512
	12.9844		3.54249		38.3147	--	17.0351								--	--				--	--											23.5081		18.437
	12.8994		3.43789		38.4142	--	17.7798								--	--				--	--											23.4107		18.044
	12.8088		3.36583		38.5808	--	17.663								--	--				--	--											23.3824		17.9736
	12.7381		3.62707		38.6691	--	18.0772								--	--				--	--											23.2		17.2191
	12.6329		3.51171		38.746	--	18.4106								--	--				--	--											23.0649		16.5849
	12.5585		3.24302		38.9176	--	18.5621								--	--				--	--											23.042		16.9661
	12.4592		3.31606		38.9996	--	19.0775								--	--				--	--											22.9254		16.0928
	12.3814		3.37695		39.104	--	19.2647								--	--				--	--											22.904		15.9152
	12.2927		3.19865		39.2214	--	19.2823								--	--				--	--											22.9061		16.0569
	12.2218		3.11654		39.3381	--	19.8245								--	--				--	--											22.906		16.3853
	12.1276		3.28308		39.4883	--	20.0193								--	--				--	--											22.9077		15.8504
	12.0566		3.18401		39.5689	--	20.1918								--	--				--	--											22.9078		16.1576
	11.9681		3.22156		39.701	--	20.1936								--	--				--	--											22.9079		16.2903
	11.8929		3.36616		39.7911	--	20.3515								--	--				--	--											22.9058		15.9791
	11.8095		3.2925		39.9577	--	20.8824								--	--				--	--											22.908		16.1319
	11.7231		3.54241		40.049	--	20.9629								--	--				--	--											22.9055		16.4819
	11.6337		3.44084		40.146	--	21.0728								--	--				--	--											22.9076		15.8148
	11.5599		3.40207		40.2632	--	21.5488								--	--				--	--											22.907		15.9728
	11.4854		3.34983		40.3893	--	21.647								--	--				--	--											22.9087		16.4892
	11.3914		3.58897		40.498	--	21.8361								--	--				--	--											22.9073		16.167
	11.3113		3.18649		40.6242	--	22.1095								--	--				--	--											22.9097		15.7711
	11.2043		3.30442		40.7428	--	22.3899								--	--				--	--											22.908		16.1112
	11.134		3.24527		40.8878	--	22.6172								--	--				--	--											22.9062		16.4587
	11.0397		3.21005		40.9993	--	22.8998								--	--				--	--											22.9081		15.7803
	10.9493		3.1531		41.0524	--	22.9226								--	--				--	--											22.9093		16.0886
	10.8657		3.39591		41.1787	--	23.1437								--	--				--	--											22.9074		16.3692
	10.8008		3.21516		41.3023	--	23.4102								--	--				--	--											22.9087		15.6768
	10.7638		3.15128		41.4133	--	23.7216								--	--				--	--											22.909		16.4234
	10.7883		3.11173		41.5292	--	23.8267								--	--				--	--											22.9082		16.0013
	10.7858		3.12825		41.6621	--	24.3966								--	--				--	--											22.9071		15.9998
	10.7918		3.08387		41.7846	--	24.5068								--	--				--	--											22.9096		16.1926
	10.7843		3.20977		41.8844	--	24.9324								--	--				--	--											22.9067		16.4002
	10.7934		3.01495		42.0091	--	24.6688								--	--				--	--											22.9084		15.6288
	10.7905		3.26803		42.1364	--	24.7881								--	--				--	--											22.9058		16.2249
	10.7886		3.11888		42.2363	--	25.2989								--	--				--	--											22.9062		16.3728
	10.7908		3.29848		42.3517	--	25.9923								--	--				--	--											22.907		16.1197
	10.7863		3.23979		42.4758	--	26.2596								--	--				--	--											22.9066		15.8949
	10.7895		3.23903		42.5773	--	26.2997								--	--				--	--											22.9063		16.4144
	10.7968		3.26946		42.703	--	26.8552								--	--				--	--											22.905		16.3052
	10.7882		3.27311		42.7978	--	26.6112								--	--				--	--											22.906		16.1015
	10.7926		3.20915		42.916	--	27.4319								--	--				--	--
	10.7903		3.01551		43.0376	--	27.8759								--	--				--	--
	10.7932		3.24968		43.1719	--	27.5929								--	--				--	--
	10.79		3.06961		43.2735	--	28.9467								--	--				--	--
	10.7891		3.0942		43.2951	--	28.9173								--	--				--	--
	10.7948		3.43586		43.2858	--	28.7938								--	--				--	--
	10.7952		3.07804		43.299	--	28.5649								--	--				--	--
	10.7908		3.05947		43.2886	--	28.4884								--	--				--	--
	10.773		3.31152		43.2901	--	28.9425								--	--				--	--
	10.7698		3.18035		43.2905	--	28.673								--	--				--	--
	10.7894		3.11399		43.2246	--	28.2137								--	--				--	--
	--		--		43.0896	--	27.4454								--	--				--	--
	--		--		42.9814	--	26.8412								--	--				--	--
	--		--		42.8742	--	26.8344								--	--				--	--
	--		--		42.7485	--	26.5103								--	--				--	--
	--		--		42.6849	--	26.5379								--	--				--	--
	--		--		42.564	--	26.1456								--	--				--	--
	--		--		42.4781	--	25.7045								--	--				--	--
	--		--		42.3684	--	25.5802								--	--				--	--
	--		--		42.2555	--	25.1353								--	--				--	--
	--		--		42.1574	--	24.878								--	--				--	--
	--		--		42.0288	--	24.5851								--	--				--	--
	--		--		41.9071	--	24.443								--	--				--	--
	--		--		41.8117	--	24.1065								--	--				--	--
	--		--		41.6718	--	23.6778								--	--				--	--
	--		--		41.5761	--	23.7556								--	--				--	--
	--		--		41.4732	--	23.6374								--	--				--	--
	--		--		41.363	--	23.1513								--	--				--	--
	--		--		41.2854	--	22.9429								--	--				--	--
	--		--		41.1639	--	22.3582								--	--				--	--
	--		--		41.0399	--	22.254								--	--				--	--
	--		--		40.9876	--	22.338								--	--				--	--
	--		--		40.8498	--	22.1958								--	--				--	--
	--		--		40.7613	--	21.7666								--	--				--	--
	--		--		40.6217	--	21.6497								--	--				--	--
	--		--		40.5604	--	21.4454								--	--				--	--
	--		--		40.4174	--	21.2789								--	--				--	--
	--		--		40.294	--	20.8277								--	--				--	--
	--		--		40.2188	--	20.2789								--	--				--	--
	--		--		40.072	--	20.5009								--	--				--	--
	--		--		39.9386	--	20.3999								--	--				--	--
	--		--		39.8155	--	20.0119								--	--				--	--
	--		--		39.7132	--	19.9807								--	--				--	--
	--		--		39.6343	--	19.7689								--	--				--	--
	--		--		39.47	--	19.55								--	--				--	--
	--		--		39.3657	--	19.3003								--	--				--	--
	--		--		39.2392	--	18.7982								--	--				--	--
	--		--		39.1202	--	18.5348								--	--				--	--
	--		--		39.0596	--	17.8941								--	--				--	--
	--		--		38.8953	--	18.0147								--	--				--	--
	--		--		38.7666	--	17.9631								--	--				--	--
	--		--		38.6765	--	17.4581								--	--				--	--
	--		--		38.5962	--	16.9928								--	--				--	--
	--		--		38.4236	--	16.9053								--	--				--	--
	--		--		38.3276	--	16.7516								--	--				--	--
	--		--		38.2563	--	16.1344								--	--				--	--
	--		--		38.0916	--	15.9548								--	--				--	--
	--		--		38.0395	--	15.8245								--	--				--	--
	--		--		37.9081	--	15.1843								--	--				--	--
	--		--		37.7671	--	15.2078								--	--				--	--
	--		--		37.6416	--	14.9583								--	--				--	--
	--		--		37.5526	--	14.5119								--	--				--	--
	--		--		37.3808	--	14.1955								--	--				--	--
	--		--		37.2874	--	14.0416								--	--				--	--
	--		--		37.1575	--	13.5751								--	--				--	--
	--		--		37.0846	--	13.7428								--	--				--	--
	--		--		36.9363	--	12.6659								--	--				--	--
	--		--		36.8142	--	12.4691								--	--				--	--
	--		--		36.7303	--	12.6559								--	--				--	--
	--		--		36.6365	--	12.2953								--	--				--	--
	--		--		36.5155	--	11.8218								--	--				--	--
	--		--		36.4189	--	11.6148								--	--				--	--
	--		--		36.2553	--	11.5559								--	--				--	--
	--		--		36.1335	--	11.1708								--	--				--	--
	--		--		36.0859	--	10.7268								--	--				--	--
	--		--		35.9119	--	10.9057								--	--				--	--
	--		--		35.8374	--	10.3231								--	--				--	--
	--		--		35.7391	--	10.1302								--	--				--	--
	--		--		35.5825	--	9.98183								--	--				--	--
	--		--		35.4985	--	9.52122								--	--				--	--
	--		--		35.3609	--	9.57743								--	--				--	--
	--		--		35.2366	--	8.90364								--	--				--	--
	--		--		35.107	--	8.86205								--	--				--	--
	--		--		35.0143	--	8.86151								--	--				--	--
	--		--		34.9188	--	8.75695								--	--				--	--
	--		--		34.8176	--	8.47282								--	--				--	--
	--		--		34.7654	--	8.05739								--	--				--	--
	--		--		34.6234	--	8.21383								--	--				--	--
	--		--		34.5477	--	7.56437								--	--				--	--
	--		--		34.3856	--	7.53831								--	--				--	--
	--		--		34.2539	--	7.32395								--	--				--	--
	--		--		34.1582	--	7.03985								--	--				--	--
	--		--		34.0403	--	7.13887								--	--				--	--
	--		--		33.9906	--	7.10755								--	--				--	--
	--		--		33.9894	--	6.92777								--	--				--	--
	--		--		33.946	--	7.05514								--	--				--	--
	--		--		33.9468	--	6.94213								--	--				--	--
	--		--		33.9874	--	6.87866								--	--				--	--
	--		--		33.9968	--	7.20714								--	--				--	--
	--		--		33.9911	--	6.95366								--	--				--	--
	--		--		33.9461	--	6.8162								--	--				--	--
	--		--		33.9497	--	6.71362								--	--				--	--
	--		--		33.9438	--	6.84438								--	--				--	--
	--		--		33.944	--	7.04852								--	--				--	--
	--		--		33.9452	--	7.01099								--	--				--	--
	--		--		33.9273	--	6.84028								--	--				--	--
	--		--		33.8063	--	6.6356								--	--				--	--
	--		--		33.6863	--	6.29895								--	--				--	--
	--		--		33.5591	--	6.37165								--	--				--	--
	--		--		33.4583	--	6.15453								--	--				--	--
	--		--		33.3365	--	5.92351								--	--				--	--
	--		--		33.239	--	5.87247								--	--				--	--
	--		--		33.1025	--	5.50607								--	--				--	--
	--		--		33.0291	--	5.71174								--	--				--	--
	--		--		32.8874	--	5.58178								--	--				--	--
	--		--		32.8148	--	5.62393								--	--				--	--
	--		--		32.6895	--	5.58878								--	--				--	--
	--		--		32.5512	--	5.47844								--	--				--	--
	--		--		32.4639	--	5.39782								--	--				--	--
	--		--		32.2983	--	5.66277								--	--				--	--
	--		--		32.205	--	4.88529								--	--				--	--
	--		--		32.0718	--	4.93154								--	--				--	--
	--		--		31.956	--	4.90876								--	--				--	--
	--		--		31.9047	--	4.84152								--	--				--	--
	--		--		31.7304	--	4.94687								--	--				--	--
	--		--		31.6117	--	4.5353								--	--				--	--
	--		--		31.5097	--	4.75999								--	--				--	--
	--		--		31.3817	--	4.39984								--	--				--	--
	--		--		31.2501	--	4.37875								--	--				--	--
	--		--		31.1489	--	4.19831								--	--				--	--
	--		--		31.0207	--	4.13361								--	--				--	--
	--		--		30.8916	--	4.39774								--	--				--	--
	--		--		30.837	--	4.1101								--	--				--	--
	--		--		30.7054	--	4.03267								--	--				--	--
	--		--		30.5929	--	4.15754								--	--				--	--
	--		--		30.562	--	3.90659								--	--				--	--
	--		--		30.564	--	4.23985								--	--				--	--
	--		--		30.5231	--	4.05377								--	--				--	--
	--		--		30.5236	--	4.06317								--	--				--	--
	--		--		30.5223	--	4.11211								--	--				--	--
	--		--		30.5265	--	4.149								--	--				--	--
	--		--		30.5253	--	3.95764								--	--				--	--
	--		--		30.5271	--	3.75936								--	--				--	--
	--		--		30.5718	--	3.97484								--	--				--	--
	--		--		30.5258	--	4.08169								--	--				--	--
	--		--		30.5175	--	3.96971								--	--				--	--
	--		--		30.5195	--	4.11714								--	--				--	--
	--		--		30.5229	--	3.99237								--	--				--	--
	--		--		30.5203	--	3.97917								--	--				--	--
	--		--		30.5324	--	4.24922								--	--				--	--
	--		--		30.5726	--	3.96989								--	--				--	--
	--		--		30.5759	--	3.97835								--	--				--	--
	--		--		30.5012	--	4.04814								--	--				--	--
	--		--		30.3451	--	3.82393								--	--				--	--
	--		--		30.3046	--	4.03496								--	--				--	--
	--		--		30.1518	--	3.90171								--	--				--	--
	--		--		30.0331	--	3.51955								--	--				--	--
	--		--		29.9429	--	3.87665								--	--				--	--
	--		--		29.823	--	4.13022								--	--				--	--
	--		--		29.7634	--	3.42381								--	--				--	--
	--		--		29.5899	--	3.97683								--	--				--	--
	--		--		29.515	--	3.5269								--	--				--	--
	--		--		29.3598	--	3.42004								--	--				--	--
	--		--		29.2817	--	3.63305								--	--				--	--
	--		--		29.1114	--	3.36104								--	--				--	--
	--			--	29.009	--	3.48729								--	--				--	--
	--			--	28.8845	--	3.407								--	--				--	--
	--			--	28.8653	--	3.51509								--	--				--	--
	--			--	28.8654	--	3.37245								--	--				--	--
	--			--	28.8615	--	3.51448								--	--				--	--
	--			--	28.8638	--	3.04848								--	--				--	--
	--			--	28.8698	--	3.56257								--	--				--	--
	--			--	28.8634	--	3.6999								--	--				--	--
	--			--	28.8594	--	3.79102								--	--				--	--
	--			--	28.9045	--	3.63587								--	--				--	--
	--			--	28.9042	--	3.51531								--	--				--	--
	--			--	28.8673	--	3.60017								--	--				--	--
	--			--	28.8692	--	3.54728								--	--				--	--
	--			--	28.8548	--	3.80026								--	--				--	--
	--			--	28.7562	--	3.5314								--	--				--	--
	--			--	28.6633	--	3.34445								--	--				--	--
	--			--	28.5382	--	3.51424								--	--				--	--
	--			--	28.4521	--	3.37321								--	--				--	--
	--			--	28.3643	--	3.48732								--	--				--	--
	--			--	28.1983	--	3.11457								--	--				--	--
	--			--	28.0706	--	3.22581								--	--				--	--
	--			--	27.9718	--	3.02098								--	--				--	--
	--			--	27.9	--	3.1966								--	--				--	--
	--			--	27.8029	--	3.33085								--	--				--	--
	--			--	27.7562	--	3.07384								--	--				--	--
	--			--	27.725	--	2.92243								--	--				--	--
	--			--	27.7619	--	3.03094								--	--				--	--
	--			--	27.7172	--	3.09141								--	--				--	--
	--			--	27.7528	--	3.11087								--	--				--	--
	--			--	27.7195	--	3.23866								--	--				--	--
	--			--	27.7715	--	3.06358								--	--				--	--
	--			--	27.7214	--	3.2414								--	--				--	--
	--			--	27.7215	--	3.15225								--	--				--	--
	--			--	27.7738	--	3.21997								--	--				--	--
	--			--	27.7164	--	3.51298								--	--				--	--
	--			--	27.7273	--	3.28974								--	--				--	--
	--			--	27.768	--	3.20548								--	--				--	--
	--			--	27.7583	--	3.31034								--	--				--	--
	--			--	27.7629	--	3.37131								--	--				--	--
	--			--	27.7165	--	3.53225								--	--				--	--
	--			--	27.7208	--	3.53016								--	--				--	--
	--			--	27.7149	--	3.28644								--	--				--	--
	--			--	27.7197	--	3.58068								--	--				--	--
	--			--	27.676	--	3.4399								--	--				--	--
	--			--	27.5747	--	3.44221								--	--				--	--
	--			--	27.4573	--	3.14493								--	--				--	--
	--			--	27.4477	--	3.2358								--	--				--	--
	--			--	27.4542	--	3.24452								--	--				--	--
	--			--	27.4499	--	3.40672								--	--				--	--
	--			--	27.4505	--	3.32798								--	--				--	--
	--			--	27.4544	--	3.18581								--	--				--	--
	--			--	27.4996	--	3.26692								--	--				--	--
	--			--	27.4585	--	3.2096								--	--				--	--
	--			--	27.4506	--	3.33888								--	--				--	--
	--			--	27.4947	--	3.38481								--	--				--	--
	--			--	27.4548	--	3.33733								--	--				--	--
	--			--	27.5043	--	3.32958								--	--				--	--
	--			--	27.5087	--	3.22404								--	--				--	--
	--			--	27.4535	--	3.36104								--	--				--	--
	--			--	27.4992	--	3.15724								--	--				--	--
	--			--	27.5021	--	3.43399								--	--				--	--
	--			--	27.451	--	3.49006								--	--				--	--
	--			--	27.4515	--	3.29635								--	--				--	--
	--			--	27.4551	--	3.60274								--	--				--	--
	--			--	27.4501	--	3.36752								--	--				--	--
	--			--	27.5003	--	3.29752								--	--				--	--
	--			--	27.453	--	3.0957								--	--				--	--
	--			--	27.4566	--	3.36253								--	--				--	--
	--			--	27.3295	--	3.49749								--	--				--	--
	--			--	27.2076	--	3.41431								--	--				--	--
	--			--	27.1582	--	3.22985								--	--				--	--
	--			--	27.1547	--	3.12145								--	--				--	--
	--			--	27.1534	--	2.9779								--	--				--	--
	--			--	27.154	--	3.28922								--	--				--	--
	--			--	27.1996	--	3.1257								--	--				--	--
	--			--	27.2057	--	3.02908								--	--				--	--
	--			--	27.1566	--	3.02692								--	--				--	--
	--			--	27.1578	--	3.33071								--	--				--	--
	--			--	27.2016	--	3.2031								--	--				--	--
	--			--	27.2045	--	3.12067								--	--				--	--
	--			--	27.1572	--	3.17699								--	--				--	--
	--			--	27.1526	--	3.20441								--	--				--	--
	--			--	27.1664	--	3.01547								--	--				--	--
	--			--	27.1608	--	3.3581								--	--				--	--
	--			--	27.2085	--	3.52524								--	--				--	--
	--			--	27.2045	--	3.29816								--	--				--	--
	--			--	27.157	--	3.19771								--	--				--	--
	--			--	27.1996	--	3.32854								--	--				--	--
	--			--	27.1557	--	3.12864								--	--				--	--
	--			--	27.1588	--	3.05916								--	--				--	--
	--			--	27.1579	--	3.14866								--	--				--	--
	--			--	27.1551	--	3.19894								--	--				--	--
	--			--	27.1592	--	3.32509								--	--				--	--
	--			--	27.2005	--	3.50044								--	--				--	--
	--			--	27.1471	--	3.3159								--	--				--	--
	--			--	27.0281	--	3.08645								--	--				--	--
	--			--	26.9284	--	2.8346								--	--				--	--
	--			--	26.8164	--	3.08035								--	--				--	--
	--			--	26.6859	--	3.22454								--	--				--	--
	--			--	26.6072	--	2.72039								--	--				--	--
	--			--	26.602	--	2.85705								--	--				--	--
	--			--	26.6056	--	2.85813								--	--				--	--
	--			--	26.6111	--	3.0837								--	--				--	--
	--			--	26.6071	--	2.60944								--	--				--	--
	--			--	26.6489	--	2.80735								--	--				--	--
	--			--	26.6085	--	2.54041								--	--				--	--
	--			--	26.6053	--	2.79102								--	--				--	--
	--			--	26.656	--	2.85334								--	--				--	--
	--			--	26.6541	--	3.13615								--	--				--	--
	--			--	26.6034	--	2.81777								--	--				--	--
	--			--	26.6075	--	2.81383								--	--				--	--
	--			--	26.6111	--	2.58533								--	--				--	--
	--			--	26.6602	--	2.79037								--	--				--	--
	--			--	26.6104	--	2.72737								--	--				--	--
	--			--	26.6151	--	2.61233								--	--				--	--
	--			--	26.6071	--	2.82178								--	--				--	--
	--			--	26.6016	--	3.09205								--	--				--	--
	--			--	26.6127	--	2.80411								--	--				--	--
	--			--	26.6036	--	2.99721								--	--				--	--
	--			--	26.6157	--	2.77019								--	--				--	--
	--			--	26.6511	--	2.98995								--	--				--	--
	--			--	26.6055	--	2.7709								--	--				--	--
	--			--	26.6553	--	3.15515								--	--				--	--
	--			--	26.6576	--	3.27124								--	--				--	--
	--			--	26.6528	--	3.12221								--	--				--	--
	--			--	26.6152	--	3.0413								--	--				--	--
	--			--	26.602	--	2.90815								--	--				--	--
	--			--	26.6124	--	2.74055								--	--				--	--
	--			--	26.6081	--	3.09641								--	--				--	--
	--			--	26.5805	--	3.11047								--	--				--	--
	--			--	26.4148	--	2.89376								--	--				--	--
	--			--	26.2981	--	2.98419								--	--				--	--
	--			--	26.2397	--	2.91714								--	--				--	--
	--			--	26.0698	--	2.82275								--	--				--	--
	--			--	26.0504	--	2.91229								--	--				--	--
	--			--	26.0474	--	3.00429								--	--				--	--
	--			--	26.0464	--	3.14177								--	--				--	--
	--			--	26.1025	--	3.23712								--	--				--	--
	--			--	26.0494	--	2.99477								--	--				--	--
	--			--	26.0568	--	2.83784								--	--				--	--
	--			--	26.0583	--	2.61896								--	--				--	--
	--			--	26.0575	--	2.91777								--	--				--	--
	--			--	26.0543	--	2.94743								--	--				--	--
	--			--	26.061	--	2.80952								--	--				--	--
	--			--	26.0513	--	2.6834								--	--				--	--
	--			--	26.0505	--	2.93033								--	--				--	--
	--			--	26.0508	--	3.00415								--	--				--	--
	--			--	26.0551	--	2.78255								--	--				--	--
	--			--	26.0539	--	3.00084								--	--				--	--
	--			--	26.1015	--	2.95211								--	--				--	--
	--			--	26.1016	--	3.19001								--	--				--	--
	--			--	26.0508	--	2.91753								--	--				--	--
	--			--	26.1016	--	3.25112								--	--				--	--
	--			--	26.0494	--	2.98386								--	--				--	--
	--			--	26.0535	--	2.91302								--	--				--	--
	--			--	26.0568	--	2.8261								--	--				--	--
	--			--	26.0972	--	3.26697								--	--				--	--
	--			--	26.0964	--	3.08215								--	--				--	--
	--			--	26.0565	--	2.87085								--	--				--	--
	--			--	26.0532	--	2.88563								--	--				--	--
	--			--	26.0988	--	3.11014								--	--				--	--
	--			--	25.9866	--	3.01506								--	--				--	--
	--			--	25.8449	--	2.9344								--	--				--	--
	--			--	25.7255	--	2.70284								--	--				--	--
	--			--	25.5944	--	2.6088								--	--				--	--
	--			--	25.5495	--	2.86066								--	--				--	--
	--			--	25.538	--	2.94318								--	--				--	--
	--			--	25.5324	--	2.87972								--	--				--	--
	--			--	25.4924	--	2.79102								--	--				--	--
	--			--	25.536	--	3.1298								--	--				--	--
	--			--	25.4956	--	2.90562								--	--				--	--
	--			--	25.5429	--	2.78264								--	--				--	--
	--			--	25.4926	--	2.6686								--	--				--	--
	--			--	--	--	--								--	--				--	--
	--			--	--	--	--								--	--				--	--
	--			--	--	--	--								--	--				--	--
	--			--	--	--	--								--	--				--	--
	--			--	--	--	--								--	--				--	--
	--			--	--	--	--								--	--				--	--
	--			--	--	--	--								--	--				--	--
	--			--	--	--	--								--	--				--	--
	--			--	--	--	--								--	--				--	--
	--			--	--	--	--								--	--				--	--
	--			--	--	--	--								--	--				--	--
	--			--	--	--	--								--	--				--	--
	--			--	--	--	--								--	--				--	--
	--			--	--	--	--								--	--				--	--
	--			--	--	--	--								--	--				--	--
	--			--	--	--	--								--	--				--	--
	--			--	--	--	--								--	--				--	--
	--			--	--	--	--								--	--				--	--
	--			--	--	--	--								--	--				--	--
	--			--	--	--	--								--	--				--	--
	--			--	--	--	--								--	--				--	--
	--			--	--	--	--								--	--				--	--
	--			--	--	--	--								--	--				--	--
	--			--	--	--	--								--	--				--	--
			--	--	--	--	--								--	--				--	--
			--	--	--	--	--								--	--				--	--
			--	--	--	--	--								--	--				--	--
			--	--	--	--	--								--	--				--	--
			--	--	--	--	--								--	--				--	--
			--	--	--	--	--								--	--				--	--
			--	--	--	--	--								--	--				--	--
			--	--	--	--	--								--	--				--	--
			--	--	--	--	--								--	--				--	--
			--	--	--	--	--								--	--				--	--
			--	--	--	--	--								--	--				--	--
			--	--	--	--	--								--	--				--	--
			--	--	--	--	--								--	--				--	--
			--	--	--	--	--								--	--				--	--
			--	--	--	--	--								--	--				--	--
			--	--	--	--	--								--	--				--	--
			--	--	--	--	--								--	--				--	--
			--	--	--	--	--								--	--				--	--
			--	--	--	--	--								--	--				--	--
			--	--	--	--	--								--	--				--	--
			--	--	--	--	--								--	--				--	--
			--	--	--	--	--								--	--				--	--
			--	--	--	--	--								--	--				--	--
			--	--	--	--	--								--	--				--	--
			--	--	--	--	--								--	--				--	--
			--	--	--	--	--								--	--				--	--
			--	--	--	--	--								--	--				--	--
			--	--	--	--	--								--	--				--	--
			--	--	--	--	--								--	--				--	--
			--	--	--	--	--								--	--				--	--
			--	--	--	--	--								--	--				--	--
			--	--	--	--	--								--	--				--	--
			--	--	--	--	--								--	--				--	--
			--	--	--	--	--								--	--				--	--
			--	--	--	--	--								--	--				--	--
			--	--	--	--	--								--	--				--	--
			--	--	--	--	--								--	--				--	--
			--	--	--	--	--								--	--				--	--
			--	--	--	--	--								--	--				--	--
			--	--	--	--	--								--	--				--	--
			--	--	--	--	--								--	--				--	--
			--	--	--	--	--								--	--				--	--
			--	--	--	--	--								--	--				--	--
			--	--	--	--	--								--	--				--	--
			--	--	--	--	--								--	--				--	--
			--	--	--	--	--								--	--				--	--
			--	--	--	--	--								--	--				--	--
			--	--	--	--	--								--	--				--	--
			--	--	--	--	--								--	--				--	--
			--	--	--	--	--								--	--				--	--
			--	--	--	--	--								--	--				--	--
			--	--	--	--	--								--	--				--	--
			--	--	--	--	--								--	--				--	--
			--	--	--	--	--								--	--				--	--
			--	--	--	--	--								--	--				--	--
			--	--	--	--	--								--	--				--	--
			--	--	--	--	--								--	--				--	--
			--	--	--	--	--								--	--				--	--
			--	--	--	--	--								--	--				--	--
			--	--	--	--	--								--	--				--	--
			--	--	--	--	--								--	--				--	--
			--	--	--	--	--								--	--				--	--
			--	--	--	--	--								--	--				--	--
			--	--	--	--	--								--	--				--	--
			--	--	--	--	--								--	--				--	--
			--	--	--	--	--								--	--				--	--
			--	--	--	--	--								--	--				--	--
			--	--	--	--	--								--	--				--	--
			--	--	--	--	--								--	--				--	--
			--	--	--	--	--								--	--				--	--
			--	--	--	--	--								--	--				--	--
			--	--	--	--	--								--	--				--	--
			--	--	--	--	--								--	--				--	--
			--	--	--	--	--								--	--				--	--
			--	--	--	--	--								--	--				--	--
			--	--	--	--	--								--	--				--	--
			--	--	--	--	--								--	--				--	--
			--	--	--	--	--								--	--				--	--
			--	--	--	--	--								--	--				--	--
			--	--	--	--	--								--	--				--	--
			--	--	--	--	--								--	--				--	--
			--	--	--	--	--								--	--				--	--
			--	--	--	--	--								--	--				--	--
			--	--	--	--	--								--	--				--	--
			--	--	--	--	--								--	--				--	--
			--	--	--	--	--								--	--				--	--
			--	--	--	--	--								--	--				--	--
			--	--	--	--	--								--	--				--	--
			--	--	--	--	--								--	--				--	--
			--	--	--	--	--								--	--				--	--
			--	--	--	--	--								--	--				--	--
			--	--	--	--	--								--	--				--	--
			--	--	--	--	--								--	--				--	--
			--	--	--	--	--								--	--				--	--
			--	--	--	--	--								--	--				--	--
			--	--	--	--	--								--	--				--	--
			--	--	--	--	--								--	--				--	--
			--	--	--	--	--								--	--				--	--
			--	--	--	--	--								--	--				--	--
			--	--	--	--	--								--	--				--	--
			--	--	--	--	--								--	--				--	--
			--	--	--	--	--								--	--				--	--
			--	--	--	--	--								--	--				--	--
			--	--	--	--	--								--	--				--	--
			--	--	--	--	--								--	--				--	--
		--	--	--	--	--									--	--				--	--
		--	--	--	--	--									--	--				--	--
		--	--	--	--	--									--	--				--	--
		--	--	--	--	--									--	--				--	--
		--	--	--	--	--									--	--				--	--
		--	--	--	--	--									--	--				--	--
		--	--	--	--	--									--	--				--	--
		--	--	--	--	--									--	--				--	--
		--	--	--	--	--									--	--				--	--
		--	--	--	--	--									--	--				--	--
		--	--	--	--	--									--	--				--	--
		--	--	--	--	--									--	--				--	--
		--	--	--	--	--									--	--				--	--
		--	--	--	--	--									--	--				--	--
		--	--	--	--	--									--	--				--	--
		--	--	--	--	--									--	--				--	--
		--	--	--	--	--									--	--				--	--
		--	--	--	--	--									--	--				--	--
		--	--	--	--	--									--	--				--	--
		--	--	--	--	--									--	--				--	--
		--	--	--	--	--									--	--				--	--
		--	--	--	--	--									--	--				--	--
		--	--	--	--	--									--	--				--	--
		--	--	--	--	--									--	--				--	--
		--	--	--	--	--									--	--				--	--
		--	--	--	--	--									--	--				--	--
		--	--	--	--	--									--	--				--	--
		--	--	--	--	--									--	--				--	--
	--	--	--	--	--	--									--	--				--	--
	--	--	--	--	--	--									--	--				--	--
	--	--	--	--	--	--									--	--				--	--
	--	--	--	--	--	--									--	--				--	--
	--	--	--	--	--	--									--	--				--	--
	--	--	--	--	--	--									--	--				--	--
	--	--	--	--	--	--									--	--				--	--
	--	--	--	--	--	--									--	--				--	--
	--	--	--	--	--	--									--	--				--	--
	--	--	--	--	--	--									--	--				--	--
	--	--	--	--	--	--									--	--				--	--
	--	--	--	--	--	--									--	--				--	--
	--	--	--	--	--	--									--	--				--	--
	--	--	--	--	--	--									--	--				--	--
	--	--	--	--	--	--									--	--				--	--
	--	--	--	--	--	--									--	--				--	--
	--	--	--	--	--	--									--	--				--	--
	--	--	--	--	--	--									--	--				--	--
	--	--	--	--	--	--									--	--				--	--
	--	--	--	--	--	--									--	--				--	--
	--	--	--	--	--	--									--	--				--	--
	--	--	--	--	--	--									--	--				--	--
	--	--	--	--	--	--									--	--				--	--
	--	--	--	--	--	--									--	--				--	--
	--	--	--	--	--	--									--	--				--	--
	--	--	--	--	--	--									--	--				--	--
	--	--	--	--	--	--									--	--				--	--
	--	--	--	--	--	--									--	--				--	--
	--	--	--	--	--	--									--	--				--	--
	--	--	--	--	--	--									--	--				--	--
	--	--	--	--	--	--									--	--				--	--
	--	--	--	--	--	--									--	--				--	--
	--	--	--	--	--	--									--	--				--	--
	--	--	--	--	--	--									--	--				--	--
	--	--	--	--	--	--									--	--				--	--
	--	--	--	--	--	--									--	--				--	--
	--	--	--	--	--	--									--	--				--	--
	--	--	--	--	--	--									--	--				--	--
	--	--	--	--	--	--									--	--				--	--
	--	--	--	--	--	--									--	--				--	--
	--	--	--	--	--	--									--	--				--	--
	--	--	--	--	--	--									--	--				--	--
	--	--	--	--	--	--									--	--				--	--
	--	--	--	--	--	--									--	--				--	--
	--	--	--	--	--	--									--	--				--	--
	--	--	--	--	--	--									--	--				--	--
	--	--	--	--	--	--									--	--				--	--
	--	--	--	--	--	--									--	--				--	--
	--	--	--	--	--	--									--	--				--	--
	--	--	--	--	--	--									--	--				--	--
	--	--	--	--	--	--									--	--				--	--
	--	--	--	--	--	--									--	--				--	--
	--	--	--	--	--	--									--	--				--	--
	--	--	--	--	--	--									--	--				--	--
	--	--	--	--	--	--									--	--				--	--
	--	--	--	--	--	--									--	--				--	--
	--	--	--	--	--	--									--	--				--	--
	--	--	--	--	--	--									--	--				--	--
	--	--	--	--	--	--									--	--				--	--
	--	--	--	--	--	--									--	--				--	--
	--	--	--	--	--	--									--	--				--	--
	--	--	--	--	--	--									--	--				--	--
	--	--	--	--	--	--									--	--				--	--
	--	--	--	--	--	--									--	--				--	--
	--	--	--	--	--	--									--	--				--	--
	--	--	--	--	--	--									--	--				--	--
	--	--	--	--	--	--									--	--				--	--
	--	--	--	--	--	--									--	--				--	--
	--	--	--	--	--	--									--	--				--	--
	--	--	--	--	--	--									--	--				--	--
	--	--	--	--	--	--									--	--				--	--
	--	--	--	--	--	--									--	--				--	--
	--	--	--	--	--	--									--	--				--	--
	--	--	--	--	--	--									--	--				--	--
	--	--	--	--	--	--									--	--				--	--
	--	--	--	--	--	--									--	--				--	--
	--	--	--	--	--	--									--	--				--	--
	--	--	--	--	--	--									--	--				--	--
	--	--	--	--	--	--									--	--				--	--
	--	--	--	--	--	--									--	--				--	--
	--	--	--	--	--	--									--	--				--	--
	--	--	--	--	--	--									--	--				--	--
	--	--	--	--	--	--									--	--				--	--
	--	--	--	--	--	--									--	--				--	--
	--	--	--	--	--	--									--	--				--	--
	--	--	--	--	--	--									--	--				--	--
	--	--	--	--	--	--									--	--				--	--
	--	--	--	--	--	--									--	--				--	--
	--	--	--	--	--	--									--	--				--	--
	--	--	--	--	--	--									--	--				--	--
	--	--	--	--	--	--									--	--				--	--
	--	--	--	--	--	--									--	--				--	--
	--	--	--	--	--	--									--	--				--	--
	--	--	--	--	--	--									--	--				--	--
	--	--	--	--	--	--									--	--				--	--
	--	--	--	--	--	--									--	--				--	--
	--	--	--	--	--	--									--	--				--	--
	--	--	--	--	--	--									--	--				--	--
	--	--	--	--	--	--									--	--				--	--
	--	--	--	--	--	--									--	--				--	--
	--	--	--	--	--	--									--	--				--	--
	--	--	--	--	--	--									--	--				--	--
	--	--	--	--	--	--									--	--				--	--
	--	--	--	--	--	--									--	--				--	--
	--	--	--	--	--	--									--	--				--	--
	--	--	--	--	--	--									--	--				--	--
	--	--	--	--	--	--									--	--				--	--
	--	--	--	--	--	--									--	--				--	--
	--	--	--	--	--	--									--	--				--	--
	--	--	--	--	--	--									--	--				--	--
	--	--	--	--	--	--									--	--				--	--
	--	--	--	--	--	--									--	--				--	--
	--	--	--	--	--	--									--	--				--	--
	--	--	--	--	--	--									--	--				--	--
	--	--	--	--	--	--									--	--				--	--
	--	--	--	--	--	--									--	--				--	--
	--	--	--	--	--	--									--	--				--	--
	--	--	--	--	--	--									--	--				--	--
	--	--	--	--	--	--									--	--				--	--
	--	--	--	--	--	--									--	--				--	--
	--	--	--	--	--	--									--	--				--	--
	--	--	--	--	--	--									--	--				--	--
	--	--	--	--	--	--									--	--				--	--
	--	--	--	--	--	--									--	--				--	--
	--	--	--	--	--	--									--	--				--	--
	--	--	--	--	--	--									--	--				--	--
	--	--	--	--	--	--									--	--				--	--
	--	--	--	--	--	--									--	--				--	--
	--	--	--	--	--	--									--	--				--	--
	--	--	--	--	--	--									--	--				--	--
	--	--	--	--	--	--									--	--				--	--
	--	--	--	--	--	--									--	--				--	--
	--	--	--	--	--	--									--	--				--	--
	--	--	--	--	--	--									--	--				--	--
	--	--	--	--	--	--									--	--				--	--
	--	--	--	--	--	--									--	--				--	--
	--	--	--	--	--	--									--	--				--	--
	--	--	--	--	--	--									--	--				--	--
	--	--	--	--	--	--									--	--				--	--
	--	--	--	--	--	--									--	--				--	--
	--	--	--	--	--	--									--	--				--	--
	--	--	--	--	--	--									--	--				--	--
	--	--	--	--	--	--									--	--				--	--
	--	--	--	--	--	--									--	--				--	--
	--	--	--	--	--	--									--	--				--	--
	--	--	--	--	--	--									--	--				--	--
	--	--	--	--	--	--									--	--				--	--
	--	--	--	--	--	--									--	--				--	--
	--	--	--	--	--	--									--	--				--	--
	--	--	--	--	--	--									--	--				--	--
	--	--	--	--	--	--									--	--				--	--
	--	--	--	--	--	--									--	--				--	--
	--	--	--	--	--	--									--	--				--	--
	--	--	--	--	--	--									--	--				--	--
	--	--	--	--	--	--									--	--				--	--
	--	--	--	--	--	--									--	--				--	--
	--	--	--	--	--	--									--	--				--	--
	--	--	--	--	--	--									--	--				--	--
	--	--	--	--	--	--									--	--				--	--
	--	--	--	--	--	--									--	--				--	--
	--	--	--	--	--	--									--	--				--	--
	--	--	--	--	--	--									--	--				--	--
	--	--	--	--	--	--									--	--				--	--
	--	--	--	--	--	--									--	--				--	--
	--	--	--	--	--	--									--	--				--	--
	--	--	--	--	--	--									--	--				--	--
	--	--	--	--	--	--														--	--
	--	--	--	--	--	--														--	--
	--	--	--	--	--	--														--	--
	--	--	--	--	--	--														--	--
	--	--	--	--	--	--														--	--
	--	--	--	--	--	--														--	--
	--	--	--	--	--	--														--	--
	--	--	--	--	--	--														--	--
	--	--	--	--	--	--														--	--
	--	--	--	--	--	--														--	--
	--	--	--	--	--	--														--	--
	--	--	--	--	--	--														--	--
	--	--	--	--	--	--														--	--
	--	--	--	--	--	--														--	--
	--	--	--	--	--	--														--	--
	--	--	--	--	--	--														--	--
	--	--	--	--	--	--														--	--
	--	--	--	--	--	--														--	--
	--	--	--	--	--	--														--	--
	--	--	--	--	--	--														--	--
	--	--	--	--	--	--														--	--
	--	--	--	--	--	--														--	--
	--	--	--	--	--	--														--	--
	--	--	--	--	--	--														--	--
	--	--	--	--	--	--														--	--
	--	--	--	--	--	--														--	--
	--	--	--	--	--	--														--	--
	--	--	--	--	--	--														--	--
	--	--	--	--	--	--														--	--
	--	--	--	--	--	--														--	--
	--	--	--	--	--	--														--	--
	--	--	--	--	--	--														--	--
	--	--	--	--	--	--														--	--
	--	--	--	--	--	--														--	--
	--	--	--	--	--	--														--	--
	--	--	--	--	--	--														--	--
	--	--	--	--	--	--														--	--
	--	--	--	--	--	--														--	--
	--	--	--	--	--	--														--	--
	--	--	--	--	--	--														--	--
	--	--	--	--	--	--														--	--
	--	--	--	--	--	--														--	--
	--	--	--	--	--	--														--	--
	--	--	--	--	--	--														--	--
	--	--	--	--	--	--														--	--
	--	--	--	--	--	--														--	--
	--	--	--	--	--	--														--	--
	--	--	--	--	--	--														--	--
	--	--	--	--	--	--														--	--
	--	--	--	--	--	--														--	--
	--	--	--	--	--	--														--	--
	--	--	--	--	--	--														--	--
	--	--	--	--	--	--														--	--
	--	--	--	--	--	--														--	--
	--	--	--	--	--	--														--	--
	--	--	--	--	--	--														--	--
	--	--	--	--	--	--														--	--
	--	--	--	--	--	--														--	--
	--	--	--	--	--	--														--	--
	--	--	--	--	--	--														--	--
	--	--	--	--	--	--														--	--
	--	--	--	--	--	--														--	--
	--	--	--	--	--	--														--	--
	--	--	--	--	--	--														--	--
	--	--	--	--	--	--														--	--
	--	--	--	--	--	--														--	--
	--	--	--	--	--	--														--	--
	--	--	--	--	--	--														--	--
	--	--	--	--	--	--														--	--
	--	--	--	--	--	--														--	--
	--	--	--	--	--	--														--	--
	--	--	--	--	--	--														--	--
	--	--	--	--	--	--														--	--
	--	--	--	--	--	--														--	--
	--	--	--	--	--	--														--	--
	--	--	--	--	--	--														--	--
	--	--	--	--	--	--														--	--
	--	--	--	--	--	--														--	--
	--	--	--	--	--	--														--	--
	--	--	--	--	--	--														--	--
	--	--	--	--	--	--														--	--
	--	--	--	--	--	--														--	--
	--	--	--	--	--	--														--	--
	--	--	--	--	--	--														--	--
	--	--	--	--	--	--														--	--
	--	--	--	--	--	--														--	--
	--	--	--	--	--	--														--	--
	--	--	--	--	--	--														--	--
	--	--	--	--	--	--														--	--
	--	--	--	--	--	--														--	--
	--	--	--	--	--	--														--	--
	--	--	--	--	--	--														--	--
	--	--	--	--	--	--														--	--
	--	--	--	--	--	--														--	--
	--	--	--	--	--	--														--	--
	--	--	--	--	--	--														--	--
	--	--	--	--	--	--														--	--
	--	--	--	--	--	--														--	--
	--	--	--	--	--	--														--	--
	--	--	--	--	--	--														--	--
	--	--	--	--	--	--														--	--
	--	--	--	--	--	--														--	--
	--	--	--	--	--	--														--	--
	--	--	--	--	--	--														--	--
	--	--	--	--	--	--														--	--
	--	--	--	--	--	--														--	--
	--	--	--	--	--	--														--	--
	--	--	--	--	--	--														--	--
	--	--	--	--	--	--														--	--
	--	--	--	--	--	--														--	--
	--	--	--	--	--	--														--	--
	--	--	--	--	--	--														--	--
	--	--	--	--	--	--														--	--
	--	--	--	--	--	--														--	--
	--	--	--	--	--	--														--	--
	--	--	--	--	--	--														--	--
	--	--	--	--	--	--														--	--
	--	--	--	--	--	--														--	--
	--	--	--	--	--	--														--	--
	--	--	--	--	--	--														--	--
	--	--	--	--	--	--														--	--
	--	--	--	--	--	--														--	--
	--	--	--	--	--	--														--	--
	--	--	--	--	--	--														--	--
	--	--	--	--	--	--														--	--
	--	--	--	--	--	--														--	--
	--	--	--	--	--	--														--	--
	--	--	--	--	--	--														--	--
	--	--	--	--	--	--														--	--
	--	--	--	--	--	--														--	--
	--	--	--	--	--	--														--	--
	--	--	--	--	--	--														--	--
	--	--	--	--	--	--														--	--
	--	--	--	--	--	--														--	--
	--	--	--	--	--	--														--	--
	--	--	--	--	--	--														--	--
	--	--	--	--	--	--														--	--
	--	--	--	--	--	--														--	--
	--	--	--	--	--	--														--	--
	--	--	--	--	--	--														--	--
	--	--	--	--	--	--														--	--
	--	--	--	--	--	--														--	--
	--	--	--	--	--	--														--	--
	--	--	--	--	--	--														--	--
	--	--	--	--	--	--														--	--
	--	--	--	--	--	--														--	--
	--	--	--	--	--	--														--	--
	--	--	--	--	--	--														--	--
	--	--	--	--	--	--														--	--
	--	--	--	--	--	--														--	--
	--	--	--	--	--	--														--	--
	--	--	--	--	--	--														--	--
	--	--	--	--	--	--														--	--
	--	--	--	--	--	--														--	--
	--	--	--	--	--	--														--	--
	--	--	--	--	--	--														--	--
	--	--	--	--	--	--														--	--
	--	--	--	--	--	--														--	--
	--	--	--	--	--	--														--	--
	--	--	--	--	--	--														--	--
	--	--	--	--	--	--														--	--
	--	--	--	--	--	--														--	--
	--	--	--	--	--	--														--	--
	--	--	--	--	--	--														--	--
	--	--	--	--	--	--														--	--
	--	--	--	--	--	--														--	--
	--	--	--	--	--	--														--	--
	--	--	--	--	--	--														--	--
	--	--	--	--	--	--														--	--
	--	--	--	--	--	--														--	--
	--	--	--	--	--	--														--	--
	--	--	--	--	--	--														--	--
	--	--	--	--	--	--														--	--
	--	--	--	--	--	--														--	--
	--	--	--	--	--	--														--	--
	--	--	--	--	--	--														--	--
	--	--	--	--	--	--														--	--
	--	--	--	--	--	--														--	--
	--	--	--	--	--	--														--	--
	--	--	--	--	--	--														--	--
	--	--	--	--	--	--														--	--
	--	--	--	--	--	--														--	--
	--	--	--	--	--	--														--	--
	--	--	--	--	--	--														--	--
	--	--	--	--	--	--														--	--
	--	--	--	--	--	--														--	--
	--	--	--	--	--	--														--	--
	--	--	--	--	--	--														--	--
	--	--	--	--	--	--														--	--
	--	--	--	--	--	--														--	--
	--	--	--	--	--	--														--	--
	--	--	--	--	--	--														--	--
	--	--	--	--	--	--														--	--
	--	--	--	--	--	--														--	--
	--	--	--	--	--	--														--	--
	--	--	--	--	--	--														--	--
	--	--	--	--	--	--														--	--
	--	--	--	--	--	--														--	--
	--	--	--	--	--	--														--	--
	--	--	--	--	--	--														--	--
	--	--	--	--	--	--														--	--
	--	--	--	--	--	--														--	--
	--	--	--	--	--	--														--	--
	--	--	--	--	--	--														--	--
	--	--	--	--	--	--														--	--
	--	--	--	--	--	--														--	--
	--	--	--	--	--	--														--	--
	--	--	--	--	--	--														--	--
	--	--	--	--	--	--														--	--
	--	--	--	--	--	--														--	--
	--	--	--	--	--	--														--	--
	--	--	--	--	--	--														--	--
	--	--	--	--	--	--														--	--
	--	--	--	--	--	--														--	--
	--	--	--	--	--	--														--	--
	--	--	--	--	--	--														--	--
	--	--	--	--	--	--														--	--
	--	--	--	--	--	--														--	--
	--	--	--	--	--	--														--	--
	--	--	--	--	--	--														--	--
	--	--	--	--	--	--														--	--
	--	--	--	--	--	--														--	--
	--	--	--	--	--	--														--	--
	--	--	--	--	--	--														--	--
	--	--	--	--	--	--														--	--
	--	--	--	--	--	--														--	--
	--	--	--	--	--	--														--	--
	--	--	--	--	--	--														--	--
	--	--	--	--	--	--														--	--
	--	--	--	--	--	--														--	--
	--	--	--	--	--	--														--	--
	--	--	--	--	--	--														--	--
	--	--	--	--	--	--														--	--
	--	--	--	--	--	--														--	--
	--	--	--	--	--	--														--	--
	--	--	--	--	--	--														--	--
	--	--	--	--	--	--														--	--
	--	--	--	--	--	--														--	--
	--	--	--	--	--	--														--	--
	--	--	--	--	--	--														--	--
	--	--	--	--	--	--														--	--
	--	--	--	--	--	--														--	--
	--	--	--	--	--	--														--	--
	--	--	--	--	--	--														--	--
	--	--	--	--	--	--														--	--
	--	--	--	--	--	--														--	--
	--	--	--	--	--	--														--	--
	--	--	--	--	--	--														--	--
	--	--	--	--	--	--														--	--
	--	--	--	--	--	--														--	--
	--	--	--	--	--	--														--	--
	--	--	--	--	--	--														--	--
	--	--	--	--	--	--														--	--
	--	--	--	--	--	--														--	--
	--	--	--	--	--	--														--	--
	--	--	--	--	--	--														--	--
	--	--	--	--	--	--														--	--
	--	--	--	--	--	--														--	--
	--	--	--	--	--	--														--	--
	--	--	--	--	--	--														--	--
	--	--	--	--	--	--														--	--
	--	--	--	--	--	--														--	--
	--	--	--	--	--	--														--	--
	--	--	--	--	--	--														--	--
	--	--	--	--	--	--														--	--
	--	--	--	--	--	--														--	--
	--	--	--	--	--	--														--	--
	--	--	--	--	--	--														--	--
	--	--	--	--	--	--														--	--
	--	--	--	--	--	--														--	--
	--	--	--	--	--	--														--	--
	--	--	--	--	--	--														--	--
	--	--	--	--	--	--														--	--
	--	--	--	--	--	--														--	--
	--	--	--	--	--	--														--	--
	--	--	--	--	--	--														--	--
	--	--	--	--	--	--														--	--
	--	--	--	--	--	--														--	--
	--	--	--	--	--	--														--	--
	--	--	--	--	--	--														--	--
	--	--	--	--	--	--														--	--
	--	--	--	--	--	--														--	--
	--	--	--	--	--	--														--	--
	--	--	--	--	--	--														--	--
	--	--	--	--	--	--														--	--
	--	--	--	--	--	--														--	--
	--	--	--	--	--	--														--	--
	--	--	--	--	--	--														--	--
	--	--	--	--	--	--														--	--
	--	--	--	--	--	--														--	--
	--	--	--	--	--	--														--	--
	--	--	--	--	--	--														--	--
	--	--	--	--	--	--														--	--
	--	--	--	--	--	--														--	--
	--	--	--	--	--	--														--	--
	--	--	--	--	--	--														--	--
	--	--	--	--	--	--														--	--
	--	--	--	--	--	--														--	--
	--	--	--	--	--	--														--	--
	--	--	--	--	--	--														--	--
	--	--	--	--	--	--														--	--
	--	--	--	--	--	--														--	--
	--	--	--	--	--	--														--	--
	--	--	--	--	--	--														--	--
	--	--	--	--	--	--														--	--
	--	--	--	--	--	--														--	--
	--	--	--	--	--	--														--	--
	--	--	--	--	--	--														--	--
	--	--	--	--	--	--														--	--
	--	--	--	--	--	--														--	--
	--	--	--	--	--	--														--	--
	--	--	--	--	--	--														--	--
	--	--	--	--	--	--														--	--
	--	--	--	--	--	--														--	--
	--	--	--	--	--	--														--	--
	--	--	--	--	--	--														--	--
	--	--	--	--	--	--														--	--
	--	--	--	--	--	--														--	--
	--	--	--	--	--	--														--	--
	--	--	--	--	--	--														--	--
	--	--	--	--	--	--														--	--
	--	--	--	--	--	--														--	--
	--	--	--	--	--	--														--	--
	--	--	--	--	--	--														--	--
	--	--	--	--	--	--														--	--
	--	--	--	--	--	--														--	--
	--	--	--	--	--	--														--	--
	--	--	--	--	--	--														--	--
	--	--	--	--	--	--														--	--
	--	--	--	--	--	--														--	--
	--	--	--	--	--	--														--	--
	--	--	--	--	--	--														--	--
	--	--	--	--	--	--														--	--
	--	--	--	--	--	--														--	--
	--	--	--	--	--	--														--	--
	--	--	--	--	--	--														--	--
	--	--	--	--	--	--														--	--
	--	--	--	--	--	--														--	--
	--	--	--	--	--	--														--	--
	--	--	--	--	--	--														--	--
	--	--	--	--	--	--														--	--
	--	--	--	--	--	--														--	--
	--	--	--	--	--	--														--	--
	--	--	--	--	--	--														--	--
	--	--	--	--	--	--														--	--
	--	--	--	--	--	--														--	--
	--	--	--	--	--	--														--	--
	--	--	--	--	--	--														--	--
	--	--	--	--	--	--														--	--
	--	--	--	--	--	--														--	--
	--	--	--	--	--	--														--	--
	--	--	--	--	--	--														--	--
	--	--	--	--	--	--														--	--
	--	--	--	--	--	--														--	--
	--	--	--	--	--	--														--	--
	--	--	--	--	--	--														--	--
	--	--	--	--	--	--														--	--
	--	--	--	--	--	--														--	--
	--	--	--	--	--	--														--	--
	--	--	--	--	--	--														--	--
	--	--	--	--	--	--														--	--
	--	--	--	--	--	--														--	--
	--	--	--	--	--	--														--	--
	--	--	--	--	--	--														--	--
	--	--	--	--	--	--														--	--
	--	--	--	--	--	--														--	--
	--	--	--	--	--	--														--	--
	--	--	--	--	--	--														--	--
	--	--	--	--	--	--														--	--
	--	--	--	--	--	--														--	--
	--	--	--	--	--	--														--	--
	--	--	--	--	--	--														--	--
	--	--	--	--	--	--														--	--
	--	--	--	--	--	--														--	--
	--	--	--	--	--	--														--	--
	--	--	--	--	--	--														--	--
	--	--	--	--	--	--														--	--
	--	--	--	--	--	--														--	--
	--	--	--	--	--	--														--	--
	--	--	--	--	--	--														--	--
	--	--	--	--	--	--														--	--
	--	--	--	--	--	--														--	--
	--	--	--	--	--	--														--	--
	--	--	--	--	--	--														--	--
	--	--	--	--	--	--														--	--
	--	--	--	--	--	--														--	--
	--	--	--	--	--	--														--	--
	--	--	--	--	--	--														--	--
	--	--	--	--	--	--														--	--
	--	--	--	--	--	--														--	--
	--	--	--	--	--	--														--	--
	--	--	--	--	--	--														--	--
	--	--	--	--	--	--														--	--
	--	--	--	--	--	--														--	--
	--	--	--	--	--	--														--	--
	--	--	--	--	--	--														--	--
	--	--	--	--	--	--														--	--
	--	--	--	--	--	--														--	--
	--	--	--	--	--	--														--	--
	--	--	--	--	--	--														--	--
	--	--	--	--	--	--														--	--
	--	--	--	--	--	--														--	--
	--	--	--	--	--	--														--	--
	--	--	--	--	--	--														--	--
	--	--	--	--	--	--														--	--
	--	--	--	--	--	--														--	--
	--	--	--	--	--	--														--	--
	--	--	--	--	--	--														--	--
	--	--	--	--	--	--														--	--
	--	--	--	--	--	--														--	--
	--	--	--	--	--	--														--	--
	--	--	--	--	--	--														--	--
	--	--	--	--	--	--														--	--
	--	--	--	--	--	--														--	--
	--	--	--	--	--	--														--	--
	--	--	--	--	--	--														--	--
	--	--	--	--	--	--														--	--
	--	--	--	--	--	--														--	--
	--	--	--	--	--	--														--	--
	--	--	--	--	--	--														--	--
	--	--	--	--	--	--														--	--
	--	--	--	--	--	--														--	--
	--	--	--	--	--	--														--	--
	--	--	--	--	--	--														--	--
	--	--	--	--	--	--														--	--
	--	--	--	--	--	--														--	--
	--	--	--	--	--	--														--	--
	--	--	--	--	--	--														--	--
	--	--	--	--	--	--														--	--
	--	--	--	--	--	--														--	--
	--	--	--	--	--	--														--	--
	--	--	--	--	--	--														--	--
	--	--	--	--	--	--														--	--
	--	--	--	--	--	--														--	--
	--	--	--	--	--	--														--	--
	--	--	--	--	--	--														--	--
	--	--	--	--	--	--														--	--
	--	--	--	--	--	--														--	--
	--	--	--	--	--	--														--	--
	--	--	--	--	--	--														--	--
	--	--	--	--	--	--														--	--
	--	--	--	--	--	--														--	--
	--	--	--	--	--	--														--	--
	--	--	--	--	--	--														--	--
	--	--	--	--	--	--														--	--
	--	--	--	--	--	--														--	--
	--	--	--	--	--	--														--	--
	--	--	--	--	--	--														--	--
	--	--	--	--	--	--														--	--
	--	--	--	--	--	--														--	--
	--	--	--	--	--	--														--	--
	--	--	--	--	--	--														--	--
	--	--	--	--	--	--														--	--
	--	--	--	--	--	--														--	--
	--	--	--	--	--	--														--	--
	--	--	--	--	--	--														--	--
	--	--	--	--	--	--														--	--
	--	--	--	--	--	--														--	--
	--	--	--	--	--	--														--	--
	--	--	--	--	--	--														--	--
	--	--	--	--	--	--														--	--
	--	--	--	--	--	--														--	--
	--	--	--	--	--	--														--	--
	--	--	--	--	--	--														--	--
	--	--	--	--	--	--														--	--
	--	--	--	--	--	--														--	--
	--	--	--	--	--	--														--	--
	--	--	--	--	--	--														--	--
	--	--	--	--	--	--														--	--
	--	--	--	--	--	--														--	--
	--	--	--	--	--	--														--	--
	--	--	--	--	--	--														--	--
	--	--	--	--	--	--														--	--
	--	--	--	--	--	--														--	--
	--	--	--	--	--	--														--	--
	--	--	--	--	--	--														--	--
	--	--	--	--	--	--														--	--
	--	--	--	--	--	--														--	--
	--	--	--	--	--	--														--	--
	--	--	--	--	--	--														--	--
	--	--	--	--	--	--														--	--
	--	--	--	--	--	--														--	--
	--	--	--	--	--	--														--	--
	--	--	--	--	--	--														--	--
	--	--	--	--	--	--														--	--
	--	--	--	--	--	--														--	--
	--	--	--	--	--	--														--	--
	--	--	--	--	--	--														--	--
	--	--	--	--	--	--														--	--
	--	--	--	--	--	--														--	--
	--	--	--	--	--	--														--	--
	--	--	--	--	--	--														--	--
	--	--	--	--	--	--														--	--
	--	--	--	--	--	--														--	--
	--	--	--	--	--	--														--	--
	--	--	--	--	--	--														--	--
	--	--	--	--	--	--														--	--
	--	--	--	--	--	--														--	--
	--	--	--	--	--	--														--	--
	--	--	--	--	--	--														--	--
	--	--	--	--	--	--														--	--
	--	--	--	--	--	--														--	--
	--	--	--	--	--	--														--	--
	--	--	--	--	--	--														--	--
	--	--	--	--	--	--														--	--
	--	--	--	--	--	--														--	--
	--	--	--	--	--	--														--	--
	--	--	--	--	--	--														--	--
	--	--	--	--	--	--														--	--
	--	--	--	--	--	--														--	--
	--	--	--	--	--	--														--	--
	--	--	--	--	--	--														--	--
	--	--	--	--	--	--														--	--
	--	--	--	--	--	--														--	--
	--	--	--	--	--	--														--	--
	--	--	--	--	--	--														--	--
	--	--	--	--	--	--														--	--
	--	--	--	--	--	--														--	--
	--	--	--	--	--	--														--	--
	--	--	--	--	--	--														--	--
	--	--	--	--	--	--														--	--
	--	--	--	--	--	--														--	--
	--	--	--	--	--	--														--	--
	--	--	--	--	--	--														--	--
	--	--	--	--	--	--														--	--
	--	--	--	--	--	--														--	--
	--	--	--	--	--	--														--	--
	--	--	--	--	--	--														--	--
	--	--	--	--	--	--														--	--
	--	--	--	--	--	--														--	--
	--	--	--	--	--	--														--	--
	--	--	--	--	--	--														--	--
	--	--	--	--	--	--														--	--
	--	--	--	--	--	--														--	--
	--	--	--	--	--	--														--	--
	--	--	--	--	--	--														--	--
	--	--	--	--	--	--														--	--
	--	--	--	--	--	--														--	--
	--	--	--	--	--	--														--	--
	--	--	--	--	--	--														--	--
	--	--	--	--	--	--														--	--
	--	--	--	--	--	--														--	--
	--	--	--	--	--	--														--	--
	--	--	--	--	--	--														--	--
	--	--	--	--	--	--														--	--
	--	--	--	--	--	--														--	--
	--	--	--	--	--	--
	--	--	--	--	--	--
	--	--	--	--	--	--
	--	--	--	--	--	--
	--	--	--	--	--	--
	--	--	--	--	--	--
	--	--	--	--	--	--
	--	--	--	--	--	--
	--	--	--	--	--	--
	--	--	--	--	--	--
	--	--	--	--	--	--
	--	--	--	--	--	--
	--	--	--	--	--	--
	--	--	--	--	--	--
	--	--	--	--	--	--
	--	--	--	--	--	--
	--	--	--	--	--	--
	--	--	--	--	--	--
	--	--	--	--	--	--
	--	--	--	--	--	--
	--	--	--	--	--	--
	--	--	--	--	--	--
	--	--	--	--	--	--
[truncated: 39 more rows]

## Sheet: Fig 6
Figure 6a									Figure 6b													Figure 6c											Figure 6d								Figure 6d
	Top	Fluorescence image TRR							ssDNA				TRR- ssDNA				BTRR- ssDNA					TRR-ssDNA					BTRR-ssDNA						Top	Fluorescence image TRR							ssDNA				BTRR- ssDNA				dsT-TRR- ssDNA
									Distance(um)		Force (pN)		Distance(um)		Force (pN)		Distance(um)		Force (pN)			Force (pN)		Rel. Lengthening (%)			Force (pN)		Rel. Lengthening (%)												Distance(um)		Force (pN)		Distance(um)		Force (pN)		Distance(um)
									29.9383		108.763		14.3657		0.85737		16.3519		1.21164			0.85737		8.85661			1.21164		16.0795												29.9383		108.763		16.3519		1.21164		19.3206
									29.9364		108.553		14.2781		0.95002		16.2999		1.04583			0.95002		8.53824			1.04583		15.8901												29.9364		108.553		16.2999		1.04583		19.2282
	Bottom	Fluorescence image BTRR							29.9371		108.693		14.1967		0.62635		16.2252		1.04196			0.62635		8.24224			1.04196		15.6186				Middle	Fluorescence image BLM							29.9371		108.693		16.2252		1.04196		19.187
									29.9339		108.703		14.111		0.89479		16.1501		0.92683			0.89479		7.93076			0.92683		15.3456												29.9339		108.703		16.1501		0.92683		19.09
									29.9381		108.611		14.0361		0.61523		16.0734		0.79231			0.61523		7.65823			0.79231		15.0666												29.9381		108.611		16.0734		0.79231		19.0356
									29.9388		108.698		13.9498		0.69625		15.9912		1.0046			0.69625		7.3443			1.0046		14.7676												29.9388		108.698		15.9912		1.0046		18.9651
									29.9349		108.686		13.9628		0.78738		15.9338		0.93715			0.78738		7.39186			0.93715		14.559												29.9349		108.686		15.9338		0.93715		18.9047
									29.9356		108.859		14.0436		0.88898		15.8614		0.6634			0.88898		7.68563			0.6634		14.2957												29.9356		108.859		15.8614		0.6634		18.8052
									29.9392		108.565		14.13		0.71057		15.8893		0.79593			0.71057		7.99971			0.79593		14.3971				Bottom	Fluorescence image dsT-DNA							29.9392		108.565		15.8893		0.79593		18.7548
									29.9348		108.687		14.2057		0.94394		15.9648		1.26586			0.94394		8.27479			1.26586		14.6715												29.9348		108.687		15.9648		1.26586		18.6835
									29.9377		108.698		14.2871		1.11125		16.042		1.41095			1.11125		8.57078			1.41095		14.9524												29.9377		108.698		16.042		1.41095		18.6191
									29.9381		108.575		14.3663		1.09868		16.1224		1.03316			1.09868		8.859			1.03316		15.2447												29.9381		108.575		16.1224		1.03316		18.5261
									29.9374		108.601		14.4505		0.89592		16.1971		1.35885			0.89592		9.16532			1.35885		15.5162												29.9374		108.601		16.1971		1.35885		18.4723
									29.9363		108.697		14.5341		1.01341		16.2565		1.25197			1.01341		9.46906			1.25197		15.7325												29.9363		108.697		16.2565		1.25197		18.4144
									29.9378		108.51		14.6181		0.97813		16.3267		1.1167			0.97813		9.77455			1.1167		15.9878												29.9378		108.51		16.3267		1.1167		18.3128
									29.9364		108.734		14.6976		1.09645		16.398		1.36737			1.09645		10.0637			1.36737		16.2469												29.9364		108.734		16.398		1.36737		18.2755
									29.9398		108.794		14.7786		1.07835		16.4716		1.27445			1.07835		10.3583			1.27445		16.5147												29.9398		108.794		16.4716		1.27445		18.1762
									29.9389		108.756		14.8628		1.08675		16.5331		1.48984			1.08675		10.6646			1.48984		16.7383												29.9389		108.756		16.5331		1.48984		18.1387
									29.937		108.74		14.9416		1.09418		16.603		1.53316			1.09418		10.9509			1.53316		16.9925												29.937		108.74		16.603		1.53316		18.116
									29.9399		108.678		15.0275		1.46131		16.6885		1.74808			1.46131		11.2634			1.74808		17.3035												29.9399		108.678		16.6885		1.74808		18.127
									29.9378		108.759		15.1044		1.02224		16.7598		1.744			1.02224		11.5431			1.744		17.5625												29.9378		108.759		16.7598		1.744		18.1752
									29.9386		108.864		15.1812		1.3372		16.8416		1.89551			1.3372		11.8224			1.89551		17.86												29.9386		108.864		16.8416		1.89551		18.2599
									29.9378		108.763		15.262		1.07569		16.9159		2.14379			1.07569		12.1161			2.14379		18.1303												29.9378		108.763		16.9159		2.14379		18.3348
									29.9337		108.719		15.3424		1.34503		16.971		1.69263			1.34503		12.4085			1.69263		18.3305												29.9337		108.719		16.971		1.69263		18.3846
									29.9338		108.604		15.4237		1.4061		17.0414		1.90724			1.4061		12.7039			1.90724		18.5865												29.9338		108.604		17.0414		1.90724		18.4828
									29.938		109.021		15.5051		1.74529		17.1193		2.06285			1.74529		13.0001			2.06285		18.8698												29.938		109.021		17.1193		2.06285		18.5555
									29.9372		108.748		15.5868		1.5836		17.1889		2.27761			1.5836		13.297			2.27761		19.123												29.9372		108.748		17.1889		2.27761		18.6118
									29.936		108.742		15.6671		1.70666		17.2734		2.46795			1.70666		13.5892			2.46795		19.4301												29.936		108.742		17.2734		2.46795		18.6827
									29.938		108.808		15.75		1.54453		17.324		2.65121			1.54453		13.8904			2.65121		19.6141												29.938		108.808		17.324		2.65121		18.7503
									29.9373		108.672		15.8256		1.36745		17.3961		2.32878			1.36745		14.1654			2.32878		19.8763												29.9373		108.672		17.3961		2.32878		18.8263
									29.9386		108.719		15.903		1.74539		17.4416		2.6014			1.74539		14.447			2.6014		20.0417												29.9386		108.719		17.4416		2.6014		18.8769
									29.9373		108.714		15.987		1.73104		17.5448		2.37504			1.73104		14.7524			2.37504		20.4172												29.9373		108.714		17.5448		2.37504		18.9748
									29.9395		108.715		16.0693		1.57866		17.6057		2.35656			1.57866		15.0518			2.35656		20.6385												29.9395		108.715		17.6057		2.35656		19.0181
									29.9377		108.73		16.1488		1.92248		17.6782		2.53397			1.92248		15.3408			2.53397		20.9022												29.9377		108.73		17.6782		2.53397		19.0935
									29.9395		108.704		16.2307		1.82204		17.7592		2.7697			1.82204		15.6387			2.7697		21.1966												29.9395		108.704		17.7592		2.7697		19.1824
									29.9347		108.69		16.3077		2.17836		17.8402		2.69939			2.17836		15.9187			2.69939		21.4911												29.9347		108.69		17.8402		2.69939		19.2604
									29.9352		108.574		16.3908		1.82296		17.9062		2.53954			1.82296		16.2209			2.53954		21.7313												29.9352		108.574		17.9062		2.53954		19.3054
									29.9406		108.7		16.4723		1.81059		17.9881		2.84159			1.81059		16.5171			2.84159		22.0291												29.9406		108.7		17.9881		2.84159		19.3921
									29.9388		108.66		16.5542		1.9325		18.0548		2.89908			1.9325		16.8149			2.89908		22.2719												29.9388		108.66		18.0548		2.89908		19.4743
									29.9372		108.774		16.6307		1.70166		18.1292		2.83731			1.70166		17.0932			2.83731		22.5422												29.9372		108.774		18.1292		2.83731		19.5189
									29.9385		108.426		16.719		2.15626		18.2054		2.95405			2.15626		17.4143			2.95405		22.8193												29.9385		108.426		18.2054		2.95405		19.615
									29.9353		108.635		16.7957		2.11228		18.2838		3.25859			2.11228		17.693			3.25859		34.5781												29.9353		108.635		18.2838		3.25859		19.6576
									29.8866		106.82		16.8738		2.18195		18.3466		3.37452			2.18195		17.9773			3.37452		20.5401												29.8866		106.82		18.3466		3.37452		19.7566
									29.7507		102.41		16.9568		2.05793		18.4145		3.1182			2.05793		18.2791			3.1182		23.5797												29.7507		102.41		18.4145		3.1182		19.7952
									29.6545		99.4088		17.0392		2.13877		18.4806		3.36179			2.13877		18.5786			3.36179		29.8255												29.6545		99.4088		18.4806		3.36179		19.8704
									29.5641		96.9826		17.1162		2.12969		18.5625		3.38089			2.12969		18.8586			3.38089		22.1359												29.5641		96.9826		18.5625		3.38089		19.963
									29.4624		93.7523		17.1997		1.99604		18.6306		3.27994			1.99604		19.1623			3.27994		31.8376												29.4624		93.7523		18.6306		3.27994		20.0088
									29.3681		91.0242		17.2813		2.1481		18.71		3.4361			2.1481		19.4592			3.4361		39.06												29.3681		91.0242		18.71		3.4361		20.098
									29.3344		89.9287		17.3616		2.39213		18.767		3.31416			2.39213		19.7509			3.31416		35.5191												29.3344		89.9287		18.767		3.31416		20.1776
									29.2162		86.2968		17.4378		2.4094		18.8505		3.30078			2.4094		20.028			3.30078		25.418												29.2162		86.2968		18.8505		3.30078		20.2377
									29.0961		83.0349		17.5215		2.40718		18.9232		3.52695			2.40718		20.3325			3.52695		37.315												29.0961		83.0349		18.9232		3.52695		20.3161
									29.0584		81.8981		17.6036		2.28854		19.0008		3.87875			2.28854		20.6309			3.87875		9.61326												29.0584		81.8981		19.0008		3.87875		20.3638
									28.9355		78.9791		17.6842		2.1334		19.0735		3.76417			2.1334		20.9241			3.76417		27.0215												28.9355		78.9791		19.0735		3.76417		20.4364
									28.8223		76.0703		17.7649		2.20424		19.1556		3.9948			2.20424		21.2174			3.9948		18.1464												28.8223		76.0703		19.1556		3.9948		20.5188
									28.7538		74.3412		17.8451		2.4538		19.1994		3.87142			2.4538		21.509			3.87142		13.7108												28.7538		74.3412		19.1994		3.87142		20.5769
									28.6603		72.1024		17.928		2.16737		19.2757		3.84599			2.16737		21.8107			3.84599		13.8266												28.6603		72.1024		19.2757		3.84599		20.6469
									28.5372		69.202		18.0103		2.27821		19.3538		3.8068			2.27821		22.1098			3.8068		22.3697												28.5372		69.202		19.3538		3.8068		20.7468
									28.4251		66.5733		18.0913		2.41244		19.428		4.03744			2.41244		22.4045			4.03744		18.0667												28.4251		66.5733		19.428		4.03744		20.7902
									28.3554		64.8543		18.1769		2.51462		19.4768		4.13134			2.51462		22.7156			4.13134		12.713												28.3554		64.8543		19.4768		4.13134		20.8576
									28.1514		60.9122		18.2622		2.29265		19.5721		4.24135			2.29265		23.026			4.24135		8.90049												28.1514		60.9122		19.5721		4.24135		20.9487
									27.9998		57.6014		18.3471		2.28452		19.6504		4.23007			2.28452		23.3347			4.23007		9.36422												27.9998		57.6014		19.6504		4.23007		21.0286
									27.9662		56.5782		18.4238		2.37635		19.7202		4.43338			2.37635		23.6136			4.43338		8.10883												27.9662		56.5782		19.7202		4.43338		21.0998
									27.77		53.717		18.4991		2.18089		19.8108		4.79905			2.18089		23.8874			4.79905		5.9473												27.77		53.717		19.8108		4.79905		21.1437
									27.5795		50.3185		18.5795		2.80357		19.88		4.58774			2.80357		24.1796			4.58774		6.65287												27.5795		50.3185		19.88		4.58774		21.2395
									27.4642		48.1859		18.6671		2.54923		19.9053		4.23677			2.54923		24.4982			4.23677		10.1848												27.4642		48.1859		19.9053		4.23677		21.2873
									27.3249		46.0997		18.7466		2.61332		20.0112		4.47189			2.61332		24.7875			4.47189		8.5838												27.3249		46.0997		20.0112		4.47189		21.3609
									27.1839		44.0256		18.8302		2.81478		20.0877		4.46021			2.81478		25.0914			4.46021		9.03902												27.1839		44.0256		20.0877		4.46021		21.453
									27.1546		43.383		18.9147		2.60244		20.1682		4.70866			2.60244		25.3987			4.70866		6.17701												27.1546		43.383		20.1682		4.70866		21.5194
									26.9559		40.8098		18.9982		2.41669		20.2344		4.721			2.41669		25.7024			4.721		6.28062												26.9559		40.8098		20.2344		4.721		21.5715
									26.7504		38.3325		19.0793		2.52675		20.2615		4.74499			2.52675		25.997			4.74499		6.57611												26.7504		38.3325		20.2615		4.74499		21.6675
									26.6853		37.4995		19.1635		2.6369		20.3807		4.8392			2.6369		26.3032			4.8392		8.43882												26.6853		37.4995		20.3807		4.8392		21.7271
									26.5166		35.2885		19.2486		2.59705		20.4545		5.06661			2.59705		26.6126			5.06661		6.05833												26.5166		35.2885		20.4545		5.06661		21.7881
									26.3074		32.8209		19.3306		2.96121		20.5225		4.97904			2.96121		26.911			4.97904		6.71218												26.3074		32.8209		20.5225		4.97904		21.886
									26.1992		32.3064		19.4103		2.80996		20.6011		4.71997			2.80996		27.2006			4.71997		7.62545												26.1992		32.3064		20.6011		4.71997		21.943
									26.0997		30.768		19.4935		2.82471		20.6283		4.85538			2.82471		27.5034			4.85538		9.09527												26.0997		30.768		20.6283		4.85538		21.9912
									25.8562		28.6563		19.5804		2.66554		20.726		4.96911			2.66554		27.8193			4.96911		7.40345												25.8562		28.6563		20.726		4.96911		22.0562
									25.7135		27.8024		19.6618		2.70199		20.8137		5.17551			2.70199		28.1151			5.17551		7.55908												25.7135		27.8024		20.8137		5.17551		22.1257
									25.6771		27.0338		19.7454		2.80514		20.8926		5.45675			2.80514		28.4195			5.45675		6.87907												25.6771		27.0338		20.8926		5.45675		22.2187
									25.4427		25.3931		19.829		2.97666		20.969		5.62198			2.97666		28.7232			5.62198		5.59713												25.4427		25.3931		20.969		5.62198		22.2612
									25.2501		24.0244		19.9134		2.93882		21.0429		5.3577			2.93882		29.0301			5.3577		7.2296												25.2501		24.0244		21.0429		5.3577		22.3328
									25.1137		22.7928		19.997		3.14976		21.1041		5.33696			3.14976		29.3342			5.33696		7.57699												25.1137		22.7928		21.1041		5.33696		22.4012
									24.8747		21.6599		20.0806		2.89		21.1789		5.66776			2.89		29.6383			5.66776		5.79902												24.8747		21.6599		21.1789		5.66776		22.5047
									24.7217		20.4868		20.166		3.05672		21.2564		5.57951			3.05672		29.9487			5.57951		7.18145												24.7217		20.4868		21.2564		5.57951		22.5538
									24.6909		20.2148		20.2487		2.92472		21.3265		5.47652			2.92472		30.2494			5.47652		8.0273												24.6909		20.2148		21.3265		5.47652		22.6432
									24.4454		18.9776		20.327		3.15291		21.3665		5.84183			3.15291		30.5343			5.84183		5.93823												24.4454		18.9776		21.3665		5.84183		22.7194
									24.2423		17.7847		20.4133		2.95429		21.4569		5.77555			2.95429		30.8482			5.77555		6.96031												24.2423		17.7847		21.4569		5.77555		22.7886
									24.2031		17.6249		20.5002		2.95719		21.5425		5.79924			2.95719		31.164			5.79924		7.02368												24.2031		17.6249		21.5425		5.79924		22.8711
									23.9918		16.7851		20.5805		3.03348		21.6086		6.01202			3.03348		31.4559			6.01202		6.43867												23.9918		16.7851		21.6086		6.01202		22.91
									23.7688		15.7182		20.6621		3.08266		21.6633		5.83764			3.08266		31.7528			5.83764		7.06163												23.7688		15.7182		21.6633		5.83764		22.9974
[truncated: 1,214 more rows]

## Sheet: Supplementary Fig 2
Supp Fig 2a																						Supp Fig 2b																	Supp Fig 2c
[truncated: 1,611 more rows]

## Sheet: Supplementary Fig 3
Supp Fig 3a								Supp Fig 3b								Supp Fig 3d																		Supp Fig 3f
[truncated: 1,009 more rows]

[truncated: 4 more sheets: Supplementary Fig 4, Supplementary Fig 5, Supplementary Fig 6, Supplementary Fig 7]
